# Supplementary material for: A phenotype centric benchmark of variant prioritisation tools
Source: NPJ Genom Med. 2018 Feb 5;3:5. doi: 10.1038/s41525-018-0044-9 (PMC5799157; doi:10.1038/s41525-018-0044-9)
Supplement: Supplementary file 2 — Supplementary Table 1 [file 41525_2018_44_MOESM2_ESM.xlsx]

## Sheet: table5
HPO	AUC	Method	NumPathogenic	NumBenign	NumGenes	LL	UL	hpo$name
HP:0000015	0.813341	VEST3	285	2910	26	0.76385	0.854437	Bladder diverticulum
HP:0000015	0.549049	MetaSVM	285	2910	26	0.490878	0.605909	Bladder diverticulum
HP:0000015	0.879872	MetaLR	285	2910	26	0.836732	0.912801	Bladder diverticulum
HP:0000015	0.946785	M-CAP	285	2910	26	0.913844	0.967578	Bladder diverticulum
HP:0000015	0.815494	FATHMM	285	2910	26	0.76617	0.856364	Bladder diverticulum
HP:0000016	0.491414	MetaLR	39	2910	2	0.340261	0.644153	Urinary retention
HP:0000016	0.147968	VEST3	39	2910	2	0.0669489	0.295936	Urinary retention
HP:0000016	0.172235	MetaSVM	39	2910	2	0.0830921	0.323294	Urinary retention
HP:0000016	0.455931	FATHMM	39	2910	2	0.308556	0.611449	Urinary retention
HP:0000016	0.14229	M-CAP	39	2910	2	0.0632821	0.289457	Urinary retention
HP:0000105	0.577936	FATHMM	176	2910	19	0.503793	0.648724	Enlarged kidneys
HP:0000105	0.28371	VEST3	176	2910	19	0.222033	0.354708	Enlarged kidneys
HP:0000105	0.568039	MetaSVM	176	2910	19	0.493902	0.639249	Enlarged kidneys
HP:0000105	0.624152	MetaLR	176	2910	19	0.550374	0.692586	Enlarged kidneys
HP:0000105	0.737007	M-CAP	176	2910	19	0.667056	0.79674	Enlarged kidneys
HP:0000131	0.286584	MetaSVM	39	2910	3	0.167127	0.44573	Uterine leiomyoma
HP:0000131	0.7234	MetaLR	39	2910	3	0.56458	0.840641	Uterine leiomyoma
HP:0000131	0.405076	M-CAP	39	2910	3	0.264312	0.563397	Uterine leiomyoma
HP:0000131	0.650465	FATHMM	39	2910	3	0.490722	0.782328	Uterine leiomyoma
HP:0000131	0.228857	VEST3	39	2910	3	0.123267	0.385161	Uterine leiomyoma
HP:0000139	0.576546	MetaSVM	298	2910	6	0.519696	0.631439	Uterine prolapse
HP:0000139	0.889029	MetaLR	298	2910	6	0.84805	0.919999	Uterine prolapse
HP:0000139	0.950273	M-CAP	298	2910	6	0.91893	0.969895	Uterine prolapse
HP:0000139	0.819623	FATHMM	298	2910	6	0.771801	0.85925	Uterine prolapse
HP:0000139	0.822107	VEST3	298	2910	6	0.774483	0.861473	Uterine prolapse
HP:0000150	0.646209	MetaLR	158	2910	12	0.568642	0.716776	Gonadoblastoma
HP:0000150	0.775956	M-CAP	158	2910	12	0.704389	0.834273	Gonadoblastoma
HP:0000150	0.292028	VEST3	158	2910	12	0.226448	0.367576	Gonadoblastoma
HP:0000150	0.546288	MetaSVM	158	2910	12	0.468164	0.622196	Gonadoblastoma
HP:0000150	0.619558	FATHMM	158	2910	12	0.54153	0.691863	Gonadoblastoma
HP:0000151	0.106193	VEST3	33	2910	14	0.0377723	0.264485	Aplasia of the uterus
HP:0000151	0.111862	MetaSVM	33	2910	14	0.0409214	0.271029	Aplasia of the uterus
HP:0000151	0.195376	MetaLR	33	2910	14	0.0931332	0.364721	Aplasia of the uterus
HP:0000151	0.403143	M-CAP	33	2910	14	0.252008	0.575215	Aplasia of the uterus
HP:0000151	0.0927705	FATHMM	33	2910	14	0.0305809	0.248952	Aplasia of the uterus
HP:0000201	0.184338	MetaSVM	58	2910	10	0.104244	0.305015	Pierre-Robin sequence
HP:0000201	0.433065	MetaLR	58	2910	10	0.312439	0.562184	Pierre-Robin sequence
HP:0000201	0.527871	M-CAP	58	2910	10	0.400372	0.651834	Pierre-Robin sequence
HP:0000201	0.329071	FATHMM	58	2910	10	0.220956	0.458923	Pierre-Robin sequence
HP:0000201	0.383179	VEST3	58	2910	10	0.267873	0.513318	Pierre-Robin sequence
HP:0000273	0.0300567	VEST3	39	2910	3	0.00490657	0.163005	Facial grimacing
HP:0000273	0.180644	MetaSVM	39	2910	3	0.0888497	0.33265	Facial grimacing
HP:0000273	0.24972	MetaLR	39	2910	3	0.138814	0.407324	Facial grimacing
HP:0000273	0.453746	M-CAP	39	2910	3	0.306626	0.609413	Facial grimacing
HP:0000273	0.288209	FATHMM	39	2910	3	0.168398	0.447402	Facial grimacing
HP:0000298	0.205711	VEST3	168	2910	57	0.15122	0.27351	Mask-like facies
HP:0000298	0.34964	MetaSVM	168	2910	57	0.281359	0.424698	Mask-like facies
HP:0000298	0.4157	MetaLR	168	2910	57	0.343604	0.491593	Mask-like facies
HP:0000298	0.521154	M-CAP	168	2910	57	0.445707	0.595649	Mask-like facies
HP:0000298	0.412696	FATHMM	168	2910	57	0.340745	0.488581	Mask-like facies
HP:0000338	0.112097	FATHMM	50	2910	2	0.049827	0.233095	Hypomimic face
HP:0000338	0.221828	MetaSVM	50	2910	2	0.127618	0.357116	Hypomimic face
HP:0000338	0.225228	MetaLR	50	2910	2	0.130223	0.360794	Hypomimic face
HP:0000338	0.639781	M-CAP	50	2910	2	0.499258	0.759839	Hypomimic face
HP:0000338	0.115471	VEST3	50	2910	2	0.0519886	0.237084	Hypomimic face
HP:0000339	0.128351	MetaSVM	33	2910	1	0.0504181	0.289961	Pugilistic facies
HP:0000339	0.445577	MetaLR	33	2910	1	0.288022	0.614885	Pugilistic facies
HP:0000339	0.526194	M-CAP	33	2910	1	0.359292	0.687441	Pugilistic facies
HP:0000339	0.325104	FATHMM	33	2910	1	0.188651	0.499493	Pugilistic facies
HP:0000339	0.457686	VEST3	33	2910	1	0.298492	0.626017	Pugilistic facies
HP:0000360	0.614902	MetaLR	156	2910	29	0.536308	0.687926	Tinnitus
HP:0000360	0.632505	M-CAP	156	2910	29	0.554161	0.704426	Tinnitus
HP:0000360	0.509916	MetaSVM	156	2910	29	0.431867	0.587484	Tinnitus
HP:0000360	0.580261	FATHMM	156	2910	29	0.501469	0.655164	Tinnitus
HP:0000360	0.323425	VEST3	156	2910	29	0.254731	0.400684	Tinnitus
HP:0000362	0.259178	MetaSVM	84	2910	8	0.176785	0.363036	Otosclerosis
HP:0000362	0.669108	MetaLR	84	2910	8	0.562095	0.761084	Otosclerosis
HP:0000362	0.703507	M-CAP	84	2910	8	0.597682	0.79122	Otosclerosis
HP:0000362	0.55472	FATHMM	84	2910	8	0.447562	0.65702	Otosclerosis
HP:0000362	0.65577	VEST3	84	2910	8	0.548448	0.749247	Otosclerosis
HP:0000381	0.4632	FATHMM	66	2910	5	0.347218	0.583305	Stapes ankylosis
HP:0000381	0.187448	VEST3	66	2910	5	0.110578	0.299747	Stapes ankylosis
HP:0000381	0.410759	MetaSVM	66	2910	5	0.299179	0.532344	Stapes ankylosis
HP:0000381	0.500312	MetaLR	66	2910	5	0.381955	0.618635	Stapes ankylosis
HP:0000381	0.330693	M-CAP	66	2910	5	0.228314	0.452086	Stapes ankylosis
HP:0000387	0.837814	VEST3	262	2910	2	0.78811	0.877669	Absent earlobe
HP:0000387	0.54696	MetaSVM	262	2910	2	0.48629	0.606266	Absent earlobe
HP:0000387	0.906552	MetaLR	262	2910	2	0.864856	0.936331	Absent earlobe
HP:0000387	0.984189	M-CAP	262	2910	2	0.959318	0.993951	Absent earlobe
HP:0000387	0.84206	FATHMM	262	2910	2	0.792754	0.881391	Absent earlobe
HP:0000402	0.153736	FATHMM	46	2910	26	0.0753849	0.288144	Stenosis of the external auditory canal
HP:0000402	0.0972076	VEST3	46	2910	26	0.0390103	0.222156	Stenosis of the external auditory canal
HP:0000402	0.145089	MetaSVM	46	2910	26	0.0695144	0.278257	Stenosis of the external auditory canal
HP:0000402	0.153517	MetaLR	46	2910	26	0.0752349	0.287894	Stenosis of the external auditory canal
HP:0000402	0.453168	M-CAP	46	2910	26	0.316827	0.596917	Stenosis of the external auditory canal
HP:0000446	0.605219	MetaSVM	330	2910	27	0.55145	0.656557	Narrow nasal bridge
HP:0000446	0.890801	MetaLR	330	2910	27	0.852333	0.920186	Narrow nasal bridge
HP:0000446	0.94786	M-CAP	330	2910	27	0.917961	0.967252	Narrow nasal bridge
HP:0000446	0.835123	FATHMM	330	2910	27	0.791108	0.871371	Narrow nasal bridge
HP:0000446	0.786637	VEST3	330	2910	27	0.739123	0.827517	Narrow nasal bridge
HP:0000493	0.2063	VEST3	57	2910	7	0.12037	0.330523	Abnormality of the fovea
HP:0000493	0.339078	MetaSVM	57	2910	7	0.228678	0.47028	Abnormality of the fovea
HP:0000493	0.557845	MetaLR	57	2910	7	0.427931	0.680297	Abnormality of the fovea
HP:0000493	0.3524	M-CAP	57	2910	7	0.240136	0.483735	Abnormality of the fovea
HP:0000493	0.510314	FATHMM	57	2910	7	0.382711	0.636586	Abnormality of the fovea
HP:0000498	0.264001	VEST3	198	2910	29	0.207302	0.329757	Blepharitis
HP:0000498	0.391349	MetaSVM	198	2910	29	0.325844	0.461017	Blepharitis
HP:0000498	0.622585	MetaLR	198	2910	29	0.553096	0.687376	Blepharitis
HP:0000498	0.576842	M-CAP	198	2910	29	0.506974	0.643767	Blepharitis
HP:0000498	0.620597	FATHMM	198	2910	29	0.551079	0.685494	Blepharitis
HP:0000514	0.449089	FATHMM	81	2910	13	0.344755	0.558104	Slow saccadic eye movements
HP:0000514	0.0931476	VEST3	81	2910	13	0.0463053	0.178506	Slow saccadic eye movements
HP:0000514	0.357511	MetaSVM	81	2910	13	0.261039	0.467099	Slow saccadic eye movements
HP:0000514	0.387887	MetaLR	81	2910	13	0.288408	0.497681	Slow saccadic eye movements
HP:0000514	0.518477	M-CAP	81	2910	13	0.410498	0.624756	Slow saccadic eye movements
HP:0000524	0.334013	VEST3	121	2910	15	0.255808	0.422552	Conjunctival telangiectasia
HP:0000524	0.398351	MetaSVM	121	2910	15	0.315118	0.487907	Conjunctival telangiectasia
HP:0000524	0.634413	MetaLR	121	2910	15	0.545181	0.715281	Conjunctival telangiectasia
HP:0000524	0.579392	M-CAP	121	2910	15	0.489837	0.664009	Conjunctival telangiectasia
HP:0000524	0.605076	FATHMM	121	2910	15	0.515536	0.68808	Conjunctival telangiectasia
HP:0000538	0.245835	VEST3	42	2910	1	0.139036	0.396858	Pseudopapilledema
HP:0000538	0.260101	MetaSVM	42	2910	1	0.14997	0.411916	Pseudopapilledema
HP:0000538	0.45518	MetaLR	42	2910	1	0.312799	0.605286	Pseudopapilledema
HP:0000538	0.546718	M-CAP	42	2910	1	0.396493	0.68889	Pseudopapilledema
HP:0000538	0.345144	FATHMM	42	2910	1	0.218131	0.498921	Pseudopapilledema
HP:0000561	0.611853	FATHMM	65	2910	9	0.489067	0.721911	Absent eyelashes
HP:0000561	0.274109	VEST3	65	2910	9	0.179628	0.394395	Absent eyelashes
HP:0000561	0.303682	MetaSVM	65	2910	9	0.204487	0.425274	Absent eyelashes
HP:0000561	0.629839	MetaLR	65	2910	9	0.507011	0.737885	Absent eyelashes
HP:0000561	0.324355	M-CAP	65	2910	9	0.222159	0.446574	Absent eyelashes
HP:0000563	0.921417	M-CAP	335	2910	67	0.887335	0.945819	Keratoconus
HP:0000563	0.791777	VEST3	335	2910	67	0.744966	0.831935	Keratoconus
HP:0000563	0.607637	MetaSVM	335	2910	67	0.554305	0.658519	Keratoconus
HP:0000563	0.857718	MetaLR	335	2910	67	0.816068	0.891194	Keratoconus
HP:0000563	0.78554	FATHMM	335	2910	67	0.738339	0.826231	Keratoconus
HP:0000605	0.359519	FATHMM	138	2910	13	0.28391	0.442811	Supranuclear gaze palsy
HP:0000605	0.12542	VEST3	138	2910	13	0.0797433	0.191806	Supranuclear gaze palsy
HP:0000605	0.312224	MetaSVM	138	2910	13	0.240529	0.394198	Supranuclear gaze palsy
HP:0000605	0.351417	MetaLR	138	2910	13	0.27642	0.434542	Supranuclear gaze palsy
HP:0000605	0.456649	M-CAP	138	2910	13	0.375478	0.54019	Supranuclear gaze palsy
HP:0000622	0.608755	FATHMM	250	2910	37	0.546882	0.667318	Blurred vision
HP:0000622	0.41274	VEST3	250	2910	37	0.353331	0.474805	Blurred vision
HP:0000622	0.724967	MetaSVM	250	2910	37	0.66633	0.776753	Blurred vision
HP:0000622	0.729796	MetaLR	250	2910	37	0.671382	0.78121	Blurred vision
HP:0000622	0.843383	M-CAP	250	2910	37	0.792909	0.883365	Blurred vision
HP:0000623	0.574472	FATHMM	46	2910	3	0.429385	0.707775	Supranuclear ophthalmoplegia
HP:0000623	0.0409339	VEST3	46	2910	3	0.00982947	0.155052	Supranuclear ophthalmoplegia
HP:0000623	0.300608	MetaSVM	46	2910	3	0.186237	0.446663	Supranuclear ophthalmoplegia
HP:0000623	0.40116	MetaLR	46	2910	3	0.270866	0.5471	Supranuclear ophthalmoplegia
HP:0000623	0.562836	M-CAP	46	2910	3	0.418265	0.697466	Supranuclear ophthalmoplegia
HP:0000629	0.462018	M-CAP	71	2910	24	0.350059	0.577944	Periorbital fullness
HP:0000629	0.193579	FATHMM	71	2910	24	0.117571	0.301914	Periorbital fullness
HP:0000629	0.14429	VEST3	71	2910	24	0.0800203	0.246357	Periorbital fullness
HP:0000629	0.219501	MetaSVM	71	2910	24	0.138173	0.330349	Periorbital fullness
HP:0000629	0.232118	MetaLR	71	2910	24	0.148382	0.344019	Periorbital fullness
HP:0000655	0.494967	MetaLR	44	2910	8	0.351805	0.638959	Vitreoretinal degeneration
HP:0000655	0.432754	VEST3	44	2910	8	0.29588	0.580724	Vitreoretinal degeneration
HP:0000655	0.145373	MetaSVM	44	2910	8	0.0685201	0.282301	Vitreoretinal degeneration
HP:0000655	0.549693	M-CAP	44	2910	8	0.402644	0.688545	Vitreoretinal degeneration
HP:0000655	0.379624	FATHMM	44	2910	8	0.249739	0.529395	Vitreoretinal degeneration
HP:0000666	0.24514	VEST3	140	2910	31	0.180972	0.323085	Horizontal nystagmus
HP:0000666	0.459648	MetaSVM	140	2910	31	0.378919	0.542552	Horizontal nystagmus
HP:0000666	0.495645	MetaLR	140	2910	31	0.413691	0.577834	Horizontal nystagmus
HP:0000666	0.549583	M-CAP	140	2910	31	0.466562	0.629931	Horizontal nystagmus
HP:0000666	0.481647	FATHMM	140	2910	31	0.40012	0.564162	Horizontal nystagmus
HP:0000703	0.71848	MetaLR	79	2910	7	0.609836	0.806472	Dentinogenesis imperfecta
HP:0000703	0.285154	MetaSVM	79	2910	7	0.196636	0.393977	Dentinogenesis imperfecta
HP:0000703	0.766179	M-CAP	79	2910	7	0.660579	0.846557	Dentinogenesis imperfecta
HP:0000703	0.593032	FATHMM	79	2910	7	0.48192	0.695377	Dentinogenesis imperfecta
HP:0000703	0.684954	VEST3	79	2910	7	0.574916	0.77753	Dentinogenesis imperfecta
HP:0000710	0.528333	FATHMM	81	2910	13	0.419995	0.634066	Hyperorality
HP:0000710	0.158356	VEST3	81	2910	13	0.0938909	0.254645	Hyperorality
HP:0000710	0.193077	MetaSVM	81	2910	13	0.12112	0.293507	Hyperorality
HP:0000710	0.519865	MetaLR	81	2910	13	0.411834	0.62607	Hyperorality
HP:0000710	0.367577	M-CAP	81	2910	13	0.270063	0.477278	Hyperorality
HP:0000711	0.587365	FATHMM	275	2910	22	0.528222	0.644089	Restlessness
HP:0000711	0.696762	MetaSVM	275	2910	22	0.63987	0.748203	Restlessness
HP:0000711	0.710175	MetaLR	275	2910	22	0.653785	0.760741	Restlessness
HP:0000711	0.836796	M-CAP	275	2910	22	0.788308	0.875926	Restlessness
HP:0000711	0.413631	VEST3	275	2910	22	0.356873	0.47278	Restlessness
HP:0000713	0.728234	MetaLR	238	2910	13	0.66821	0.780958	Agitation
HP:0000713	0.879966	M-CAP	238	2910	13	0.832186	0.915523	Agitation
HP:0000713	0.706209	MetaSVM	238	2910	13	0.645228	0.760598	Agitation
HP:0000713	0.597537	FATHMM	238	2910	13	0.533983	0.657974	Agitation
HP:0000713	0.40311	VEST3	238	2910	13	0.342647	0.466669	Agitation
HP:0000722	0.292094	VEST3	118	2910	78	0.217206	0.380259	Obsessive-compulsive behavior
HP:0000722	0.354764	MetaSVM	118	2910	78	0.273829	0.444962	Obsessive-compulsive behavior
HP:0000722	0.632134	MetaLR	118	2910	78	0.541708	0.714133	Obsessive-compulsive behavior
HP:0000722	0.470492	M-CAP	118	2910	78	0.382333	0.560531	Obsessive-compulsive behavior
HP:0000722	0.595144	FATHMM	118	2910	78	0.504424	0.679799	Obsessive-compulsive behavior
HP:0000734	0.184041	VEST3	99	2910	16	0.119463	0.272717	Disinhibition
HP:0000734	0.247367	MetaSVM	99	2910	16	0.172326	0.341599	Disinhibition
HP:0000734	0.506718	MetaLR	99	2910	16	0.409235	0.603693	Disinhibition
HP:0000734	0.379189	M-CAP	99	2910	16	0.289259	0.478265	Disinhibition
HP:0000734	0.501793	FATHMM	99	2910	16	0.404488	0.598962	Disinhibition
HP:0000740	0.50342	MetaLR	27	2910	6	0.322845	0.683107	Episodic paroxysmal anxiety
HP:0000740	0.264582	M-CAP	27	2910	6	0.132689	0.458301	Episodic paroxysmal anxiety
HP:0000740	0.402858	FATHMM	27	2910	6	0.238193	0.592781	Episodic paroxysmal anxiety
HP:0000740	0.195578	VEST3	27	2910	6	0.0858708	0.386227	Episodic paroxysmal anxiety
HP:0000740	0.268234	MetaSVM	27	2910	6	0.135289	0.462018	Episodic paroxysmal anxiety
HP:0000796	0.153297	MetaSVM	54	2910	38	0.0794906	0.275149	Urethral obstruction
HP:0000796	0.161404	MetaLR	54	2910	38	0.0852719	0.284377	Urethral obstruction
HP:0000796	0.382648	M-CAP	54	2910	38	0.263649	0.517603	Urethral obstruction
HP:0000796	0.147173	FATHMM	54	2910	38	0.0751742	0.268136	Urethral obstruction
HP:0000796	0.0383622	VEST3	54	2910	38	0.00985162	0.137892	Urethral obstruction
HP:0000900	0.0971006	VEST3	64	2910	6	0.044904	0.197429	Thickened ribs
HP:0000900	0.361072	MetaSVM	64	2910	6	0.253356	0.484845	Thickened ribs
HP:0000900	0.437391	MetaLR	64	2910	6	0.321773	0.560237	Thickened ribs
HP:0000900	0.29743	M-CAP	64	2910	6	0.198529	0.419794	Thickened ribs
HP:0000900	0.344391	FATHMM	64	2910	6	0.238779	0.467996	Thickened ribs
HP:0000907	0.342224	FATHMM	47	2910	5	0.221669	0.487295	Anterior rib cupping
HP:0000907	0.413522	VEST3	47	2910	5	0.282935	0.557521	Anterior rib cupping
HP:0000907	0.176252	MetaSVM	47	2910	5	0.0917669	0.311815	Anterior rib cupping
HP:0000907	0.478551	MetaLR	47	2910	5	0.341154	0.619272	Anterior rib cupping
HP:0000907	0.5089	M-CAP	47	2910	5	0.369057	0.647365	Anterior rib cupping
HP:0000910	0.0428746	MetaSVM	36	2910	1	0.00885215	0.183456	Wide-cupped costochondral junctions
HP:0000910	0.0373802	MetaLR	36	2910	1	0.00689133	0.178513	Wide-cupped costochondral junctions
HP:0000910	0.364157	M-CAP	36	2910	1	0.225094	0.530335	Wide-cupped costochondral junctions
HP:0000910	0.0347268	FATHMM	36	2910	1	0.00600535	0.176431	Wide-cupped costochondral junctions
HP:0000910	0.0229794	VEST3	36	2910	1	0.00265142	0.172243	Wide-cupped costochondral junctions
HP:0000919	0.310511	MetaSVM	98	2910	10	0.226949	0.40858	Abnormality of the costochondral junction
HP:0000919	0.324843	MetaLR	98	2910	10	0.239693	0.423398	Abnormality of the costochondral junction
HP:0000919	0.511918	M-CAP	98	2910	10	0.41377	0.609156	Abnormality of the costochondral junction
HP:0000919	0.249325	FATHMM	98	2910	10	0.173667	0.344213	Abnormality of the costochondral junction
HP:0000919	0.211034	VEST3	98	2910	10	0.141376	0.302907	Abnormality of the costochondral junction
HP:0000947	0.174116	MetaSVM	54	2910	5	0.094483	0.298724	Dumbbell-shaped long bone
HP:0000947	0.466439	MetaLR	54	2910	5	0.338702	0.598735	Dumbbell-shaped long bone
HP:0000947	0.48076	M-CAP	54	2910	5	0.351871	0.612263	Dumbbell-shaped long bone
HP:0000947	0.347419	FATHMM	54	2910	5	0.23316	0.482445	Dumbbell-shaped long bone
HP:0000947	0.405304	VEST3	54	2910	5	0.283599	0.539879	Dumbbell-shaped long bone
HP:0000967	0.0815476	VEST3	63	2910	7	0.0347641	0.179577	Petechiae
HP:0000967	0.340479	MetaSVM	63	2910	7	0.234647	0.465042	Petechiae
HP:0000967	0.407573	MetaLR	63	2910	7	0.293897	0.532086	Petechiae
HP:0000967	0.48775	M-CAP	63	2910	7	0.367485	0.609451	Petechiae
HP:0000967	0.516651	FATHMM	63	2910	7	0.394721	0.63663	Petechiae
HP:0000979	0.436151	MetaLR	76	2910	36	0.329564	0.548983	Purpura
HP:0000979	0.552916	M-CAP	76	2910	36	0.440354	0.660303	Purpura
HP:0000979	0.536807	FATHMM	76	2910	36	0.424732	0.645282	Purpura
HP:0000979	0.0755487	VEST3	76	2910	36	0.0337272	0.160609	Purpura
HP:0000979	0.35376	MetaSVM	76	2910	36	0.254878	0.466962	Purpura
HP:0000993	0.901719	MetaLR	264	2910	4	0.859515	0.932244	Molluscoid pseudotumors
HP:0000993	0.979659	M-CAP	264	2910	4	0.953471	0.991243	Molluscoid pseudotumors
HP:0000993	0.83617	FATHMM	264	2910	4	0.786523	0.876091	Molluscoid pseudotumors
HP:0000993	0.836388	VEST3	264	2910	4	0.78676	0.876282	Molluscoid pseudotumors
HP:0000993	0.544143	MetaSVM	264	2910	4	0.483714	0.6033	Molluscoid pseudotumors
HP:0000997	0.185064	FATHMM	105	2910	10	0.121859	0.270935	Axillary freckling
HP:0000997	0.604498	VEST3	105	2910	10	0.508263	0.693265	Axillary freckling
HP:0000997	0.238225	MetaSVM	105	2910	10	0.166389	0.32884	Axillary freckling
HP:0000997	0.260561	MetaLR	105	2910	10	0.185606	0.352676	Axillary freckling
HP:0000997	0.410966	M-CAP	105	2910	10	0.321098	0.507196	Axillary freckling
HP:0001029	0.242549	MetaSVM	82	2910	19	0.161959	0.346652	Poikiloderma
HP:0001029	0.570708	MetaLR	82	2910	19	0.461939	0.673051	Poikiloderma
HP:0001029	0.411865	M-CAP	82	2910	19	0.310876	0.520866	Poikiloderma
HP:0001029	0.57739	FATHMM	82	2910	19	0.468518	0.67923	Poikiloderma
HP:0001029	0.188911	VEST3	82	2910	19	0.118152	0.288196	Poikiloderma
HP:0001030	0.813774	FATHMM	322	2910	12	0.767482	0.85262	Fragile skin
HP:0001030	0.807007	VEST3	322	2910	12	0.760225	0.846504	Fragile skin
HP:0001030	0.574937	MetaSVM	322	2910	12	0.520258	0.627841	Fragile skin
HP:0001030	0.873418	MetaLR	322	2910	12	0.832442	0.905511	Fragile skin
HP:0001030	0.92312	M-CAP	322	2910	12	0.8885	0.947624	Fragile skin
HP:0001032	0.348994	FATHMM	45	2910	7	0.225057	0.497377	Absent distal interphalangeal creases
HP:0001032	0.0918907	VEST3	45	2910	7	0.0354959	0.217664	Absent distal interphalangeal creases
HP:0001032	0.335332	MetaSVM	45	2910	7	0.213654	0.483683	Absent distal interphalangeal creases
HP:0001032	0.401152	MetaLR	45	2910	7	0.269575	0.548706	Absent distal interphalangeal creases
HP:0001032	0.299879	M-CAP	45	2910	7	0.184595	0.447637	Absent distal interphalangeal creases
HP:0001042	0.163778	FATHMM	30	2910	2	0.0693111	0.339967	High axial triradius
HP:0001042	0.0193398	VEST3	30	2910	2	0.00146499	0.209543	High axial triradius
HP:0001042	0.136946	MetaSVM	30	2910	2	0.0530627	0.310019	High axial triradius
HP:0001042	0.150633	MetaLR	30	2910	2	0.0612227	0.325363	High axial triradius
HP:0001042	0.473196	M-CAP	30	2910	2	0.30491	0.647802	High axial triradius
HP:0001050	0.887559	FATHMM	33	2910	3	0.728303	0.958753	Plethora
HP:0001050	0.0918742	VEST3	33	2910	3	0.0301149	0.247914	Plethora
HP:0001050	0.269917	MetaSVM	33	2910	3	0.146337	0.443625	Plethora
HP:0001050	0.659512	MetaLR	33	2910	3	0.485286	0.79917	Plethora
HP:0001050	0.811519	M-CAP	33	2910	3	0.642797	0.911517	Plethora
HP:0001055	0.412063	FATHMM	27	2910	4	0.245681	0.601302	Erysipelas
HP:0001055	0.187607	VEST3	27	2910	4	0.0807788	0.37767	Erysipelas
HP:0001055	0.0314712	MetaSVM	27	2910	4	0.00373153	0.219907	Erysipelas
HP:0001055	0.419137	MetaLR	27	2910	4	0.251473	0.607815	Erysipelas
HP:0001055	0.102906	M-CAP	27	2910	4	0.0320839	0.284163	Erysipelas
HP:0001058	0.715899	MetaLR	78	2910	4	0.606382	0.804757	Poor wound healing
HP:0001058	0.754381	M-CAP	78	2910	4	0.647156	0.837218	Poor wound healing
HP:0001058	0.595213	FATHMM	78	2910	4	0.483366	0.697976	Poor wound healing
HP:0001058	0.671464	VEST3	78	2910	4	0.560285	0.76626	Poor wound healing
HP:0001058	0.274472	MetaSVM	78	2910	4	0.18704	0.383494	Poor wound healing
HP:0001073	0.903875	MetaLR	262	2910	2	0.861791	0.934124	Cigarette-paper scars
HP:0001073	0.982512	M-CAP	262	2910	2	0.957092	0.992983	Cigarette-paper scars
HP:0001073	0.835823	VEST3	262	2910	2	0.785935	0.87592	Cigarette-paper scars
HP:0001073	0.543285	MetaSVM	262	2910	2	0.482629	0.602684	Cigarette-paper scars
HP:0001073	0.839589	FATHMM	262	2910	2	0.790049	0.879226	Cigarette-paper scars
HP:0001075	0.891847	MetaLR	405	2910	13	0.857681	0.918589	Atrophic scars
HP:0001075	0.932708	M-CAP	405	2910	13	0.903811	0.953372	Atrophic scars
HP:0001075	0.83863	FATHMM	405	2910	13	0.799525	0.871335	Atrophic scars
HP:0001075	0.836503	VEST3	405	2910	13	0.797232	0.869414	Atrophic scars
HP:0001075	0.624916	MetaSVM	405	2910	13	0.576716	0.670761	Atrophic scars
HP:0001125	0.361305	VEST3	193	2910	3	0.296631	0.43143	Transient unilateral blurring of vision
HP:0001125	0.73912	MetaLR	193	2910	3	0.672632	0.796196	Transient unilateral blurring of vision
HP:0001125	0.908136	M-CAP	193	2910	3	0.858469	0.94156	Transient unilateral blurring of vision
HP:0001125	0.714425	MetaSVM	193	2910	3	0.646715	0.773699	Transient unilateral blurring of vision
HP:0001125	0.600266	FATHMM	193	2910	3	0.529605	0.666986	Transient unilateral blurring of vision
HP:0001152	0.199053	FATHMM	43	2910	10	0.105196	0.34442	Saccadic smooth pursuit
HP:0001152	0.0728671	VEST3	43	2910	10	0.0242828	0.198847	Saccadic smooth pursuit
HP:0001152	0.389518	MetaSVM	43	2910	10	0.256875	0.540808	Saccadic smooth pursuit
HP:0001152	0.264709	MetaLR	43	2910	10	0.15458	0.414801	Saccadic smooth pursuit
HP:0001152	0.297797	M-CAP	43	2910	10	0.180728	0.449128	Saccadic smooth pursuit
HP:0001204	0.0805611	VEST3	39	2910	6	0.0269117	0.217281	Distal symphalangism of hands
HP:0001204	0.337794	MetaSVM	39	2910	6	0.20805	0.497609	Distal symphalangism of hands
HP:0001204	0.395824	MetaLR	39	2910	6	0.256418	0.554502	Distal symphalangism of hands
HP:0001204	0.264743	M-CAP	39	2910	6	0.150228	0.423087	Distal symphalangism of hands
HP:0001204	0.356351	FATHMM	39	2910	6	0.223297	0.516015	Distal symphalangism of hands
HP:0001211	0.135863	VEST3	87	2910	20	0.0784679	0.22499	Abnormality of the fingertips
HP:0001211	0.206873	FATHMM	87	2910	20	0.134396	0.304678	Abnormality of the fingertips
HP:0001211	0.315791	MetaSVM	87	2910	20	0.227015	0.420402	Abnormality of the fingertips
HP:0001211	0.294668	MetaLR	87	2910	20	0.208541	0.398456	Abnormality of the fingertips
HP:0001211	0.49725	M-CAP	87	2910	20	0.393823	0.600912	Abnormality of the fingertips
HP:0001239	0.710409	M-CAP	101	2910	9	0.614768	0.790401	Wrist flexion contracture
HP:0001239	0.498507	VEST3	101	2910	9	0.402268	0.594856	Wrist flexion contracture
HP:0001239	0.351754	MetaSVM	101	2910	9	0.265076	0.449442	Wrist flexion contracture
HP:0001239	0.599198	MetaLR	101	2910	9	0.501042	0.689992	Wrist flexion contracture
HP:0001239	0.434013	FATHMM	101	2910	9	0.340967	0.531954	Wrist flexion contracture
HP:0001248	0.325104	FATHMM	33	2910	1	0.188651	0.499493	Short tubular bones of the hand
HP:0001248	0.457686	VEST3	33	2910	1	0.298492	0.626017	Short tubular bones of the hand
HP:0001248	0.128351	MetaSVM	33	2910	1	0.0504181	0.289961	Short tubular bones of the hand
HP:0001248	0.445577	MetaLR	33	2910	1	0.288022	0.614885	Short tubular bones of the hand
HP:0001248	0.526194	M-CAP	33	2910	1	0.359292	0.687441	Short tubular bones of the hand
HP:0001269	0.801846	M-CAP	304	2910	34	0.75322	0.842889	Hemiparesis
HP:0001269	0.402968	VEST3	304	2910	34	0.34926	0.459109	Hemiparesis
HP:0001269	0.680339	MetaSVM	304	2910	34	0.625809	0.730346	Hemiparesis
HP:0001269	0.68241	MetaLR	304	2910	34	0.627943	0.732302	Hemiparesis
HP:0001269	0.564784	FATHMM	304	2910	34	0.508465	0.619478	Hemiparesis
HP:0001279	0.859438	M-CAP	605	2910	60	0.829399	0.884922	Syncope
HP:0001279	0.783769	FATHMM	605	2910	60	0.749173	0.814773	Syncope
HP:0001279	0.499461	VEST3	605	2910	60	0.459706	0.539222	Syncope
HP:0001279	0.790699	MetaSVM	605	2910	60	0.756442	0.821277	Syncope
HP:0001279	0.813529	MetaLR	605	2910	60	0.780489	0.842599	Syncope
HP:0001289	0.529664	FATHMM	298	2910	23	0.472856	0.585713	Confusion
HP:0001289	0.434895	VEST3	298	2910	23	0.379674	0.491781	Confusion
HP:0001289	0.668199	MetaLR	298	2910	23	0.612759	0.719338	Confusion
HP:0001289	0.79035	M-CAP	298	2910	23	0.740412	0.832849	Confusion
HP:0001289	0.670927	MetaSVM	298	2910	23	0.615561	0.721922	Confusion
HP:0001374	0.537005	VEST3	141	2910	25	0.454444	0.617587	Congenital hip dislocation
HP:0001374	0.295894	MetaSVM	141	2910	25	0.226436	0.376294	Congenital hip dislocation
HP:0001374	0.527685	MetaLR	141	2910	25	0.445277	0.608611	Congenital hip dislocation
HP:0001374	0.620733	M-CAP	141	2910	25	0.538045	0.696956	Congenital hip dislocation
HP:0001374	0.415719	FATHMM	141	2910	25	0.337315	0.498635	Congenital hip dislocation
HP:0001380	0.409802	MetaLR	108	2910	6	0.321198	0.504675	Ligamentous laxity
HP:0001380	0.555205	M-CAP	108	2910	6	0.460633	0.64594	Ligamentous laxity
HP:0001380	0.114753	VEST3	108	2910	6	0.0669313	0.189793	Ligamentous laxity
HP:0001380	0.442539	MetaSVM	108	2910	6	0.351928	0.537143	Ligamentous laxity
HP:0001380	0.322451	FATHMM	108	2910	6	0.241217	0.416043	Ligamentous laxity
HP:0001413	0.453547	MetaSVM	193	2910	32	0.384678	0.524241	Micronodular cirrhosis
HP:0001413	0.578189	MetaLR	193	2910	32	0.507416	0.645889	Micronodular cirrhosis
HP:0001413	0.42597	M-CAP	193	2910	32	0.3581	0.496749	Micronodular cirrhosis
HP:0001413	0.532001	FATHMM	193	2910	32	0.461436	0.601308	Micronodular cirrhosis
HP:0001413	0.259482	VEST3	193	2910	32	0.202538	0.325894	Micronodular cirrhosis
HP:0001528	0.338814	VEST3	194	2910	13	0.275701	0.408233	Hemihypertrophy
HP:0001528	0.570715	MetaSVM	194	2910	13	0.500119	0.638546	Hemihypertrophy
HP:0001528	0.656697	MetaLR	194	2910	13	0.587162	0.720103	Hemihypertrophy
HP:0001528	0.777862	M-CAP	194	2910	13	0.713967	0.830865	Hemihypertrophy
HP:0001528	0.616924	FATHMM	194	2910	13	0.546627	0.682649	Hemihypertrophy
HP:0001540	0.60267	FATHMM	212	2910	20	0.53532	0.666342	Diastasis recti
HP:0001540	0.299341	VEST3	212	2910	20	0.241519	0.364355	Diastasis recti
HP:0001540	0.572979	MetaSVM	212	2910	20	0.50547	0.637875	Diastasis recti
HP:0001540	0.631704	MetaLR	212	2910	20	0.564748	0.693941	Diastasis recti
HP:0001540	0.746853	M-CAP	212	2910	20	0.684021	0.800828	Diastasis recti
HP:0001655	0.352415	MetaLR	30	2910	15	0.204648	0.535095	Patent foramen ovale
HP:0001655	0.101396	M-CAP	30	2910	15	0.0333339	0.269664	Patent foramen ovale
HP:0001655	0.263148	FATHMM	30	2910	15	0.136778	0.445954	Patent foramen ovale
HP:0001655	0.0931982	VEST3	30	2910	15	0.0291389	0.260325	Patent foramen ovale
HP:0001655	0.0513441	MetaSVM	30	2910	15	0.0105828	0.21499	Patent foramen ovale
HP:0001657	0.757432	MetaLR	322	2910	20	0.707616	0.801146	Prolonged QT interval
HP:0001657	0.866036	M-CAP	322	2910	20	0.82429	0.899079	Prolonged QT interval
HP:0001657	0.313723	VEST3	322	2910	20	0.265384	0.366473	Prolonged QT interval
HP:0001657	0.726489	MetaSVM	322	2910	20	0.675212	0.7724	Prolonged QT interval
HP:0001657	0.739789	FATHMM	322	2910	20	0.689103	0.784793	Prolonged QT interval
HP:0001663	0.314818	VEST3	332	2910	22	0.267118	0.366773	Ventricular fibrillation
HP:0001663	0.729655	MetaSVM	332	2910	22	0.679327	0.774704	Ventricular fibrillation
HP:0001663	0.761604	MetaLR	332	2910	22	0.712806	0.804386	Ventricular fibrillation
HP:0001663	0.863745	M-CAP	332	2910	22	0.822474	0.896628	Ventricular fibrillation
HP:0001663	0.746097	FATHMM	332	2910	22	0.696516	0.79002	Ventricular fibrillation
HP:0001664	0.31184	VEST3	306	2910	14	0.262426	0.365943	Torsade de pointes
HP:0001664	0.749029	MetaSVM	306	2910	14	0.697416	0.794434	Torsade de pointes
HP:0001664	0.782542	MetaLR	306	2910	14	0.732811	0.825224	Torsade de pointes
HP:0001664	0.894312	M-CAP	306	2910	14	0.854597	0.924142	Torsade de pointes
HP:0001664	0.765138	FATHMM	306	2910	14	0.714379	0.809284	Torsade de pointes
HP:0001686	0.402858	FATHMM	27	2910	6	0.238193	0.592781	Loss of voice
HP:0001686	0.195578	VEST3	27	2910	6	0.0858708	0.386227	Loss of voice
HP:0001686	0.268234	MetaSVM	27	2910	6	0.135289	0.462018	Loss of voice
HP:0001686	0.50342	MetaLR	27	2910	6	0.322845	0.683107	Loss of voice
HP:0001686	0.264582	M-CAP	27	2910	6	0.132689	0.458301	Loss of voice
HP:0001688	0.299052	FATHMM	79	2910	4	0.208589	0.408497	Sinus bradycardia
HP:0001688	0.0899986	VEST3	79	2910	4	0.043764	0.176083	Sinus bradycardia
HP:0001688	0.476181	MetaSVM	79	2910	4	0.368914	0.58569	Sinus bradycardia
HP:0001688	0.41638	MetaLR	79	2910	4	0.313248	0.527391	Sinus bradycardia
HP:0001688	0.577044	M-CAP	79	2910	4	0.466125	0.680704	Sinus bradycardia
HP:0001704	0.451079	FATHMM	116	2910	5	0.363079	0.542249	Tricuspid valve prolapse
HP:0001704	0.509995	VEST3	116	2910	5	0.41969	0.599652	Tricuspid valve prolapse
HP:0001704	0.381721	MetaSVM	116	2910	5	0.298001	0.473111	Tricuspid valve prolapse
HP:0001704	0.61812	MetaLR	116	2910	5	0.526729	0.701853	Tricuspid valve prolapse
HP:0001704	0.69244	M-CAP	116	2910	5	0.602817	0.76957	Tricuspid valve prolapse
HP:0001706	0.615543	MetaSVM	322	2910	32	0.561227	0.667122	Endocardial fibroelastosis
HP:0001706	0.649848	MetaLR	322	2910	32	0.596137	0.70001	Endocardial fibroelastosis
HP:0001706	0.685636	M-CAP	322	2910	32	0.632865	0.734009	Endocardial fibroelastosis
HP:0001706	0.583153	FATHMM	322	2910	32	0.528518	0.635819	Endocardial fibroelastosis
HP:0001706	0.370639	VEST3	322	2910	32	0.319597	0.424744	Endocardial fibroelastosis
HP:0001723	0.588782	FATHMM	332	2910	38	0.535024	0.640502	Restrictive cardiomyopathy
HP:0001723	0.356417	VEST3	332	2910	38	0.30671	0.409422	Restrictive cardiomyopathy
HP:0001723	0.625987	MetaSVM	332	2910	38	0.572665	0.676416	Restrictive cardiomyopathy
HP:0001723	0.651556	MetaLR	332	2910	38	0.59872	0.700912	Restrictive cardiomyopathy
HP:0001723	0.680519	M-CAP	332	2910	38	0.628424	0.728465	Restrictive cardiomyopathy
HP:0001727	0.547347	MetaSVM	114	2910	4	0.45541	0.636163	Thromboembolic stroke
HP:0001727	0.657119	MetaLR	114	2910	4	0.56556	0.738311	Thromboembolic stroke
HP:0001727	0.827788	M-CAP	114	2910	4	0.747221	0.886575	Thromboembolic stroke
HP:0001727	0.673086	FATHMM	114	2910	4	0.581965	0.752782	Thromboembolic stroke
HP:0001727	0.189556	VEST3	114	2910	4	0.127723	0.271989	Thromboembolic stroke
HP:0001738	0.452517	VEST3	279	2910	49	0.395021	0.511307	Exocrine pancreatic insufficiency
HP:0001738	0.593384	MetaSVM	279	2910	49	0.534716	0.649503	Exocrine pancreatic insufficiency
HP:0001738	0.681207	MetaLR	279	2910	49	0.624226	0.733239	Exocrine pancreatic insufficiency
HP:0001738	0.767967	M-CAP	279	2910	49	0.714818	0.813792	Exocrine pancreatic insufficiency
HP:0001738	0.626607	FATHMM	279	2910	49	0.568345	0.681414	Exocrine pancreatic insufficiency
HP:0001741	0.0447359	VEST3	59	2910	10	0.0134459	0.138611	Phimosis
HP:0001741	0.143003	MetaSVM	59	2910	10	0.0745054	0.256988	Phimosis
HP:0001741	0.138665	FATHMM	59	2910	10	0.0714412	0.251978	Phimosis
HP:0001741	0.143939	MetaLR	59	2910	10	0.0751694	0.258066	Phimosis
HP:0001741	0.357797	M-CAP	59	2910	10	0.246522	0.486847	Phimosis
HP:0001795	0.392713	MetaLR	41	2910	19	0.256791	0.547572	Hyperconvex nail
HP:0001795	0.19343	M-CAP	41	2910	19	0.0994969	0.34233	Hyperconvex nail
HP:0001795	0.233759	VEST3	41	2910	19	0.128929	0.386048	Hyperconvex nail
HP:0001795	0.0982257	MetaSVM	41	2910	19	0.0374863	0.233506	Hyperconvex nail
HP:0001795	0.405856	FATHMM	41	2910	19	0.268065	0.560259	Hyperconvex nail
HP:0001803	0.640066	MetaLR	274	2910	123	0.581506	0.694732	Nail pits
HP:0001803	0.586713	M-CAP	274	2910	123	0.527457	0.64356	Nail pits
HP:0001803	0.628781	FATHMM	274	2910	123	0.570015	0.683969	Nail pits
HP:0001803	0.319389	VEST3	274	2910	123	0.266874	0.376924	Nail pits
HP:0001803	0.463546	MetaSVM	274	2910	123	0.405279	0.522826	Nail pits
HP:0001804	0.420043	MetaLR	50	2910	11	0.292312	0.559466	Hypoplastic fingernail
HP:0001804	0.464317	M-CAP	50	2910	11	0.332089	0.60176	Hypoplastic fingernail
HP:0001804	0.159572	VEST3	50	2910	11	0.0817873	0.288122	Hypoplastic fingernail
HP:0001804	0.266932	MetaSVM	50	2910	11	0.162895	0.405248	Hypoplastic fingernail
HP:0001804	0.247607	FATHMM	50	2910	11	0.147593	0.384798	Hypoplastic fingernail
HP:0001809	0.144775	MetaLR	48	2910	7	0.0704267	0.27444	Split nail
HP:0001809	0.388301	M-CAP	48	2910	7	0.262131	0.531459	Split nail
HP:0001809	0.0353042	VEST3	48	2910	7	0.00783934	0.144935	Split nail
HP:0001809	0.143498	MetaSVM	48	2910	7	0.0695594	0.272971	Split nail
HP:0001809	0.142431	FATHMM	48	2910	7	0.0688369	0.271744	Split nail
HP:0001842	0.561611	MetaSVM	282	2910	5	0.503121	0.618438	Foot acroosteolysis
HP:0001842	0.81732	FATHMM	282	2910	5	0.767855	0.858191	Foot acroosteolysis
HP:0001842	0.8119	VEST3	282	2910	5	0.762012	0.853342	Foot acroosteolysis
HP:0001842	0.88842	MetaLR	282	2910	5	0.846057	0.920225	Foot acroosteolysis
HP:0001842	0.967276	M-CAP	282	2910	5	0.938794	0.982747	Foot acroosteolysis
HP:0001876	0.572718	MetaLR	285	2910	111	0.514561	0.628933	Pancytopenia
HP:0001876	0.643694	M-CAP	285	2910	111	0.586378	0.69717	Pancytopenia
HP:0001876	0.521731	FATHMM	285	2910	111	0.463705	0.579177	Pancytopenia
HP:0001876	0.32946	VEST3	285	2910	111	0.277351	0.386127	Pancytopenia
HP:0001876	0.506032	MetaSVM	285	2910	111	0.448166	0.563737	Pancytopenia
HP:0001898	0.506775	MetaLR	45	2910	10	0.364172	0.648283	Increased red blood cell mass
HP:0001898	0.666736	FATHMM	45	2910	10	0.518399	0.788062	Increased red blood cell mass
HP:0001898	0.090594	VEST3	45	2910	10	0.0347461	0.216109	Increased red blood cell mass
HP:0001898	0.223435	MetaSVM	45	2910	10	0.124861	0.367178	Increased red blood cell mass
HP:0001898	0.618153	M-CAP	45	2910	10	0.47012	0.74708	Increased red blood cell mass
HP:0001899	0.634117	FATHMM	48	2910	11	0.490652	0.757172	Increased hematocrit
HP:0001899	0.0936313	VEST3	48	2910	11	0.037645	0.214337	Increased hematocrit
HP:0001899	0.229297	MetaSVM	48	2910	11	0.131788	0.368343	Increased hematocrit
HP:0001899	0.486796	MetaLR	48	2910	11	0.35005	0.625547	Increased hematocrit
HP:0001899	0.600141	M-CAP	48	2910	11	0.457244	0.727811	Increased hematocrit
HP:0001900	0.0936313	VEST3	48	2910	11	0.037645	0.214337	Increased hemoglobin
HP:0001900	0.229297	MetaSVM	48	2910	11	0.131788	0.368343	Increased hemoglobin
HP:0001900	0.486796	MetaLR	48	2910	11	0.35005	0.625547	Increased hemoglobin
HP:0001900	0.600141	M-CAP	48	2910	11	0.457244	0.727811	Increased hemoglobin
HP:0001900	0.634117	FATHMM	48	2910	11	0.490652	0.757172	Increased hemoglobin
HP:0001901	0.331123	VEST3	121	2910	17	0.253182	0.419579	Polycythemia
HP:0001901	0.466737	MetaSVM	121	2910	17	0.3798	0.555742	Polycythemia
HP:0001901	0.666847	MetaLR	121	2910	17	0.578333	0.744974	Polycythemia
HP:0001901	0.680195	M-CAP	121	2910	17	0.592097	0.757073	Polycythemia
HP:0001901	0.6613	FATHMM	121	2910	17	0.572634	0.739925	Polycythemia
HP:0001907	0.231134	VEST3	135	2910	16	0.167693	0.309648	Thromboembolism
HP:0001907	0.538559	MetaSVM	135	2910	16	0.454169	0.620795	Thromboembolism
HP:0001907	0.617737	MetaLR	135	2910	16	0.533156	0.695739	Thromboembolism
HP:0001907	0.758854	M-CAP	135	2910	16	0.679631	0.823572	Thromboembolism
HP:0001907	0.616406	FATHMM	135	2910	16	0.531811	0.694497	Thromboembolism
HP:0001950	0.478216	FATHMM	29	2910	3	0.306657	0.655073	Respiratory alkalosis
HP:0001950	0.0483781	VEST3	29	2910	3	0.00923588	0.217064	Respiratory alkalosis
HP:0001950	0.2597	MetaSVM	29	2910	3	0.132666	0.445846	Respiratory alkalosis
HP:0001950	0.479308	MetaLR	29	2910	3	0.307602	0.656045	Respiratory alkalosis
HP:0001950	0.534281	M-CAP	29	2910	3	0.35611	0.704115	Respiratory alkalosis
HP:0001951	0.2597	MetaSVM	29	2910	3	0.132666	0.445846	Episodic ammonia intoxication
HP:0001951	0.479308	MetaLR	29	2910	3	0.307602	0.656045	Episodic ammonia intoxication
HP:0001951	0.534281	M-CAP	29	2910	3	0.35611	0.704115	Episodic ammonia intoxication
HP:0001951	0.478216	FATHMM	29	2910	3	0.306657	0.655073	Episodic ammonia intoxication
HP:0001951	0.0483781	VEST3	29	2910	3	0.00923588	0.217064	Episodic ammonia intoxication
HP:0001962	0.733792	FATHMM	491	2910	48	0.692922	0.771019	Palpitations
HP:0001962	0.482212	VEST3	491	2910	48	0.438267	0.526434	Palpitations
HP:0001962	0.746794	MetaSVM	491	2910	48	0.706444	0.783299	Palpitations
HP:0001962	0.778852	MetaLR	491	2910	48	0.73998	0.813379	Palpitations
HP:0001962	0.799818	M-CAP	491	2910	48	0.762077	0.832885	Palpitations
HP:0001971	0.0697074	VEST3	71	2910	14	0.0291813	0.15739	Hypersplenism
HP:0001971	0.279955	MetaSVM	71	2910	14	0.188045	0.394937	Hypersplenism
HP:0001971	0.350458	MetaLR	71	2910	14	0.248888	0.46767	Hypersplenism
HP:0001971	0.478707	M-CAP	71	2910	14	0.365666	0.593972	Hypersplenism
HP:0001971	0.43641	FATHMM	71	2910	14	0.326345	0.553117	Hypersplenism
HP:0001995	0.577004	FATHMM	122	2910	6	0.487829	0.661428	Hyperchloremic acidosis
HP:0001995	0.233575	VEST3	122	2910	6	0.166918	0.316729	Hyperchloremic acidosis
HP:0001995	0.477933	MetaSVM	122	2910	6	0.390891	0.566335	Hyperchloremic acidosis
HP:0001995	0.590095	MetaLR	122	2910	6	0.50089	0.673742	Hyperchloremic acidosis
HP:0001995	0.411819	M-CAP	122	2910	6	0.328055	0.501024	Hyperchloremic acidosis
HP:0001998	0.74831	M-CAP	170	2910	18	0.677704	0.807834	Neonatal hypoglycemia
HP:0001998	0.611905	FATHMM	170	2910	18	0.536649	0.682178	Neonatal hypoglycemia
HP:0001998	0.26445	VEST3	170	2910	18	0.203623	0.335787	Neonatal hypoglycemia
HP:0001998	0.608896	MetaSVM	170	2910	18	0.533608	0.679334	Neonatal hypoglycemia
HP:0001998	0.654146	MetaLR	170	2910	18	0.579635	0.721789	Neonatal hypoglycemia
HP:0002043	0.144775	MetaLR	48	2910	7	0.0704267	0.27444	Esophageal stricture
HP:0002043	0.388301	M-CAP	48	2910	7	0.262131	0.531459	Esophageal stricture
HP:0002043	0.142431	FATHMM	48	2910	7	0.0688369	0.271744	Esophageal stricture
HP:0002043	0.0353042	VEST3	48	2910	7	0.00783934	0.144935	Esophageal stricture
HP:0002043	0.143498	MetaSVM	48	2910	7	0.0695594	0.272971	Esophageal stricture
HP:0002073	0.366003	M-CAP	43	2910	17	0.236876	0.517762	Progressive cerebellar ataxia
HP:0002073	0.0631851	VEST3	43	2910	17	0.0193613	0.187261	Progressive cerebellar ataxia
HP:0002073	0.373061	MetaSVM	43	2910	17	0.242846	0.524711	Progressive cerebellar ataxia
HP:0002073	0.26313	MetaLR	43	2910	17	0.153352	0.413145	Progressive cerebellar ataxia
HP:0002073	0.203791	FATHMM	43	2910	17	0.108634	0.349609	Progressive cerebellar ataxia
HP:0002077	0.908136	M-CAP	193	2910	5	0.858469	0.94156	Migraine with aura
HP:0002077	0.600266	FATHMM	193	2910	5	0.529605	0.666986	Migraine with aura
HP:0002077	0.361305	VEST3	193	2910	5	0.296631	0.43143	Migraine with aura
HP:0002077	0.714425	MetaSVM	193	2910	5	0.646715	0.773699	Migraine with aura
HP:0002077	0.73912	MetaLR	193	2910	5	0.672632	0.796196	Migraine with aura
HP:0002100	0.106453	VEST3	69	2910	5	0.0525235	0.203842	Recurrent aspiration pneumonia
HP:0002100	0.27146	MetaSVM	69	2910	5	0.179786	0.387779	Recurrent aspiration pneumonia
HP:0002100	0.326478	MetaLR	69	2910	5	0.226648	0.444979	Recurrent aspiration pneumonia
HP:0002100	0.454446	M-CAP	69	2910	5	0.341504	0.572278	Recurrent aspiration pneumonia
HP:0002100	0.416614	FATHMM	69	2910	5	0.306763	0.53542	Recurrent aspiration pneumonia
HP:0002105	0.764815	FATHMM	379	2910	146	0.719479	0.804811	Hemoptysis
HP:0002105	0.784745	VEST3	379	2910	146	0.740502	0.823245	Hemoptysis
HP:0002105	0.600048	MetaSVM	379	2910	146	0.549873	0.648209	Hemoptysis
HP:0002105	0.830319	MetaLR	379	2910	146	0.789127	0.864843	Hemoptysis
HP:0002105	0.920435	M-CAP	379	2910	146	0.888573	0.943763	Hemoptysis
HP:0002108	0.905466	MetaLR	262	2910	3	0.863612	0.935437	Spontaneous pneumothorax
HP:0002108	0.982441	M-CAP	262	2910	3	0.956997	0.992941	Spontaneous pneumothorax
HP:0002108	0.834059	VEST3	262	2910	3	0.784011	0.874369	Spontaneous pneumothorax
HP:0002108	0.544646	MetaSVM	262	2910	3	0.483985	0.604011	Spontaneous pneumothorax
HP:0002108	0.841151	FATHMM	262	2910	3	0.791758	0.880595	Spontaneous pneumothorax
HP:0002121	0.48307	VEST3	330	2910	38	0.429558	0.536974	Absence seizures
HP:0002121	0.680566	MetaSVM	330	2910	38	0.62831	0.728648	Absence seizures
HP:0002121	0.690978	MetaLR	330	2910	38	0.639042	0.738499	Absence seizures
HP:0002121	0.800028	M-CAP	330	2910	38	0.753381	0.839729	Absence seizures
HP:0002121	0.570728	FATHMM	330	2910	38	0.516705	0.623117	Absence seizures
HP:0002132	0.238819	VEST3	77	2910	21	0.156694	0.346311	Porencephaly
HP:0002132	0.333982	MetaSVM	77	2910	21	0.237975	0.44605	Porencephaly
HP:0002132	0.492111	MetaLR	77	2910	21	0.382646	0.602337	Porencephaly
HP:0002132	0.571904	M-CAP	77	2910	21	0.459641	0.677222	Porencephaly
HP:0002132	0.430276	FATHMM	77	2910	21	0.324789	0.542497	Porencephaly
HP:0002145	0.158356	VEST3	81	2910	11	0.0938909	0.254645	Frontotemporal dementia
HP:0002145	0.193077	MetaSVM	81	2910	11	0.12112	0.293507	Frontotemporal dementia
HP:0002145	0.519865	MetaLR	81	2910	11	0.411834	0.62607	Frontotemporal dementia
HP:0002145	0.367577	M-CAP	81	2910	11	0.270063	0.477278	Frontotemporal dementia
HP:0002145	0.528333	FATHMM	81	2910	11	0.419995	0.634066	Frontotemporal dementia
HP:0002153	0.457687	MetaLR	177	2910	17	0.385716	0.531469	Hyperkalemia
HP:0002153	0.21247	VEST3	177	2910	17	0.158391	0.278894	Hyperkalemia
HP:0002153	0.506886	MetaSVM	177	2910	17	0.433614	0.579863	Hyperkalemia
HP:0002153	0.54262	M-CAP	177	2910	17	0.468835	0.614581	Hyperkalemia
HP:0002153	0.368641	FATHMM	177	2910	17	0.300816	0.44209	Hyperkalemia
HP:0002154	0.358652	VEST3	95	2910	8	0.268844	0.459603	Hyperglycinemia
HP:0002154	0.659102	MetaLR	95	2910	8	0.558498	0.74716	Hyperglycinemia
HP:0002154	0.38704	M-CAP	95	2910	8	0.294709	0.488272	Hyperglycinemia
HP:0002154	0.395102	MetaSVM	95	2910	8	0.302115	0.496354	Hyperglycinemia
HP:0002154	0.455233	FATHMM	95	2910	8	0.358163	0.555829	Hyperglycinemia
HP:0002165	0.142431	FATHMM	48	2910	7	0.0688369	0.271744	Pterygium of nails
HP:0002165	0.0353042	VEST3	48	2910	7	0.00783934	0.144935	Pterygium of nails
HP:0002165	0.143498	MetaSVM	48	2910	7	0.0695594	0.272971	Pterygium of nails
HP:0002165	0.144775	MetaLR	48	2910	7	0.0704267	0.27444	Pterygium of nails
HP:0002165	0.388301	M-CAP	48	2910	7	0.262131	0.531459	Pterygium of nails
HP:0002172	0.386143	FATHMM	232	2910	34	0.325666	0.45035	Postural instability
HP:0002172	0.309956	VEST3	232	2910	34	0.253778	0.372364	Postural instability
HP:0002172	0.435466	MetaSVM	232	2910	34	0.373061	0.499986	Postural instability
HP:0002172	0.451074	MetaLR	232	2910	34	0.388189	0.515561	Postural instability
HP:0002172	0.65628	M-CAP	232	2910	34	0.592867	0.714572	Postural instability
HP:0002188	0.41001	FATHMM	87	2910	22	0.311919	0.515823	Delayed CNS myelination
HP:0002188	0.237717	VEST3	87	2910	22	0.159914	0.338137	Delayed CNS myelination
HP:0002188	0.317613	MetaSVM	87	2910	22	0.228619	0.422284	Delayed CNS myelination
HP:0002188	0.563613	MetaLR	87	2910	22	0.458132	0.663636	Delayed CNS myelination
HP:0002188	0.324651	M-CAP	87	2910	22	0.234829	0.429542	Delayed CNS myelination
HP:0002203	0.209423	MetaSVM	33	2910	3	0.102761	0.379917	Respiratory paralysis
HP:0002203	0.613677	MetaLR	33	2910	3	0.440797	0.761971	Respiratory paralysis
HP:0002203	0.161368	M-CAP	33	2910	3	0.0707287	0.327256	Respiratory paralysis
HP:0002203	0.527074	FATHMM	33	2910	3	0.36009	0.688213	Respiratory paralysis
HP:0002203	0.192504	VEST3	33	2910	3	0.0911901	0.361594	Respiratory paralysis
HP:0002209	0.51793	MetaSVM	229	2910	44	0.453273	0.581991	Sparse scalp hair
HP:0002209	0.567687	MetaLR	229	2910	44	0.502745	0.630384	Sparse scalp hair
HP:0002209	0.62345	M-CAP	229	2910	44	0.558951	0.683852	Sparse scalp hair
HP:0002209	0.501138	FATHMM	229	2910	44	0.43672	0.565519	Sparse scalp hair
HP:0002209	0.316167	VEST3	229	2910	44	0.259227	0.379211	Sparse scalp hair
HP:0002215	0.465271	FATHMM	113	2910	14	0.375478	0.557373	Sparse axillary hair
HP:0002215	0.166471	VEST3	113	2910	14	0.108532	0.246776	Sparse axillary hair
HP:0002215	0.427027	MetaSVM	113	2910	14	0.339228	0.519679	Sparse axillary hair
HP:0002215	0.527226	MetaLR	113	2910	14	0.435292	0.61735	Sparse axillary hair
HP:0002215	0.54834	M-CAP	113	2910	14	0.455983	0.637484	Sparse axillary hair
HP:0002216	0.239246	MetaSVM	111	2910	44	0.16898	0.327226	Premature graying of hair
HP:0002216	0.278998	MetaLR	111	2910	44	0.203555	0.369431	Premature graying of hair
HP:0002216	0.465438	M-CAP	111	2910	44	0.37486	0.558354	Premature graying of hair
HP:0002216	0.22354	FATHMM	111	2910	44	0.155554	0.310319	Premature graying of hair
HP:0002216	0.131266	VEST3	111	2910	44	0.0801213	0.207688	Premature graying of hair
HP:0002253	0.179793	FATHMM	77	2910	27	0.109156	0.281687	Colonic diverticula
HP:0002253	0.532124	VEST3	77	2910	27	0.420927	0.640219	Colonic diverticula
HP:0002253	0.205556	MetaSVM	77	2910	27	0.129583	0.310196	Colonic diverticula
HP:0002253	0.247715	MetaLR	77	2910	27	0.164071	0.355849	Colonic diverticula
HP:0002253	0.21884	M-CAP	77	2910	27	0.140317	0.324708	Colonic diverticula
HP:0002266	0.384418	VEST3	279	2910	7	0.329146	0.442845	Focal clonic seizures
HP:0002266	0.771834	MetaSVM	279	2910	7	0.718914	0.817322	Focal clonic seizures
HP:0002266	0.785518	MetaLR	279	2910	7	0.733459	0.829769	Focal clonic seizures
HP:0002266	0.885523	M-CAP	279	2910	7	0.842542	0.917915	Focal clonic seizures
HP:0002266	0.692987	FATHMM	279	2910	7	0.636389	0.744314	Focal clonic seizures
HP:0002286	0.333122	VEST3	117	2910	27	0.253782	0.423198	Fair hair
HP:0002286	0.303149	MetaSVM	117	2910	27	0.22678	0.392191	Fair hair
HP:0002286	0.658994	MetaLR	117	2910	27	0.568706	0.739053	Fair hair
HP:0002286	0.410672	M-CAP	117	2910	27	0.325302	0.501784	Fair hair
HP:0002286	0.637325	FATHMM	117	2910	27	0.546585	0.719234	Fair hair
HP:0002293	0.804765	VEST3	339	2910	7	0.759107	0.843552	Alopecia of scalp
HP:0002293	0.610698	MetaSVM	339	2910	7	0.557724	0.661182	Alopecia of scalp
HP:0002293	0.902201	MetaLR	339	2910	7	0.86571	0.929582	Alopecia of scalp
HP:0002293	0.940636	M-CAP	339	2910	7	0.909898	0.961334	Alopecia of scalp
HP:0002293	0.857263	FATHMM	339	2910	7	0.815841	0.890616	Alopecia of scalp
HP:0002300	0.142657	FATHMM	97	2910	10	0.0860831	0.22717	Mutism
HP:0002300	0.247366	VEST3	97	2910	10	0.171658	0.342652	Mutism
HP:0002300	0.269042	MetaSVM	97	2910	10	0.190273	0.365693	Mutism
HP:0002300	0.252604	MetaLR	97	2910	10	0.176132	0.348243	Mutism
HP:0002300	0.643265	M-CAP	97	2910	10	0.543425	0.732039	Mutism
HP:0002301	0.693854	MetaSVM	282	2910	15	0.637601	0.74487	Hemiplegia
HP:0002301	0.708765	MetaLR	282	2910	15	0.653056	0.758832	Hemiplegia
HP:0002301	0.870403	M-CAP	282	2910	15	0.825925	0.904826	Hemiplegia
HP:0002301	0.575937	FATHMM	282	2910	15	0.51748	0.632344	Hemiplegia
HP:0002301	0.410033	VEST3	282	2910	15	0.354085	0.46841	Hemiplegia
HP:0002313	0.339976	MetaLR	83	2910	11	0.246465	0.447879	Spastic paraparesis
HP:0002313	0.442464	M-CAP	83	2910	11	0.339772	0.550324	Spastic paraparesis
HP:0002313	0.310118	MetaSVM	83	2910	11	0.220169	0.417157	Spastic paraparesis
HP:0002313	0.383308	FATHMM	83	2910	11	0.285362	0.49174	Spastic paraparesis
HP:0002313	0.132095	VEST3	83	2910	11	0.0746102	0.223187	Spastic paraparesis
HP:0002318	0.513113	MetaLR	45	2910	3	0.370031	0.654078	Cervical myelopathy
HP:0002318	0.186145	MetaSVM	45	2910	3	0.0974475	0.326382	Cervical myelopathy
HP:0002318	0.568995	M-CAP	45	2910	3	0.422568	0.704276	Cervical myelopathy
HP:0002318	0.36031	FATHMM	45	2910	3	0.234585	0.50864	Cervical myelopathy
HP:0002318	0.432892	VEST3	45	2910	3	0.297393	0.579232	Cervical myelopathy
HP:0002329	0.72108	MetaLR	225	2910	8	0.658917	0.77577	Drowsiness
HP:0002329	0.885368	M-CAP	225	2910	8	0.836734	0.920884	Drowsiness
HP:0002329	0.70518	MetaSVM	225	2910	8	0.642337	0.761089	Drowsiness
HP:0002329	0.595464	FATHMM	225	2910	8	0.530058	0.657648	Drowsiness
HP:0002329	0.391467	VEST3	225	2910	8	0.32985	0.456749	Drowsiness
HP:0002331	0.268234	MetaSVM	27	2910	6	0.135289	0.462018	Recurrent paroxysmal headache
HP:0002331	0.50342	MetaLR	27	2910	6	0.322845	0.683107	Recurrent paroxysmal headache
HP:0002331	0.264582	M-CAP	27	2910	6	0.132689	0.458301	Recurrent paroxysmal headache
HP:0002331	0.402858	FATHMM	27	2910	6	0.238193	0.592781	Recurrent paroxysmal headache
HP:0002331	0.195578	VEST3	27	2910	6	0.0858708	0.386227	Recurrent paroxysmal headache
HP:0002344	0.528229	MetaSVM	159	2910	14	0.45058	0.604537	Progressive neurologic deterioration
HP:0002344	0.621834	MetaLR	159	2910	14	0.544088	0.693785	Progressive neurologic deterioration
HP:0002344	0.598213	M-CAP	159	2910	14	0.520233	0.671521	Progressive neurologic deterioration
HP:0002344	0.616692	FATHMM	159	2910	14	0.538879	0.688953	Progressive neurologic deterioration
HP:0002344	0.214579	VEST3	159	2910	14	0.157605	0.285178	Progressive neurologic deterioration
HP:0002357	0.57687	FATHMM	207	2910	17	0.508551	0.642371	Dysphasia
HP:0002357	0.360262	VEST3	207	2910	17	0.29776	0.42789	Dysphasia
HP:0002357	0.688352	MetaSVM	207	2910	17	0.622061	0.747731	Dysphasia
HP:0002357	0.708947	MetaLR	207	2910	17	0.643452	0.766772	Dysphasia
HP:0002357	0.897922	M-CAP	207	2910	17	0.848693	0.93241	Dysphasia
HP:0002367	0.587767	FATHMM	212	2910	8	0.520308	0.652084	Visual hallucinations
HP:0002367	0.358173	VEST3	212	2910	8	0.296492	0.424934	Visual hallucinations
HP:0002367	0.687108	MetaSVM	212	2910	8	0.621594	0.745916	Visual hallucinations
HP:0002367	0.713015	MetaLR	212	2910	8	0.64851	0.769883	Visual hallucinations
HP:0002367	0.871694	M-CAP	212	2910	8	0.819581	0.9104	Visual hallucinations
HP:0002372	0.184067	FATHMM	30	2910	2	0.0822325	0.362237	Normal interictal EEG
HP:0002372	0.0370072	VEST3	30	2910	2	0.00574038	0.203689	Normal interictal EEG
HP:0002372	0.288814	MetaSVM	30	2910	2	0.155682	0.472132	Normal interictal EEG
HP:0002372	0.280261	MetaLR	30	2910	2	0.149324	0.463459	Normal interictal EEG
HP:0002372	0.339484	M-CAP	30	2910	2	0.194463	0.522506	Normal interictal EEG
HP:0002373	0.301355	VEST3	144	2910	26	0.232043	0.381097	Febrile seizures
HP:0002373	0.412347	MetaSVM	144	2910	26	0.334908	0.494382	Febrile seizures
HP:0002373	0.40345	MetaLR	144	2910	26	0.326505	0.485458	Febrile seizures
HP:0002373	0.605581	M-CAP	144	2910	26	0.523627	0.681998	Febrile seizures
HP:0002373	0.333676	FATHMM	144	2910	26	0.261538	0.414543	Febrile seizures
HP:0002375	0.385337	MetaLR	99	2910	13	0.294898	0.484454	Hypokinesia
HP:0002375	0.139387	VEST3	99	2910	13	0.0840054	0.222415	Hypokinesia
HP:0002375	0.309504	MetaSVM	99	2910	13	0.226437	0.407012	Hypokinesia
HP:0002375	0.577012	M-CAP	99	2910	13	0.477962	0.670234	Hypokinesia
HP:0002375	0.434041	FATHMM	99	2910	13	0.340106	0.532967	Hypokinesia
HP:0002384	0.400341	VEST3	239	2910	12	0.340112	0.46374	Focal seizures with impairment of consciousness or awareness
HP:0002384	0.720436	MetaSVM	239	2910	12	0.660188	0.773665	Focal seizures with impairment of consciousness or awareness
HP:0002384	0.733347	MetaLR	239	2910	12	0.673702	0.78556	Focal seizures with impairment of consciousness or awareness
HP:0002384	0.840029	M-CAP	239	2910	12	0.787948	0.881247	Focal seizures with impairment of consciousness or awareness
HP:0002384	0.600759	FATHMM	239	2910	12	0.53737	0.660943	Focal seizures with impairment of consciousness or awareness
HP:0002411	0.466536	FATHMM	81	2910	8	0.361102	0.575046	Myokymia
HP:0002411	0.144871	VEST3	81	2910	8	0.083621	0.239271	Myokymia
HP:0002411	0.524862	MetaSVM	81	2910	8	0.416646	0.630792	Myokymia
HP:0002411	0.497341	MetaLR	81	2910	8	0.390267	0.604659	Myokymia
HP:0002411	0.702289	M-CAP	81	2910	8	0.594344	0.791582	Myokymia
HP:0002421	0.231938	FATHMM	44	2910	10	0.130396	0.378166	Poor head control
HP:0002421	0.41999	VEST3	44	2910	10	0.284656	0.568529	Poor head control
HP:0002421	0.186242	MetaSVM	44	2910	10	0.0967729	0.328356	Poor head control
HP:0002421	0.383597	MetaLR	44	2910	10	0.253136	0.533285	Poor head control
HP:0002421	0.103745	M-CAP	44	2910	10	0.0420761	0.233743	Poor head control
HP:0002442	0.592839	FATHMM	197	2910	4	0.522856	0.659247	Dyscalculia
HP:0002442	0.357189	VEST3	197	2910	4	0.293383	0.426496	Dyscalculia
HP:0002442	0.705141	MetaSVM	197	2910	4	0.63776	0.764614	Dyscalculia
HP:0002442	0.729341	MetaLR	197	2910	4	0.663066	0.786773	Dyscalculia
HP:0002442	0.895434	M-CAP	197	2910	4	0.844373	0.931108	Dyscalculia
HP:0002445	0.168672	VEST3	114	2910	17	0.110535	0.248832	Tetraplegia
HP:0002445	0.317363	MetaSVM	114	2910	17	0.238612	0.408172	Tetraplegia
HP:0002445	0.308439	MetaLR	114	2910	17	0.230607	0.398921	Tetraplegia
HP:0002445	0.519951	M-CAP	114	2910	17	0.428596	0.609991	Tetraplegia
HP:0002445	0.214452	FATHMM	114	2910	17	0.148611	0.299212	Tetraplegia
HP:0002453	0.216636	VEST3	54	2910	2	0.126438	0.345714	Abnormality of the globus pallidus
HP:0002453	0.28811	MetaSVM	54	2910	2	0.183395	0.421737	Abnormality of the globus pallidus
HP:0002453	0.657226	MetaLR	54	2910	2	0.522239	0.770811	Abnormality of the globus pallidus
HP:0002453	0.238774	M-CAP	54	2910	2	0.143684	0.369629	Abnormality of the globus pallidus
HP:0002453	0.504826	FATHMM	54	2910	2	0.37422	0.634776	Abnormality of the globus pallidus
HP:0002463	0.509521	MetaLR	83	2910	15	0.403174	0.615013	Language impairment
HP:0002463	0.159175	VEST3	83	2910	15	0.09514	0.254203	Language impairment
HP:0002463	0.190756	MetaSVM	83	2910	15	0.119975	0.289555	Language impairment
HP:0002463	0.517485	FATHMM	83	2910	15	0.410824	0.622577	Language impairment
HP:0002463	0.363267	M-CAP	83	2910	15	0.267267	0.471557	Language impairment
HP:0002507	0.253312	MetaLR	34	2910	9	0.135415	0.423567	Semilobar holoprosencephaly
HP:0002507	0.347324	M-CAP	34	2910	9	0.208036	0.51878	Semilobar holoprosencephaly
HP:0002507	0.197619	MetaSVM	34	2910	9	0.0957506	0.364214	Semilobar holoprosencephaly
HP:0002507	0.278657	FATHMM	34	2910	9	0.154353	0.449818	Semilobar holoprosencephaly
HP:0002507	0.0393861	VEST3	34	2910	9	0.00723017	0.187539	Semilobar holoprosencephaly
HP:0002509	0.228688	MetaSVM	52	2910	8	0.134366	0.361565	Limb hypertonia
HP:0002509	0.534166	MetaLR	52	2910	8	0.399393	0.664128	Limb hypertonia
HP:0002509	0.220422	M-CAP	52	2910	8	0.127986	0.352622	Limb hypertonia
HP:0002509	0.412167	FATHMM	52	2910	8	0.287574	0.549133	Limb hypertonia
HP:0002509	0.208321	VEST3	52	2910	8	0.118747	0.339438	Limb hypertonia
HP:0002512	0.195894	MetaSVM	84	2910	2	0.124447	0.294559	Brain stem compression
HP:0002512	0.426134	MetaLR	84	2910	2	0.325176	0.533649	Brain stem compression
HP:0002512	0.696409	M-CAP	84	2910	2	0.590292	0.78505	Brain stem compression
HP:0002512	0.344848	FATHMM	84	2910	2	0.251304	0.452183	Brain stem compression
HP:0002512	0.457776	VEST3	84	2910	2	0.354679	0.56462	Brain stem compression
HP:0002550	0.277701	MetaSVM	74	2910	11	0.187762	0.390035	Absent facial hair
HP:0002550	0.562133	MetaLR	74	2910	11	0.447836	0.670194	Absent facial hair
HP:0002550	0.304842	M-CAP	74	2910	11	0.210937	0.418385	Absent facial hair
HP:0002550	0.542462	FATHMM	74	2910	11	0.42872	0.651943	Absent facial hair
HP:0002550	0.260776	VEST3	74	2910	11	0.173522	0.372149	Absent facial hair
HP:0002561	0.547337	FATHMM	27	2910	4	0.361727	0.720655	Absent nipple
HP:0002561	0.298082	VEST3	27	2910	4	0.156953	0.492044	Absent nipple
HP:0002561	0.0688693	MetaSVM	27	2910	4	0.0164036	0.247003	Absent nipple
HP:0002561	0.503246	MetaLR	27	2910	4	0.322694	0.682956	Absent nipple
HP:0002561	0.135848	M-CAP	27	2910	4	0.0496844	0.320969	Absent nipple
HP:0002590	0.651213	FATHMM	27	2910	3	0.458328	0.804684	Paralytic ileus
HP:0002590	0.203919	VEST3	27	2910	3	0.0912755	0.395129	Paralytic ileus
HP:0002590	0.202766	MetaSVM	27	2910	3	0.0905243	0.393903	Paralytic ileus
HP:0002590	0.693161	MetaLR	27	2910	3	0.499263	0.836557	Paralytic ileus
HP:0002590	0.257373	M-CAP	27	2910	3	0.127589	0.450936	Paralytic ileus
HP:0002619	0.642024	FATHMM	86	2910	13	0.535765	0.735948	Varicose veins
HP:0002619	0.340839	VEST3	86	2910	13	0.248721	0.446786	Varicose veins
HP:0002619	0.444333	MetaSVM	86	2910	13	0.343229	0.550266	Varicose veins
HP:0002619	0.632697	MetaLR	86	2910	13	0.526323	0.727549	Varicose veins
HP:0002619	0.757365	M-CAP	86	2910	13	0.655942	0.836349	Varicose veins
HP:0002641	0.0918742	VEST3	33	2910	3	0.0301149	0.247914	Peripheral thrombosis
HP:0002641	0.269917	MetaSVM	33	2910	3	0.146337	0.443625	Peripheral thrombosis
HP:0002641	0.659512	MetaLR	33	2910	3	0.485286	0.79917	Peripheral thrombosis
HP:0002641	0.811519	M-CAP	33	2910	3	0.642797	0.911517	Peripheral thrombosis
HP:0002641	0.887559	FATHMM	33	2910	3	0.728303	0.958753	Peripheral thrombosis
HP:0002657	0.457686	VEST3	33	2910	2	0.298492	0.626017	Spondylometaphyseal dysplasia
HP:0002657	0.128351	MetaSVM	33	2910	2	0.0504181	0.289961	Spondylometaphyseal dysplasia
HP:0002657	0.445577	MetaLR	33	2910	2	0.288022	0.614885	Spondylometaphyseal dysplasia
HP:0002657	0.526194	M-CAP	33	2910	2	0.359292	0.687441	Spondylometaphyseal dysplasia
HP:0002657	0.325104	FATHMM	33	2910	2	0.188651	0.499493	Spondylometaphyseal dysplasia
HP:0002667	0.657975	FATHMM	259	2910	46	0.598102	0.713206	Nephroblastoma
HP:0002667	0.370386	VEST3	259	2910	46	0.313727	0.430854	Nephroblastoma
HP:0002667	0.543951	MetaSVM	259	2910	46	0.482942	0.60367	Nephroblastoma
HP:0002667	0.67955	MetaLR	259	2910	46	0.620277	0.733545	Nephroblastoma
HP:0002667	0.714875	M-CAP	259	2910	46	0.656881	0.76655	Nephroblastoma
HP:0002668	0.205569	VEST3	60	2910	8	0.121535	0.326136	Paraganglioma
HP:0002668	0.384907	MetaSVM	60	2910	8	0.27115	0.512811	Paraganglioma
HP:0002668	0.714031	MetaLR	60	2910	8	0.587851	0.813816	Paraganglioma
HP:0002668	0.714122	M-CAP	60	2910	8	0.587945	0.813891	Paraganglioma
HP:0002668	0.774291	FATHMM	60	2910	8	0.651908	0.862708	Paraganglioma
HP:0002677	0.457776	VEST3	84	2910	2	0.354679	0.56462	Small foramen magnum
HP:0002677	0.195894	MetaSVM	84	2910	2	0.124447	0.294559	Small foramen magnum
HP:0002677	0.426134	MetaLR	84	2910	2	0.325176	0.533649	Small foramen magnum
HP:0002677	0.696409	M-CAP	84	2910	2	0.590292	0.78505	Small foramen magnum
HP:0002677	0.344848	FATHMM	84	2910	2	0.251304	0.452183	Small foramen magnum
HP:0002691	0.619001	FATHMM	76	2910	3	0.50559	0.720765	Platybasia
HP:0002691	0.690786	VEST3	76	2910	3	0.578677	0.784189	Platybasia
HP:0002691	0.283073	MetaSVM	76	2910	3	0.193359	0.394077	Platybasia
HP:0002691	0.74441	MetaLR	76	2910	3	0.63497	0.829833	Platybasia
HP:0002691	0.781263	M-CAP	76	2910	3	0.674627	0.860193	Platybasia
HP:0002699	0.463287	MetaLR	93	2910	7	0.364776	0.56475	Abnormality of the foramen magnum
HP:0002699	0.706974	M-CAP	93	2910	7	0.606876	0.790387	Abnormality of the foramen magnum
HP:0002699	0.4425	VEST3	93	2910	7	0.345198	0.544425	Abnormality of the foramen magnum
HP:0002699	0.215698	MetaSVM	93	2910	7	0.143682	0.310714	Abnormality of the foramen magnum
HP:0002699	0.38804	FATHMM	93	2910	7	0.294708	0.490379	Abnormality of the foramen magnum
HP:0002744	0.347324	M-CAP	34	2910	8	0.208036	0.51878	Bilateral cleft lip and palate
HP:0002744	0.278657	FATHMM	34	2910	8	0.154353	0.449818	Bilateral cleft lip and palate
HP:0002744	0.0393861	VEST3	34	2910	8	0.00723017	0.187539	Bilateral cleft lip and palate
HP:0002744	0.197619	MetaSVM	34	2910	8	0.0957506	0.364214	Bilateral cleft lip and palate
HP:0002744	0.253312	MetaLR	34	2910	8	0.135415	0.423567	Bilateral cleft lip and palate
HP:0002761	0.6762	M-CAP	123	2910	12	0.588722	0.752881	Generalized joint laxity
HP:0002761	0.439232	VEST3	123	2910	12	0.35426	0.527923	Generalized joint laxity
HP:0002761	0.277742	MetaSVM	123	2910	12	0.205827	0.363289	Generalized joint laxity
HP:0002761	0.372725	FATHMM	123	2910	12	0.29193	0.461314	Generalized joint laxity
HP:0002761	0.462782	MetaLR	123	2910	12	0.3767	0.551142	Generalized joint laxity
HP:0002781	0.351784	FATHMM	100	2910	6	0.264707	0.449977	Upper airway obstruction
HP:0002781	0.679118	M-CAP	100	2910	6	0.581726	0.763069	Upper airway obstruction
HP:0002781	0.431278	VEST3	100	2910	6	0.337962	0.529742	Upper airway obstruction
HP:0002781	0.225306	MetaSVM	100	2910	6	0.153925	0.317372	Upper airway obstruction
HP:0002781	0.423602	MetaLR	100	2910	6	0.330781	0.522147	Upper airway obstruction
HP:0002864	0.195578	VEST3	27	2910	6	0.0858708	0.386227	Paraganglioma of head and neck
HP:0002864	0.268234	MetaSVM	27	2910	6	0.135289	0.462018	Paraganglioma of head and neck
HP:0002864	0.50342	MetaLR	27	2910	6	0.322845	0.683107	Paraganglioma of head and neck
HP:0002864	0.264582	M-CAP	27	2910	6	0.132689	0.458301	Paraganglioma of head and neck
HP:0002864	0.402858	FATHMM	27	2910	6	0.238193	0.592781	Paraganglioma of head and neck
HP:0002875	0.405015	M-CAP	44	2910	14	0.271599	0.554112	Exertional dyspnea
HP:0002875	0.0352277	VEST3	44	2910	14	0.0072981	0.153514	Exertional dyspnea
HP:0002875	0.186811	MetaSVM	44	2910	14	0.0971795	0.328987	Exertional dyspnea
HP:0002875	0.181813	MetaLR	44	2910	14	0.0936206	0.323438	Exertional dyspnea
HP:0002875	0.164437	FATHMM	44	2910	14	0.0814573	0.303975	Exertional dyspnea
HP:0002884	0.249081	VEST3	135	2910	12	0.183387	0.328832	Hepatoblastoma
HP:0002884	0.571126	MetaSVM	135	2910	12	0.486405	0.651874	Hepatoblastoma
HP:0002884	0.652429	MetaLR	135	2910	12	0.568442	0.727895	Hepatoblastoma
HP:0002884	0.801352	M-CAP	135	2910	12	0.725513	0.860273	Hepatoblastoma
HP:0002884	0.626932	FATHMM	135	2910	12	0.542467	0.704304	Hepatoblastoma
HP:0002886	0.195578	VEST3	27	2910	6	0.0858708	0.386227	Vagal paraganglioma
HP:0002886	0.268234	MetaSVM	27	2910	6	0.135289	0.462018	Vagal paraganglioma
HP:0002886	0.50342	MetaLR	27	2910	6	0.322845	0.683107	Vagal paraganglioma
HP:0002886	0.264582	M-CAP	27	2910	6	0.132689	0.458301	Vagal paraganglioma
HP:0002886	0.402858	FATHMM	27	2910	6	0.238193	0.592781	Vagal paraganglioma
HP:0002898	0.389512	VEST3	275	2910	53	0.333647	0.448436	Embryonal neoplasm
HP:0002898	0.553667	MetaSVM	275	2910	53	0.494436	0.611412	Embryonal neoplasm
HP:0002898	0.676472	MetaLR	275	2910	53	0.61892	0.729136	Embryonal neoplasm
HP:0002898	0.703459	M-CAP	275	2910	53	0.646811	0.754471	Embryonal neoplasm
HP:0002898	0.649751	FATHMM	275	2910	53	0.591506	0.70385	Embryonal neoplasm
HP:0002913	0.35121	FATHMM	132	2910	15	0.274661	0.436261	Myoglobinuria
HP:0002913	0.167254	VEST3	132	2910	15	0.112813	0.240834	Myoglobinuria
HP:0002913	0.503659	MetaSVM	132	2910	15	0.419079	0.588031	Myoglobinuria
HP:0002913	0.454341	MetaLR	132	2910	15	0.371506	0.539784	Myoglobinuria
HP:0002913	0.523306	M-CAP	132	2910	15	0.43825	0.607031	Myoglobinuria
HP:0002916	0.433214	MetaSVM	140	2910	40	0.353649	0.516379	Abnormality of chromosome segregation
HP:0002916	0.47691	MetaLR	140	2910	40	0.395543	0.559522	Abnormality of chromosome segregation
HP:0002916	0.59674	M-CAP	140	2910	40	0.513553	0.674712	Abnormality of chromosome segregation
HP:0002916	0.444388	FATHMM	140	2910	40	0.364304	0.52747	Abnormality of chromosome segregation
HP:0002916	0.246119	VEST3	140	2910	40	0.181833	0.324129	Abnormality of chromosome segregation
HP:0002945	0.135617	MetaSVM	42	2910	2	0.0609113	0.275106	Intervertebral space narrowing
HP:0002945	0.381775	MetaLR	42	2910	2	0.248892	0.535065	Intervertebral space narrowing
HP:0002945	0.438577	M-CAP	42	2910	2	0.298089	0.589654	Intervertebral space narrowing
HP:0002945	0.274976	FATHMM	42	2910	2	0.161535	0.427468	Intervertebral space narrowing
HP:0002945	0.439378	VEST3	42	2910	2	0.298795	0.590411	Intervertebral space narrowing
HP:0002953	0.317073	MetaSVM	80	2910	13	0.224755	0.42645	Vertebral compression fractures
HP:0002953	0.364385	MetaLR	80	2910	13	0.266645	0.474758	Vertebral compression fractures
HP:0002953	0.439261	M-CAP	80	2910	13	0.334991	0.549182	Vertebral compression fractures
HP:0002953	0.437856	FATHMM	80	2910	13	0.333687	0.547808	Vertebral compression fractures
HP:0002953	0.105924	VEST3	80	2910	13	0.0549332	0.194503	Vertebral compression fractures
HP:0003001	0.402858	FATHMM	27	2910	6	0.238193	0.592781	Glomus jugular tumor
HP:0003001	0.195578	VEST3	27	2910	6	0.0858708	0.386227	Glomus jugular tumor
HP:0003001	0.268234	MetaSVM	27	2910	6	0.135289	0.462018	Glomus jugular tumor
HP:0003001	0.50342	MetaLR	27	2910	6	0.322845	0.683107	Glomus jugular tumor
HP:0003001	0.264582	M-CAP	27	2910	6	0.132689	0.458301	Glomus jugular tumor
HP:0003015	0.504421	MetaLR	234	2910	24	0.440636	0.568062	Flared metaphysis
HP:0003015	0.670182	M-CAP	234	2910	24	0.607421	0.727412	Flared metaphysis
HP:0003015	0.48056	VEST3	234	2910	24	0.417207	0.544543	Flared metaphysis
HP:0003015	0.367589	MetaSVM	234	2910	24	0.30825	0.431231	Flared metaphysis
HP:0003015	0.429486	FATHMM	234	2910	24	0.367539	0.493723	Flared metaphysis
HP:0003023	0.740622	MetaLR	75	2910	2	0.630146	0.82715	Bowing of limbs due to multiple fractures
HP:0003023	0.777606	M-CAP	75	2910	2	0.669859	0.85766	Bowing of limbs due to multiple fractures
HP:0003023	0.68969	VEST3	75	2910	2	0.576754	0.783787	Bowing of limbs due to multiple fractures
HP:0003023	0.281662	MetaSVM	75	2910	2	0.191643	0.393389	Bowing of limbs due to multiple fractures
HP:0003023	0.615381	FATHMM	75	2910	2	0.5012	0.718125	Bowing of limbs due to multiple fractures
HP:0003053	0.445577	MetaLR	33	2910	1	0.288022	0.614885	Epiphyseal deformities of tubular bones
HP:0003053	0.526194	M-CAP	33	2910	1	0.359292	0.687441	Epiphyseal deformities of tubular bones
HP:0003053	0.325104	FATHMM	33	2910	1	0.188651	0.499493	Epiphyseal deformities of tubular bones
HP:0003053	0.457686	VEST3	33	2910	1	0.298492	0.626017	Epiphyseal deformities of tubular bones
HP:0003053	0.128351	MetaSVM	33	2910	1	0.0504181	0.289961	Epiphyseal deformities of tubular bones
HP:0003093	0.480442	MetaLR	114	2910	5	0.390387	0.571787	Limited hip extension
HP:0003093	0.693331	M-CAP	114	2910	5	0.602918	0.770977	Limited hip extension
HP:0003093	0.277013	MetaSVM	114	2910	5	0.202699	0.366064	Limited hip extension
HP:0003093	0.389009	FATHMM	114	2910	5	0.304066	0.481271	Limited hip extension
HP:0003093	0.418609	VEST3	114	2910	5	0.331683	0.510901	Limited hip extension
HP:0003112	0.69272	MetaLR	157	2910	24	0.616289	0.759859	Abnormality of serum amino acid levels
HP:0003112	0.556765	M-CAP	157	2910	24	0.478305	0.632492	Abnormality of serum amino acid levels
HP:0003112	0.376432	VEST3	157	2910	24	0.304157	0.45466	Abnormality of serum amino acid levels
HP:0003112	0.518907	MetaSVM	157	2910	24	0.440927	0.595978	Abnormality of serum amino acid levels
HP:0003112	0.555935	FATHMM	157	2910	24	0.47748	0.631696	Abnormality of serum amino acid levels
HP:0003115	0.756018	MetaLR	386	2910	36	0.710681	0.796288	Abnormal EKG
HP:0003115	0.840135	M-CAP	386	2910	36	0.800117	0.873409	Abnormal EKG
HP:0003115	0.72555	FATHMM	386	2910	36	0.678874	0.767762	Abnormal EKG
HP:0003115	0.393259	VEST3	386	2910	36	0.34573	0.442898	Abnormal EKG
HP:0003115	0.739358	MetaSVM	386	2910	36	0.693255	0.780723	Abnormal EKG
HP:0003163	0.579504	FATHMM	31	2910	3	0.403146	0.737662	Elevated urinary delta-aminolevulinic acid
HP:0003163	0.187816	VEST3	31	2910	3	0.0858356	0.362864	Elevated urinary delta-aminolevulinic acid
HP:0003163	0.221882	MetaSVM	31	2910	3	0.108909	0.399502	Elevated urinary delta-aminolevulinic acid
HP:0003163	0.631981	MetaLR	31	2910	3	0.45284	0.780855	Elevated urinary delta-aminolevulinic acid
HP:0003163	0.242327	M-CAP	31	2910	3	0.123305	0.421058	Elevated urinary delta-aminolevulinic acid
HP:0003174	0.333246	FATHMM	59	2910	10	0.225331	0.462019	Abnormality of the ischium
HP:0003174	0.372769	VEST3	59	2910	10	0.259598	0.501836	Abnormality of the ischium
HP:0003174	0.167234	MetaSVM	59	2910	10	0.0920287	0.28463	Abnormality of the ischium
HP:0003174	0.441787	MetaLR	59	2910	10	0.321315	0.569525	Abnormality of the ischium
HP:0003174	0.470823	M-CAP	59	2910	10	0.347954	0.597332	Abnormality of the ischium
HP:0003175	0.338143	FATHMM	58	2910	9	0.228714	0.468149	Hypoplastic ischia
HP:0003175	0.377567	VEST3	58	2910	9	0.262936	0.507746	Hypoplastic ischia
HP:0003175	0.168126	MetaSVM	58	2910	9	0.0921946	0.286834	Hypoplastic ischia
HP:0003175	0.447664	MetaLR	58	2910	9	0.325707	0.576261	Hypoplastic ischia
HP:0003175	0.477132	M-CAP	58	2910	9	0.352793	0.604372	Hypoplastic ischia
HP:0003185	0.222789	FATHMM	78	2910	3	0.143957	0.328237	Short sacroiliac notch
HP:0003185	0.271891	VEST3	78	2910	3	0.18485	0.380772	Short sacroiliac notch
HP:0003185	0.164399	MetaSVM	78	2910	3	0.0975618	0.263647	Short sacroiliac notch
HP:0003185	0.297862	MetaLR	78	2910	3	0.207055	0.408002	Short sacroiliac notch
HP:0003185	0.550587	M-CAP	78	2910	3	0.439525	0.656825	Short sacroiliac notch
HP:0003187	0.185912	VEST3	31	2910	10	0.0845827	0.360788	Breast hypoplasia
HP:0003187	0.0774147	MetaSVM	31	2910	10	0.0219841	0.238522	Breast hypoplasia
HP:0003187	0.460619	MetaLR	31	2910	10	0.296486	0.63376	Breast hypoplasia
HP:0003187	0.141437	M-CAP	31	2910	10	0.0565941	0.311477	Breast hypoplasia
HP:0003187	0.489595	FATHMM	31	2910	10	0.321733	0.659836	Breast hypoplasia
HP:0003201	0.460939	MetaSVM	129	2910	17	0.376894	0.547265	Rhabdomyolysis
HP:0003201	0.423809	MetaLR	129	2910	17	0.341557	0.510512	Rhabdomyolysis
HP:0003201	0.467956	M-CAP	129	2910	17	0.383624	0.554159	Rhabdomyolysis
HP:0003201	0.310116	FATHMM	129	2910	17	0.236375	0.394963	Rhabdomyolysis
HP:0003201	0.15221	VEST3	129	2910	17	0.0999521	0.22496	Rhabdomyolysis
HP:0003207	0.377821	MetaSVM	91	2910	8	0.284434	0.481249	Arterial calcification
HP:0003207	0.447503	MetaLR	91	2910	8	0.348879	0.550438	Arterial calcification
HP:0003207	0.471795	M-CAP	91	2910	8	0.371797	0.574109	Arterial calcification
HP:0003207	0.494066	FATHMM	91	2910	8	0.393008	0.595612	Arterial calcification
HP:0003207	0.145074	VEST3	91	2910	8	0.0864969	0.233193	Arterial calcification
HP:0003217	0.478216	FATHMM	29	2910	3	0.306657	0.655073	Hyperglutaminemia
HP:0003217	0.0483781	VEST3	29	2910	3	0.00923588	0.217064	Hyperglutaminemia
HP:0003217	0.2597	MetaSVM	29	2910	3	0.132666	0.445846	Hyperglutaminemia
HP:0003217	0.479308	MetaLR	29	2910	3	0.307602	0.656045	Hyperglutaminemia
HP:0003217	0.534281	M-CAP	29	2910	3	0.35611	0.704115	Hyperglutaminemia
HP:0003218	0.399349	FATHMM	38	2910	5	0.257813	0.559962	Oroticaciduria
HP:0003218	0.119647	VEST3	38	2910	5	0.0485479	0.265785	Oroticaciduria
HP:0003218	0.248856	MetaSVM	38	2910	5	0.137037	0.408703	Oroticaciduria
HP:0003218	0.413964	MetaLR	38	2910	5	0.270295	0.573935	Oroticaciduria
HP:0003218	0.445283	M-CAP	38	2910	5	0.297447	0.603481	Oroticaciduria
HP:0003219	0.370802	MetaSVM	53	2910	2	0.252344	0.507149	Ethylmalonic aciduria
HP:0003219	0.461481	MetaLR	53	2910	2	0.333048	0.595239	Ethylmalonic aciduria
HP:0003219	0.145646	M-CAP	53	2910	2	0.0736195	0.267771	Ethylmalonic aciduria
HP:0003219	0.357649	FATHMM	53	2910	2	0.240988	0.494027	Ethylmalonic aciduria
HP:0003219	0.211987	VEST3	53	2910	2	0.122207	0.342024	Ethylmalonic aciduria
HP:0003247	0.577322	MetaSVM	130	2910	7	0.490952	0.65921	Overgrowth of external genitalia
HP:0003247	0.661979	MetaLR	130	2910	7	0.576575	0.737986	Overgrowth of external genitalia
HP:0003247	0.822702	M-CAP	130	2910	7	0.747377	0.879198	Overgrowth of external genitalia
HP:0003247	0.637942	FATHMM	130	2910	7	0.552002	0.715882	Overgrowth of external genitalia
HP:0003247	0.224623	VEST3	130	2910	7	0.160997	0.304274	Overgrowth of external genitalia
HP:0003320	0.37527	MetaLR	56	2910	5	0.25911	0.507812	C1-C2 subluxation
HP:0003320	0.55684	M-CAP	56	2910	5	0.425828	0.680395	C1-C2 subluxation
HP:0003320	0.279399	FATHMM	56	2910	5	0.177826	0.410055	C1-C2 subluxation
HP:0003320	0.33952	VEST3	56	2910	5	0.228198	0.471943	C1-C2 subluxation
HP:0003320	0.219883	MetaSVM	56	2910	5	0.130252	0.346611	C1-C2 subluxation
HP:0003321	0.615381	FATHMM	75	2910	2	0.5012	0.718125	Biconcave flattened vertebrae
HP:0003321	0.68969	VEST3	75	2910	2	0.576754	0.783787	Biconcave flattened vertebrae
HP:0003321	0.281662	MetaSVM	75	2910	2	0.191643	0.393389	Biconcave flattened vertebrae
HP:0003321	0.740622	MetaLR	75	2910	2	0.630146	0.82715	Biconcave flattened vertebrae
HP:0003321	0.777606	M-CAP	75	2910	2	0.669859	0.85766	Biconcave flattened vertebrae
HP:0003327	0.250111	FATHMM	79	2910	3	0.166978	0.3569	Axial muscle weakness
HP:0003327	0.074224	VEST3	79	2910	3	0.033415	0.156788	Axial muscle weakness
HP:0003327	0.393857	MetaSVM	79	2910	3	0.292672	0.505046	Axial muscle weakness
HP:0003327	0.31754	MetaLR	79	2910	3	0.224646	0.427659	Axial muscle weakness
HP:0003327	0.506902	M-CAP	79	2910	3	0.398083	0.61507	Axial muscle weakness
HP:0003334	0.402858	FATHMM	27	2910	6	0.238193	0.592781	Elevated circulating catecholamine level
HP:0003334	0.195578	VEST3	27	2910	6	0.0858708	0.386227	Elevated circulating catecholamine level
HP:0003334	0.268234	MetaSVM	27	2910	6	0.135289	0.462018	Elevated circulating catecholamine level
HP:0003334	0.50342	MetaLR	27	2910	6	0.322845	0.683107	Elevated circulating catecholamine level
HP:0003334	0.264582	M-CAP	27	2910	6	0.132689	0.458301	Elevated circulating catecholamine level
HP:0003375	0.211331	MetaSVM	52	2910	5	0.121033	0.342728	Narrow greater sacrosciatic notches
HP:0003375	0.469921	MetaLR	52	2910	5	0.339607	0.604469	Narrow greater sacrosciatic notches
HP:0003375	0.523979	M-CAP	52	2910	5	0.389781	0.654801	Narrow greater sacrosciatic notches
HP:0003375	0.339034	FATHMM	52	2910	5	0.224129	0.476657	Narrow greater sacrosciatic notches
HP:0003375	0.38426	VEST3	52	2910	5	0.26303	0.521803	Narrow greater sacrosciatic notches
HP:0003416	0.561088	MetaLR	184	2910	15	0.488606	0.631054	Spinal canal stenosis
HP:0003416	0.758224	M-CAP	184	2910	15	0.69115	0.814639	Spinal canal stenosis
HP:0003416	0.482514	FATHMM	184	2910	15	0.41117	0.554578	Spinal canal stenosis
HP:0003416	0.449012	VEST3	184	2910	15	0.378679	0.521445	Spinal canal stenosis
HP:0003416	0.426995	MetaSVM	184	2910	15	0.357499	0.499497	Spinal canal stenosis
HP:0003489	0.585882	FATHMM	29	2910	2	0.403253	0.747601	Acute episodes of neuropathic symptoms
HP:0003489	0.207398	VEST3	29	2910	2	0.0963583	0.391024	Acute episodes of neuropathic symptoms
HP:0003489	0.190698	MetaSVM	29	2910	2	0.0853386	0.373078	Acute episodes of neuropathic symptoms
HP:0003489	0.666248	MetaLR	29	2910	2	0.47987	0.812005	Acute episodes of neuropathic symptoms
HP:0003489	0.164186	M-CAP	29	2910	2	0.0685042	0.344135	Acute episodes of neuropathic symptoms
HP:0003495	0.117059	MetaSVM	28	2910	2	0.040206	0.295577	GM2-ganglioside accumulation
HP:0003495	0.431722	MetaLR	28	2910	2	0.264515	0.616087	GM2-ganglioside accumulation
HP:0003495	0.0715461	M-CAP	28	2910	2	0.0179808	0.244891	GM2-ganglioside accumulation
HP:0003495	0.209992	FATHMM	28	2910	2	0.0967065	0.397575	GM2-ganglioside accumulation
HP:0003495	0.420648	VEST3	28	2910	2	0.255324	0.60592	GM2-ganglioside accumulation
HP:0003502	0.560029	FATHMM	127	2910	17	0.472754	0.643744	Mild short stature
HP:0003502	0.556142	VEST3	127	2910	17	0.468907	0.640048	Mild short stature
HP:0003502	0.390123	MetaSVM	127	2910	17	0.30931	0.477455	Mild short stature
HP:0003502	0.683043	MetaLR	127	2910	17	0.597247	0.757969	Mild short stature
HP:0003502	0.701427	M-CAP	127	2910	17	0.616345	0.774543	Mild short stature
HP:0003517	0.260101	MetaSVM	42	2910	5	0.14997	0.411916	Birth length greater than 97th percentile
HP:0003517	0.45518	MetaLR	42	2910	5	0.312799	0.605286	Birth length greater than 97th percentile
HP:0003517	0.546718	M-CAP	42	2910	5	0.396493	0.68889	Birth length greater than 97th percentile
HP:0003517	0.345144	FATHMM	42	2910	5	0.218131	0.498921	Birth length greater than 97th percentile
HP:0003517	0.245835	VEST3	42	2910	5	0.139036	0.396858	Birth length greater than 97th percentile
HP:0003558	0.281748	FATHMM	78	2910	6	0.193234	0.39115	Viral infection-induced rhabdomyolysis
HP:0003558	0.0839857	VEST3	78	2910	6	0.0395632	0.169485	Viral infection-induced rhabdomyolysis
HP:0003558	0.411526	MetaSVM	78	2910	6	0.308184	0.523308	Viral infection-induced rhabdomyolysis
HP:0003558	0.363718	MetaLR	78	2910	6	0.264916	0.475531	Viral infection-induced rhabdomyolysis
HP:0003558	0.507577	M-CAP	78	2910	6	0.398053	0.616379	Viral infection-induced rhabdomyolysis
HP:0003656	0.574472	FATHMM	46	2910	1	0.429385	0.707775	Decreased beta-glucocerebrosidase protein and activity
HP:0003656	0.0409339	VEST3	46	2910	1	0.00982947	0.155052	Decreased beta-glucocerebrosidase protein and activity
HP:0003656	0.300608	MetaSVM	46	2910	1	0.186237	0.446663	Decreased beta-glucocerebrosidase protein and activity
HP:0003656	0.40116	MetaLR	46	2910	1	0.270866	0.5471	Decreased beta-glucocerebrosidase protein and activity
HP:0003656	0.562836	M-CAP	46	2910	1	0.418265	0.697466	Decreased beta-glucocerebrosidase protein and activity
HP:0003738	0.262958	FATHMM	100	2910	6	0.186054	0.35768	Exercise-induced myalgia
HP:0003738	0.113583	VEST3	100	2910	6	0.0646253	0.192017	Exercise-induced myalgia
HP:0003738	0.423512	MetaSVM	100	2910	6	0.330697	0.522058	Exercise-induced myalgia
HP:0003738	0.338713	MetaLR	100	2910	6	0.252908	0.436617	Exercise-induced myalgia
HP:0003738	0.523278	M-CAP	100	2910	6	0.425743	0.619068	Exercise-induced myalgia
HP:0003752	0.334302	FATHMM	49	2910	3	0.217155	0.476202	Episodic flaccid weakness
HP:0003752	0.0999143	VEST3	49	2910	3	0.0418125	0.220199	Episodic flaccid weakness
HP:0003752	0.475671	MetaSVM	49	2910	3	0.341178	0.613787	Episodic flaccid weakness
HP:0003752	0.449114	MetaLR	49	2910	3	0.317093	0.588716	Episodic flaccid weakness
HP:0003752	0.390518	M-CAP	49	2910	3	0.265212	0.532151	Episodic flaccid weakness
HP:0003765	0.460533	M-CAP	202	2910	115	0.392965	0.529583	Psoriasis
HP:0003765	0.579683	FATHMM	202	2910	115	0.510522	0.64585	Psoriasis
HP:0003765	0.262527	VEST3	202	2910	115	0.206479	0.327511	Psoriasis
HP:0003765	0.389098	MetaSVM	202	2910	115	0.324327	0.458035	Psoriasis
HP:0003765	0.592184	MetaLR	202	2910	115	0.52308	0.657825	Psoriasis
HP:0003778	0.177736	M-CAP	37	2910	4	0.0851286	0.334277	Short mandibular rami
HP:0003778	0.461242	VEST3	37	2910	4	0.309657	0.620349	Short mandibular rami
HP:0003778	0.235208	MetaSVM	37	2910	4	0.125774	0.396655	Short mandibular rami
HP:0003778	0.159057	MetaLR	37	2910	4	0.0726767	0.313408	Short mandibular rami
HP:0003778	0.0639171	FATHMM	37	2910	4	0.0179614	0.203133	Short mandibular rami
HP:0003787	0.256381	FATHMM	76	2910	2	0.170829	0.365873	Type 1 and type 2 muscle fiber minicore regions
HP:0003787	0.0751241	VEST3	76	2910	2	0.0334577	0.160085	Type 1 and type 2 muscle fiber minicore regions
HP:0003787	0.402742	MetaSVM	76	2910	2	0.298918	0.516082	Type 1 and type 2 muscle fiber minicore regions
HP:0003787	0.324755	MetaLR	76	2910	2	0.229328	0.437355	Type 1 and type 2 muscle fiber minicore regions
HP:0003787	0.516744	M-CAP	76	2910	2	0.405428	0.626423	Type 1 and type 2 muscle fiber minicore regions
HP:0003789	0.25321	FATHMM	78	2910	3	0.169115	0.360954	Minicore myopathy
HP:0003789	0.076974	VEST3	78	2910	3	0.0350006	0.16089	Minicore myopathy
HP:0003789	0.397041	MetaSVM	78	2910	3	0.294968	0.508938	Minicore myopathy
HP:0003789	0.321007	MetaLR	78	2910	3	0.227146	0.431974	Minicore myopathy
HP:0003789	0.510926	M-CAP	78	2910	3	0.401255	0.619556	Minicore myopathy
HP:0003798	0.301217	FATHMM	96	2910	9	0.217972	0.399993	Nemaline bodies
HP:0003798	0.102261	VEST3	96	2910	9	0.0555897	0.180622	Nemaline bodies
HP:0003798	0.44638	MetaSVM	96	2910	9	0.350304	0.546636	Nemaline bodies
HP:0003798	0.388229	MetaLR	96	2910	9	0.296248	0.488927	Nemaline bodies
HP:0003798	0.504442	M-CAP	96	2910	9	0.405567	0.602971	Nemaline bodies
HP:0003865	0.445577	MetaLR	33	2910	2	0.288022	0.614885	Bowed humerus
HP:0003865	0.526194	M-CAP	33	2910	2	0.359292	0.687441	Bowed humerus
HP:0003865	0.457686	VEST3	33	2910	2	0.298492	0.626017	Bowed humerus
HP:0003865	0.128351	MetaSVM	33	2910	2	0.0504181	0.289961	Bowed humerus
HP:0003865	0.325104	FATHMM	33	2910	2	0.188651	0.499493	Bowed humerus
HP:0004035	0.457686	VEST3	33	2910	2	0.298492	0.626017	Abnormality of the styloid process of ulna
HP:0004035	0.128351	MetaSVM	33	2910	2	0.0504181	0.289961	Abnormality of the styloid process of ulna
HP:0004035	0.325104	FATHMM	33	2910	2	0.188651	0.499493	Abnormality of the styloid process of ulna
HP:0004035	0.526194	M-CAP	33	2910	2	0.359292	0.687441	Abnormality of the styloid process of ulna
HP:0004035	0.445577	MetaLR	33	2910	2	0.288022	0.614885	Abnormality of the styloid process of ulna
HP:0004037	0.526194	M-CAP	33	2910	2	0.359292	0.687441	Abnormality of the ulnar epiphyses
HP:0004037	0.325104	FATHMM	33	2910	2	0.188651	0.499493	Abnormality of the ulnar epiphyses
HP:0004037	0.457686	VEST3	33	2910	2	0.298492	0.626017	Abnormality of the ulnar epiphyses
HP:0004037	0.128351	MetaSVM	33	2910	2	0.0504181	0.289961	Abnormality of the ulnar epiphyses
HP:0004037	0.445577	MetaLR	33	2910	2	0.288022	0.614885	Abnormality of the ulnar epiphyses
HP:0004050	0.212759	VEST3	27	2910	12	0.097086	0.404507	Absent hand
HP:0004050	0.0803329	MetaSVM	27	2910	12	0.0213408	0.259205	Absent hand
HP:0004050	0.513654	MetaLR	27	2910	12	0.331803	0.691961	Absent hand
HP:0004050	0.16932	M-CAP	27	2910	12	0.0693823	0.357854	Absent hand
HP:0004050	0.551105	FATHMM	27	2910	12	0.365116	0.723822	Absent hand
HP:0004060	0.344848	FATHMM	84	2910	2	0.251304	0.452183	Trident hand
HP:0004060	0.457776	VEST3	84	2910	2	0.354679	0.56462	Trident hand
HP:0004060	0.195894	MetaSVM	84	2910	2	0.124447	0.294559	Trident hand
HP:0004060	0.426134	MetaLR	84	2910	2	0.325176	0.533649	Trident hand
HP:0004060	0.696409	M-CAP	84	2910	2	0.590292	0.78505	Trident hand
HP:0004180	0.526194	M-CAP	33	2910	1	0.359292	0.687441	Short distal phalanx of the 3rd finger
HP:0004180	0.325104	FATHMM	33	2910	1	0.188651	0.499493	Short distal phalanx of the 3rd finger
HP:0004180	0.457686	VEST3	33	2910	1	0.298492	0.626017	Short distal phalanx of the 3rd finger
HP:0004180	0.128351	MetaSVM	33	2910	1	0.0504181	0.289961	Short distal phalanx of the 3rd finger
HP:0004180	0.445577	MetaLR	33	2910	1	0.288022	0.614885	Short distal phalanx of the 3rd finger
HP:0004227	0.571696	M-CAP	61	2910	14	0.445625	0.689099	Short distal phalanx of the 5th finger
HP:0004227	0.374088	VEST3	61	2910	14	0.26244	0.500973	Short distal phalanx of the 5th finger
HP:0004227	0.214244	MetaSVM	61	2910	14	0.128851	0.334499	Short distal phalanx of the 5th finger
HP:0004227	0.481517	MetaLR	61	2910	14	0.359806	0.605461	Short distal phalanx of the 5th finger
HP:0004227	0.317844	FATHMM	61	2910	14	0.213723	0.444044	Short distal phalanx of the 5th finger
HP:0004308	0.776892	FATHMM	661	2910	73	0.743556	0.807018	Ventricular arrhythmia
HP:0004308	0.530773	VEST3	661	2910	73	0.492624	0.568567	Ventricular arrhythmia
HP:0004308	0.795726	MetaSVM	661	2910	73	0.763272	0.824751	Ventricular arrhythmia
HP:0004308	0.81248	MetaLR	661	2910	73	0.780896	0.840441	Ventricular arrhythmia
HP:0004308	0.860802	M-CAP	661	2910	73	0.832261	0.885157	Ventricular arrhythmia
HP:0004330	0.284136	FATHMM	52	2910	4	0.178478	0.420339	Increased skull ossification
HP:0004330	0.0830022	VEST3	52	2910	4	0.0326908	0.195124	Increased skull ossification
HP:0004330	0.269308	MetaSVM	52	2910	4	0.166472	0.404819	Increased skull ossification
HP:0004330	0.360616	MetaLR	52	2910	4	0.242554	0.498336	Increased skull ossification
HP:0004330	0.416975	M-CAP	52	2910	4	0.291843	0.553803	Increased skull ossification
HP:0004338	0.339952	MetaSVM	85	2910	6	0.247443	0.446526	Abnormality of aromatic amino acid family metabolism
HP:0004338	0.790704	MetaLR	85	2910	6	0.691384	0.864333	Abnormality of aromatic amino acid family metabolism
HP:0004338	0.489231	M-CAP	85	2910	6	0.385005	0.594401	Abnormality of aromatic amino acid family metabolism
HP:0004338	0.799328	FATHMM	85	2910	6	0.70084	0.871345	Abnormality of aromatic amino acid family metabolism
HP:0004338	0.246836	VEST3	85	2910	6	0.166782	0.349211	Abnormality of aromatic amino acid family metabolism
HP:0004344	0.300608	MetaSVM	46	2910	1	0.186237	0.446663	Abnormality of cerebrosidase metabolism
HP:0004344	0.40116	MetaLR	46	2910	1	0.270866	0.5471	Abnormality of cerebrosidase metabolism
HP:0004344	0.562836	M-CAP	46	2910	1	0.418265	0.697466	Abnormality of cerebrosidase metabolism
HP:0004344	0.574472	FATHMM	46	2910	1	0.429385	0.707775	Abnormality of cerebrosidase metabolism
HP:0004344	0.0409339	VEST3	46	2910	1	0.00982947	0.155052	Abnormality of cerebrosidase metabolism
HP:0004382	0.624251	FATHMM	181	2910	7	0.551524	0.691776	Mitral valve calcification
HP:0004382	0.444893	VEST3	181	2910	7	0.374144	0.517948	Mitral valve calcification
HP:0004382	0.504511	MetaSVM	181	2910	7	0.432089	0.576744	Mitral valve calcification
HP:0004382	0.678273	MetaLR	181	2910	7	0.606824	0.742252	Mitral valve calcification
HP:0004382	0.747331	M-CAP	181	2910	7	0.678998	0.805289	Mitral valve calcification
HP:0004420	0.528646	FATHMM	161	2910	143	0.45147	0.604476	Arterial thrombosis
HP:0004420	0.252225	VEST3	161	2910	143	0.191165	0.324953	Arterial thrombosis
HP:0004420	0.338404	MetaSVM	161	2910	143	0.269557	0.414847	Arterial thrombosis
HP:0004420	0.554394	MetaLR	161	2910	143	0.476932	0.629301	Arterial thrombosis
HP:0004420	0.548411	M-CAP	161	2910	143	0.470998	0.62355	Arterial thrombosis
HP:0004422	0.345144	FATHMM	42	2910	1	0.218131	0.498921	Biparietal narrowing
HP:0004422	0.245835	VEST3	42	2910	1	0.139036	0.396858	Biparietal narrowing
HP:0004422	0.260101	MetaSVM	42	2910	1	0.14997	0.411916	Biparietal narrowing
HP:0004422	0.45518	MetaLR	42	2910	1	0.312799	0.605286	Biparietal narrowing
HP:0004422	0.546718	M-CAP	42	2910	1	0.396493	0.68889	Biparietal narrowing
HP:0004482	0.351386	MetaLR	81	2910	12	0.255572	0.460883	Relative macrocephaly
HP:0004482	0.514907	M-CAP	81	2910	12	0.407069	0.621374	Relative macrocephaly
HP:0004482	0.288307	FATHMM	81	2910	12	0.200306	0.395833	Relative macrocephaly
HP:0004482	0.321744	VEST3	81	2910	12	0.229356	0.430555	Relative macrocephaly
HP:0004482	0.171294	MetaSVM	81	2910	12	0.103912	0.269241	Relative macrocephaly
HP:0004490	0.530023	FATHMM	109	2910	4	0.436371	0.621607	Calvarial hyperostosis
HP:0004490	0.538268	VEST3	109	2910	4	0.444432	0.629468	Calvarial hyperostosis
HP:0004490	0.376533	MetaSVM	109	2910	4	0.290749	0.470825	Calvarial hyperostosis
HP:0004490	0.633248	MetaLR	109	2910	4	0.539078	0.718236	Calvarial hyperostosis
HP:0004490	0.761054	M-CAP	109	2910	4	0.672219	0.831836	Calvarial hyperostosis
HP:0004565	0.298837	MetaLR	74	2910	4	0.205775	0.412147	Severe platyspondyly
HP:0004565	0.585572	M-CAP	74	2910	4	0.470829	0.691725	Severe platyspondyly
HP:0004565	0.266406	VEST3	74	2910	4	0.178239	0.378116	Severe platyspondyly
HP:0004565	0.152967	MetaSVM	74	2910	4	0.0875048	0.253781	Severe platyspondyly
HP:0004565	0.225974	FATHMM	74	2910	4	0.144802	0.334835	Severe platyspondyly
HP:0004586	0.480023	FATHMM	125	2910	13	0.393925	0.567323	Biconcave vertebral bodies
HP:0004586	0.537624	VEST3	125	2910	13	0.449962	0.62302	Biconcave vertebral bodies
HP:0004586	0.30415	MetaSVM	125	2910	13	0.229936	0.39018	Biconcave vertebral bodies
HP:0004586	0.57743	MetaLR	125	2910	13	0.489337	0.660858	Biconcave vertebral bodies
HP:0004586	0.671562	M-CAP	125	2910	13	0.584674	0.748105	Biconcave vertebral bodies
HP:0004591	0.445577	MetaLR	33	2910	1	0.288022	0.614885	Disc-like vertebral bodies
HP:0004591	0.526194	M-CAP	33	2910	1	0.359292	0.687441	Disc-like vertebral bodies
HP:0004591	0.325104	FATHMM	33	2910	1	0.188651	0.499493	Disc-like vertebral bodies
HP:0004591	0.457686	VEST3	33	2910	1	0.298492	0.626017	Disc-like vertebral bodies
HP:0004591	0.128351	MetaSVM	33	2910	1	0.0504181	0.289961	Disc-like vertebral bodies
HP:0004603	0.325104	FATHMM	33	2910	1	0.188651	0.499493	Hyperconvex vertebral body endplates
HP:0004603	0.457686	VEST3	33	2910	1	0.298492	0.626017	Hyperconvex vertebral body endplates
HP:0004603	0.128351	MetaSVM	33	2910	1	0.0504181	0.289961	Hyperconvex vertebral body endplates
HP:0004603	0.445577	MetaLR	33	2910	1	0.288022	0.614885	Hyperconvex vertebral body endplates
HP:0004603	0.526194	M-CAP	33	2910	1	0.359292	0.687441	Hyperconvex vertebral body endplates
HP:0004619	0.325104	FATHMM	33	2910	1	0.188651	0.499493	Lumbar kyphoscoliosis
HP:0004619	0.457686	VEST3	33	2910	1	0.298492	0.626017	Lumbar kyphoscoliosis
HP:0004619	0.128351	MetaSVM	33	2910	1	0.0504181	0.289961	Lumbar kyphoscoliosis
HP:0004619	0.445577	MetaLR	33	2910	1	0.288022	0.614885	Lumbar kyphoscoliosis
HP:0004619	0.526194	M-CAP	33	2910	1	0.359292	0.687441	Lumbar kyphoscoliosis
HP:0004679	0.335633	FATHMM	40	2910	2	0.207661	0.493363	Large tarsal bones
HP:0004679	0.430958	VEST3	40	2910	2	0.288284	0.586095	Large tarsal bones
HP:0004679	0.134323	MetaSVM	40	2910	2	0.0588528	0.277986	Large tarsal bones
HP:0004679	0.438213	MetaLR	40	2910	2	0.294631	0.592948	Large tarsal bones
HP:0004679	0.520488	M-CAP	40	2910	2	0.368579	0.668701	Large tarsal bones
HP:0004749	0.338691	VEST3	287	2910	34	0.286266	0.395398	Atrial flutter
HP:0004749	0.595644	MetaSVM	287	2910	34	0.53783	0.650921	Atrial flutter
HP:0004749	0.643231	MetaLR	287	2910	34	0.586111	0.69655	Atrial flutter
HP:0004749	0.670414	M-CAP	287	2910	34	0.613947	0.722356	Atrial flutter
HP:0004749	0.583863	FATHMM	287	2910	34	0.525962	0.639539	Atrial flutter
HP:0004756	0.349333	VEST3	356	2910	45	0.301565	0.40033	Ventricular tachycardia
HP:0004756	0.653391	MetaLR	356	2910	45	0.602453	0.701041	Ventricular tachycardia
HP:0004756	0.703143	M-CAP	356	2910	45	0.653609	0.748321	Ventricular tachycardia
HP:0004756	0.627178	MetaSVM	356	2910	45	0.57574	0.675891	Ventricular tachycardia
HP:0004756	0.594923	FATHMM	356	2910	45	0.543081	0.644732	Ventricular tachycardia
HP:0004757	0.345973	FATHMM	118	2910	6	0.265789	0.435982	Paroxysmal atrial fibrillation
HP:0004757	0.235547	VEST3	118	2910	6	0.167639	0.320375	Paroxysmal atrial fibrillation
HP:0004757	0.536963	MetaSVM	118	2910	6	0.446771	0.624799	Paroxysmal atrial fibrillation
HP:0004757	0.478041	MetaLR	118	2910	6	0.389574	0.567906	Paroxysmal atrial fibrillation
HP:0004757	0.564761	M-CAP	118	2910	6	0.474169	0.651226	Paroxysmal atrial fibrillation
HP:0004758	0.154773	FATHMM	37	2910	1	0.0698815	0.308578	Effort-induced polymorphic ventricular tachycardias
HP:0004758	0.0289701	VEST3	37	2910	1	0.00435001	0.169248	Effort-induced polymorphic ventricular tachycardias
HP:0004758	0.317013	MetaSVM	37	2910	1	0.188466	0.481243	Effort-induced polymorphic ventricular tachycardias
HP:0004758	0.211939	MetaLR	37	2910	1	0.108932	0.371719	Effort-induced polymorphic ventricular tachycardias
HP:0004758	0.558197	M-CAP	37	2910	1	0.397715	0.70738	Effort-induced polymorphic ventricular tachycardias
HP:0004763	0.0899986	VEST3	79	2910	2	0.043764	0.176083	Paroxysmal supraventricular tachycardia
HP:0004763	0.476181	MetaSVM	79	2910	2	0.368914	0.58569	Paroxysmal supraventricular tachycardia
HP:0004763	0.41638	MetaLR	79	2910	2	0.313248	0.527391	Paroxysmal supraventricular tachycardia
HP:0004763	0.577044	M-CAP	79	2910	2	0.466125	0.680704	Paroxysmal supraventricular tachycardia
HP:0004763	0.299052	FATHMM	79	2910	2	0.208589	0.408497	Paroxysmal supraventricular tachycardia
HP:0004872	0.451079	FATHMM	116	2910	4	0.363079	0.542249	Incisional hernia
HP:0004872	0.509995	VEST3	116	2910	4	0.41969	0.599652	Incisional hernia
HP:0004872	0.381721	MetaSVM	116	2910	4	0.298001	0.473111	Incisional hernia
HP:0004872	0.61812	MetaLR	116	2910	4	0.526729	0.701853	Incisional hernia
HP:0004872	0.69244	M-CAP	116	2910	4	0.602817	0.76957	Incisional hernia
HP:0004915	0.527164	MetaSVM	104	2910	6	0.431389	0.620981	Impairment of galactose metabolism
HP:0004915	0.667251	MetaLR	104	2910	6	0.571482	0.750944	Impairment of galactose metabolism
HP:0004915	0.457033	M-CAP	104	2910	6	0.363987	0.553177	Impairment of galactose metabolism
HP:0004915	0.658505	FATHMM	104	2910	6	0.56251	0.743058	Impairment of galactose metabolism
HP:0004915	0.219711	VEST3	104	2910	6	0.150393	0.309346	Impairment of galactose metabolism
HP:0004918	0.478016	MetaSVM	120	2910	5	0.39027	0.56714	Hyperchloremic metabolic acidosis
HP:0004918	0.593214	MetaLR	120	2910	5	0.503261	0.677322	Hyperchloremic metabolic acidosis
HP:0004918	0.40986	M-CAP	120	2910	5	0.325559	0.499814	Hyperchloremic metabolic acidosis
HP:0004918	0.583129	FATHMM	120	2910	5	0.493186	0.66786	Hyperchloremic metabolic acidosis
HP:0004918	0.222959	VEST3	120	2910	5	0.157313	0.306051	Hyperchloremic metabolic acidosis
HP:0004920	0.27123	MetaSVM	60	2910	1	0.174003	0.396692	Phenylpyruvic acidemia
HP:0004920	0.822459	MetaLR	60	2910	1	0.70494	0.899823	Phenylpyruvic acidemia
HP:0004920	0.448763	M-CAP	60	2910	1	0.328625	0.575193	Phenylpyruvic acidemia
HP:0004920	0.820973	FATHMM	60	2910	1	0.703275	0.898709	Phenylpyruvic acidemia
HP:0004920	0.199159	VEST3	60	2910	1	0.116589	0.319085	Phenylpyruvic acidemia
HP:0004923	0.843974	FATHMM	76	2910	3	0.74432	0.909509	Hyperphenylalaninemia
HP:0004923	0.234274	VEST3	76	2910	3	0.152497	0.342197	Hyperphenylalaninemia
HP:0004923	0.315814	MetaSVM	76	2910	3	0.221536	0.428146	Hyperphenylalaninemia
HP:0004923	0.827244	MetaLR	76	2910	3	0.725419	0.896686	Hyperphenylalaninemia
HP:0004923	0.466889	M-CAP	76	2910	3	0.358179	0.578836	Hyperphenylalaninemia
HP:0004927	0.390329	MetaSVM	123	2910	5	0.308274	0.479097	Pulmonary artery dilatation
HP:0004927	0.621595	MetaLR	123	2910	5	0.532936	0.702809	Pulmonary artery dilatation
HP:0004927	0.690536	M-CAP	123	2910	5	0.603563	0.765831	Pulmonary artery dilatation
HP:0004927	0.457991	FATHMM	123	2910	5	0.372119	0.546433	Pulmonary artery dilatation
HP:0004927	0.506577	VEST3	123	2910	5	0.41893	0.593822	Pulmonary artery dilatation
HP:0004944	0.882375	MetaLR	305	2910	8	0.841143	0.913999	Cerebral aneurysm
HP:0004944	0.581635	MetaSVM	305	2910	8	0.525473	0.635757	Cerebral aneurysm
HP:0004944	0.809303	FATHMM	305	2910	8	0.761298	0.849561	Cerebral aneurysm
HP:0004944	0.813668	VEST3	305	2910	8	0.765989	0.853491	Cerebral aneurysm
HP:0004944	0.946882	M-CAP	305	2910	8	0.915308	0.967108	Cerebral aneurysm
HP:0004947	0.838489	FATHMM	309	2910	8	0.793154	0.875448	Arteriovenous fistula
HP:0004947	0.828786	VEST3	309	2910	8	0.782629	0.866809	Arteriovenous fistula
HP:0004947	0.610277	MetaSVM	309	2910	8	0.554742	0.663092	Arteriovenous fistula
HP:0004947	0.899777	MetaLR	309	2910	8	0.86098	0.928644	Arteriovenous fistula
HP:0004947	0.970973	M-CAP	309	2910	8	0.945108	0.984846	Arteriovenous fistula
HP:0004963	0.0517487	VEST3	58	2910	3	0.0167907	0.148496	Calcification of the aorta
HP:0004963	0.290511	MetaSVM	58	2910	3	0.188502	0.419205	Calcification of the aorta
HP:0004963	0.376151	MetaLR	58	2910	3	0.261693	0.506337	Calcification of the aorta
HP:0004963	0.51131	M-CAP	58	2910	3	0.384712	0.636474	Calcification of the aorta
HP:0004963	0.487377	FATHMM	58	2910	3	0.362304	0.614051	Calcification of the aorta
HP:0004975	0.399941	MetaLR	67	2910	5	0.290184	0.520756	Erlenmeyer flask deformity of the femurs
HP:0004975	0.519454	M-CAP	67	2910	5	0.400975	0.635785	Erlenmeyer flask deformity of the femurs
HP:0004975	0.0754811	VEST3	67	2910	5	0.0319281	0.168127	Erlenmeyer flask deformity of the femurs
HP:0004975	0.288839	MetaSVM	67	2910	5	0.1932	0.407887	Erlenmeyer flask deformity of the femurs
HP:0004975	0.513976	FATHMM	67	2910	5	0.39576	0.630649	Erlenmeyer flask deformity of the femurs
HP:0005005	0.68969	VEST3	75	2910	2	0.576754	0.783787	Femoral bowing present at birth, straightening with time
HP:0005005	0.281662	MetaSVM	75	2910	2	0.191643	0.393389	Femoral bowing present at birth, straightening with time
HP:0005005	0.740622	MetaLR	75	2910	2	0.630146	0.82715	Femoral bowing present at birth, straightening with time
HP:0005005	0.777606	M-CAP	75	2910	2	0.669859	0.85766	Femoral bowing present at birth, straightening with time
HP:0005005	0.615381	FATHMM	75	2910	2	0.5012	0.718125	Femoral bowing present at birth, straightening with time
HP:0005041	0.439519	FATHMM	96	2910	4	0.343858	0.539895	Irregular capital femoral epiphysis
HP:0005041	0.490319	VEST3	96	2910	4	0.392008	0.589385	Irregular capital femoral epiphysis
HP:0005041	0.334138	MetaSVM	96	2910	4	0.247197	0.434027	Irregular capital femoral epiphysis
HP:0005041	0.604822	MetaLR	96	2910	4	0.504107	0.697362	Irregular capital femoral epiphysis
HP:0005041	0.723911	M-CAP	96	2910	4	0.626328	0.803986	Irregular capital femoral epiphysis
HP:0005068	0.457686	VEST3	33	2910	1	0.298492	0.626017	Absent styloid process of ulna
HP:0005068	0.128351	MetaSVM	33	2910	1	0.0504181	0.289961	Absent styloid process of ulna
HP:0005068	0.445577	MetaLR	33	2910	1	0.288022	0.614885	Absent styloid process of ulna
HP:0005068	0.526194	M-CAP	33	2910	1	0.359292	0.687441	Absent styloid process of ulna
HP:0005068	0.325104	FATHMM	33	2910	1	0.188651	0.499493	Absent styloid process of ulna
HP:0005110	0.812597	MetaLR	646	2910	65	0.780634	0.840852	Atrial fibrillation
HP:0005110	0.843041	M-CAP	646	2910	65	0.812912	0.869099	Atrial fibrillation
HP:0005110	0.522193	VEST3	646	2910	65	0.483619	0.560505	Atrial fibrillation
HP:0005110	0.788776	MetaSVM	646	2910	65	0.755588	0.818539	Atrial fibrillation
HP:0005110	0.783762	FATHMM	646	2910	65	0.750337	0.813823	Atrial fibrillation
HP:0005136	0.451079	FATHMM	116	2910	4	0.363079	0.542249	Premature calcification of mitral annulus
HP:0005136	0.509995	VEST3	116	2910	4	0.41969	0.599652	Premature calcification of mitral annulus
HP:0005136	0.381721	MetaSVM	116	2910	4	0.298001	0.473111	Premature calcification of mitral annulus
HP:0005136	0.61812	MetaLR	116	2910	4	0.526729	0.701853	Premature calcification of mitral annulus
HP:0005136	0.69244	M-CAP	116	2910	4	0.602817	0.76957	Premature calcification of mitral annulus
HP:0005146	0.678273	MetaLR	181	2910	7	0.606824	0.742252	Cardiac valve calcification
HP:0005146	0.747331	M-CAP	181	2910	7	0.678998	0.805289	Cardiac valve calcification
HP:0005146	0.624251	FATHMM	181	2910	7	0.551524	0.691776	Cardiac valve calcification
HP:0005146	0.444893	VEST3	181	2910	7	0.374144	0.517948	Cardiac valve calcification
HP:0005146	0.504511	MetaSVM	181	2910	7	0.432089	0.576744	Cardiac valve calcification
HP:0005155	0.303383	FATHMM	70	2910	1	0.207376	0.420269	Ventricular escape rhythms
HP:0005155	0.0729828	VEST3	70	2910	1	0.030997	0.162312	Ventricular escape rhythms
HP:0005155	0.473256	MetaSVM	70	2910	1	0.359791	0.589552	Ventricular escape rhythms
HP:0005155	0.416959	MetaLR	70	2910	1	0.307807	0.534905	Ventricular escape rhythms
HP:0005155	0.618568	M-CAP	70	2910	1	0.500299	0.724272	Ventricular escape rhythms
HP:0005170	0.416959	MetaLR	70	2910	2	0.307807	0.534905	Complete heart block with broad RS complexes
HP:0005170	0.618568	M-CAP	70	2910	2	0.500299	0.724272	Complete heart block with broad RS complexes
HP:0005170	0.303383	FATHMM	70	2910	2	0.207376	0.420269	Complete heart block with broad RS complexes
HP:0005170	0.0729828	VEST3	70	2910	2	0.030997	0.162312	Complete heart block with broad RS complexes
HP:0005170	0.473256	MetaSVM	70	2910	2	0.359791	0.589552	Complete heart block with broad RS complexes
HP:0005172	0.303383	FATHMM	70	2910	2	0.207376	0.420269	Left posterior fascicular block
HP:0005172	0.0729828	VEST3	70	2910	2	0.030997	0.162312	Left posterior fascicular block
HP:0005172	0.416959	MetaLR	70	2910	2	0.307807	0.534905	Left posterior fascicular block
HP:0005172	0.618568	M-CAP	70	2910	2	0.500299	0.724272	Left posterior fascicular block
HP:0005172	0.473256	MetaSVM	70	2910	2	0.359791	0.589552	Left posterior fascicular block
HP:0005173	0.40116	MetaLR	46	2910	1	0.270866	0.5471	Calcific aortic valve stenosis
HP:0005173	0.562836	M-CAP	46	2910	1	0.418265	0.697466	Calcific aortic valve stenosis
HP:0005173	0.574472	FATHMM	46	2910	1	0.429385	0.707775	Calcific aortic valve stenosis
HP:0005173	0.0409339	VEST3	46	2910	1	0.00982947	0.155052	Calcific aortic valve stenosis
HP:0005173	0.300608	MetaSVM	46	2910	1	0.186237	0.446663	Calcific aortic valve stenosis
HP:0005180	0.287916	FATHMM	79	2910	5	0.199003	0.396871	Tricuspid regurgitation
HP:0005180	0.101549	VEST3	79	2910	5	0.0516531	0.189989	Tricuspid regurgitation
HP:0005180	0.450345	MetaSVM	79	2910	5	0.344683	0.560685	Tricuspid regurgitation
HP:0005180	0.398326	MetaLR	79	2910	5	0.296737	0.509497	Tricuspid regurgitation
HP:0005180	0.571993	M-CAP	79	2910	5	0.461157	0.676045	Tricuspid regurgitation
HP:0005184	0.759701	MetaLR	317	2910	13	0.70959	0.803558	Prolonged QTc interval
HP:0005184	0.870585	M-CAP	317	2910	13	0.828947	0.903271	Prolonged QTc interval
HP:0005184	0.742329	FATHMM	317	2910	13	0.691344	0.787482	Prolonged QTc interval
HP:0005184	0.312574	VEST3	317	2910	13	0.26394	0.365718	Prolonged QTc interval
HP:0005184	0.727519	MetaSVM	317	2910	13	0.675863	0.773699	Prolonged QTc interval
HP:0005212	0.142431	FATHMM	48	2910	7	0.0688369	0.271744	Anal mucosal leukoplakia
HP:0005212	0.0353042	VEST3	48	2910	7	0.00783934	0.144935	Anal mucosal leukoplakia
HP:0005212	0.143498	MetaSVM	48	2910	7	0.0695594	0.272971	Anal mucosal leukoplakia
HP:0005212	0.144775	MetaLR	48	2910	7	0.0704267	0.27444	Anal mucosal leukoplakia
HP:0005212	0.388301	M-CAP	48	2910	7	0.262131	0.531459	Anal mucosal leukoplakia
HP:0005244	0.785781	FATHMM	298	2910	9	0.735547	0.828696	Gastrointestinal infarctions
HP:0005244	0.786264	VEST3	298	2910	9	0.73606	0.829135	Gastrointestinal infarctions
HP:0005244	0.542317	MetaSVM	298	2910	9	0.485449	0.598103	Gastrointestinal infarctions
HP:0005244	0.853525	MetaLR	298	2910	9	0.808673	0.889302	Gastrointestinal infarctions
HP:0005244	0.943038	M-CAP	298	2910	9	0.910263	0.964312	Gastrointestinal infarctions
HP:0005267	0.9065	MetaLR	261	2910	1	0.864703	0.936335	Premature delivery because of cervical insufficiency or membrane fragility
HP:0005267	0.984764	M-CAP	261	2910	1	0.96001	0.994286	Premature delivery because of cervical insufficiency or membrane fragility
HP:0005267	0.544266	MetaSVM	261	2910	1	0.48349	0.603752	Premature delivery because of cervical insufficiency or membrane fragility
HP:0005267	0.842249	FATHMM	261	2910	1	0.792856	0.881622	Premature delivery because of cervical insufficiency or membrane fragility
HP:0005267	0.836586	VEST3	261	2910	1	0.786663	0.876659	Premature delivery because of cervical insufficiency or membrane fragility
HP:0005273	0.197619	MetaSVM	34	2910	9	0.0957506	0.364214	Absent nasal septal cartilage
HP:0005273	0.253312	MetaLR	34	2910	9	0.135415	0.423567	Absent nasal septal cartilage
HP:0005273	0.347324	M-CAP	34	2910	9	0.208036	0.51878	Absent nasal septal cartilage
HP:0005273	0.278657	FATHMM	34	2910	9	0.154353	0.449818	Absent nasal septal cartilage
HP:0005273	0.0393861	VEST3	34	2910	9	0.00723017	0.187539	Absent nasal septal cartilage
HP:0005324	0.246223	FATHMM	53	2910	8	0.148833	0.378966	Disturbance of facial expression
HP:0005324	0.0504274	VEST3	53	2910	8	0.0152804	0.153791	Disturbance of facial expression
HP:0005324	0.205152	MetaSVM	53	2910	8	0.117005	0.334544	Disturbance of facial expression
HP:0005324	0.24068	MetaLR	53	2910	8	0.144462	0.373042	Disturbance of facial expression
HP:0005324	0.406623	M-CAP	53	2910	8	0.283731	0.542433	Disturbance of facial expression
HP:0005326	0.253312	MetaLR	34	2910	8	0.135415	0.423567	Hypoplastic philtrum
HP:0005326	0.347324	M-CAP	34	2910	8	0.208036	0.51878	Hypoplastic philtrum
HP:0005326	0.0393861	VEST3	34	2910	8	0.00723017	0.187539	Hypoplastic philtrum
HP:0005326	0.197619	MetaSVM	34	2910	8	0.0957506	0.364214	Hypoplastic philtrum
HP:0005326	0.278657	FATHMM	34	2910	8	0.154353	0.449818	Hypoplastic philtrum
HP:0005348	0.39847	MetaLR	43	2910	3	0.264571	0.549502	Inspiratory stridor
HP:0005348	0.419619	M-CAP	43	2910	3	0.282925	0.569871	Inspiratory stridor
HP:0005348	0.303136	FATHMM	43	2910	3	0.185017	0.454601	Inspiratory stridor
HP:0005348	0.0692307	VEST3	43	2910	3	0.0224004	0.194487	Inspiratory stridor
HP:0005348	0.480319	MetaSVM	43	2910	3	0.336928	0.627026	Inspiratory stridor
HP:0005406	0.605835	MetaLR	112	2910	13	0.51271	0.691859	Recurrent bacterial skin infections
HP:0005406	0.458128	M-CAP	112	2910	13	0.368284	0.55078	Recurrent bacterial skin infections
HP:0005406	0.30076	VEST3	112	2910	13	0.223128	0.39178	Recurrent bacterial skin infections
HP:0005406	0.340728	MetaSVM	112	2910	13	0.259071	0.43308	Recurrent bacterial skin infections
HP:0005406	0.561707	FATHMM	112	2910	13	0.468751	0.650524	Recurrent bacterial skin infections
HP:0005437	0.163778	FATHMM	30	2910	3	0.0693111	0.339967	Recurrent infections in infancy and early childhood
HP:0005437	0.0193398	VEST3	30	2910	3	0.00146499	0.209543	Recurrent infections in infancy and early childhood
HP:0005437	0.136946	MetaSVM	30	2910	3	0.0530627	0.310019	Recurrent infections in infancy and early childhood
HP:0005437	0.150633	MetaLR	30	2910	3	0.0612227	0.325363	Recurrent infections in infancy and early childhood
HP:0005437	0.473196	M-CAP	30	2910	3	0.30491	0.647802	Recurrent infections in infancy and early childhood
HP:0005451	0.445577	MetaLR	33	2910	1	0.288022	0.614885	Decreased cranial base ossification
HP:0005451	0.526194	M-CAP	33	2910	1	0.359292	0.687441	Decreased cranial base ossification
HP:0005451	0.325104	FATHMM	33	2910	1	0.188651	0.499493	Decreased cranial base ossification
HP:0005451	0.457686	VEST3	33	2910	1	0.298492	0.626017	Decreased cranial base ossification
HP:0005451	0.128351	MetaSVM	33	2910	1	0.0504181	0.289961	Decreased cranial base ossification
HP:0005474	0.557212	FATHMM	158	2910	6	0.478997	0.632689	Decreased calvarial ossification
HP:0005474	0.545838	VEST3	158	2910	6	0.467719	0.621763	Decreased calvarial ossification
HP:0005474	0.422408	MetaSVM	158	2910	6	0.347835	0.500696	Decreased calvarial ossification
HP:0005474	0.640282	MetaLR	158	2910	6	0.562591	0.711256	Decreased calvarial ossification
HP:0005474	0.724446	M-CAP	158	2910	6	0.64968	0.788451	Decreased calvarial ossification
HP:0005490	0.245835	VEST3	42	2910	6	0.139036	0.396858	Postnatal macrocephaly
HP:0005490	0.260101	MetaSVM	42	2910	6	0.14997	0.411916	Postnatal macrocephaly
HP:0005490	0.45518	MetaLR	42	2910	6	0.312799	0.605286	Postnatal macrocephaly
HP:0005490	0.546718	M-CAP	42	2910	6	0.396493	0.68889	Postnatal macrocephaly
HP:0005490	0.345144	FATHMM	42	2910	6	0.218131	0.498921	Postnatal macrocephaly
HP:0005562	0.887559	FATHMM	33	2910	2	0.728303	0.958753	Multiple renal cysts
HP:0005562	0.0918742	VEST3	33	2910	2	0.0301149	0.247914	Multiple renal cysts
HP:0005562	0.269917	MetaSVM	33	2910	2	0.146337	0.443625	Multiple renal cysts
HP:0005562	0.659512	MetaLR	33	2910	2	0.485286	0.79917	Multiple renal cysts
HP:0005562	0.811519	M-CAP	33	2910	2	0.642797	0.911517	Multiple renal cysts
HP:0005620	0.842249	FATHMM	261	2910	1	0.792856	0.881622	Hypermobility of interphalangeal joints
HP:0005620	0.836586	VEST3	261	2910	1	0.786663	0.876659	Hypermobility of interphalangeal joints
HP:0005620	0.544266	MetaSVM	261	2910	1	0.48349	0.603752	Hypermobility of interphalangeal joints
HP:0005620	0.9065	MetaLR	261	2910	1	0.864703	0.936335	Hypermobility of interphalangeal joints
HP:0005620	0.984764	M-CAP	261	2910	1	0.96001	0.994286	Hypermobility of interphalangeal joints
HP:0005716	0.477139	MetaLR	39	2910	2	0.327424	0.631077	Lethal skeletal dysplasia
HP:0005716	0.497811	M-CAP	39	2910	2	0.346048	0.649977	Lethal skeletal dysplasia
HP:0005716	0.162548	MetaSVM	39	2910	2	0.0765603	0.312437	Lethal skeletal dysplasia
HP:0005716	0.33744	FATHMM	39	2910	2	0.207761	0.497256	Lethal skeletal dysplasia
HP:0005716	0.417641	VEST3	39	2910	2	0.27511	0.5754	Lethal skeletal dysplasia
HP:0005731	0.480055	FATHMM	49	2910	2	0.345188	0.617892	Cortical irregularity
HP:0005731	0.703563	VEST3	49	2910	2	0.562477	0.814183	Cortical irregularity
HP:0005731	0.203128	MetaSVM	49	2910	2	0.112766	0.338291	Cortical irregularity
HP:0005731	0.607403	MetaLR	49	2910	2	0.465812	0.732978	Cortical irregularity
HP:0005731	0.675696	M-CAP	49	2910	2	0.53393	0.791204	Cortical irregularity
HP:0005733	0.344848	FATHMM	84	2910	2	0.251304	0.452183	Spinal stenosis with reduced interpedicular distance
HP:0005733	0.457776	VEST3	84	2910	2	0.354679	0.56462	Spinal stenosis with reduced interpedicular distance
HP:0005733	0.195894	MetaSVM	84	2910	2	0.124447	0.294559	Spinal stenosis with reduced interpedicular distance
HP:0005733	0.426134	MetaLR	84	2910	2	0.325176	0.533649	Spinal stenosis with reduced interpedicular distance
HP:0005733	0.696409	M-CAP	84	2910	2	0.590292	0.78505	Spinal stenosis with reduced interpedicular distance
HP:0005758	0.554516	FATHMM	84	2910	3	0.447363	0.65683	Basilar impression
HP:0005758	0.636078	VEST3	84	2910	3	0.528445	0.73162	Basilar impression
HP:0005758	0.262179	MetaSVM	84	2910	3	0.17933	0.366224	Basilar impression
HP:0005758	0.670149	MetaLR	84	2910	3	0.563164	0.762005	Basilar impression
HP:0005758	0.713646	M-CAP	84	2910	3	0.608282	0.799987	Basilar impression
HP:0005855	0.745932	MetaLR	81	2910	5	0.640329	0.828818	Multiple prenatal fractures
HP:0005855	0.758233	M-CAP	81	2910	5	0.653483	0.839114	Multiple prenatal fractures
HP:0005855	0.661515	VEST3	81	2910	5	0.552266	0.755889	Multiple prenatal fractures
HP:0005855	0.304844	MetaSVM	81	2910	5	0.214602	0.413075	Multiple prenatal fractures
HP:0005855	0.616337	FATHMM	81	2910	5	0.506547	0.715423	Multiple prenatal fractures
HP:0005897	0.615381	FATHMM	75	2910	2	0.5012	0.718125	Severe generalized osteoporosis
HP:0005897	0.68969	VEST3	75	2910	2	0.576754	0.783787	Severe generalized osteoporosis
HP:0005897	0.281662	MetaSVM	75	2910	2	0.191643	0.393389	Severe generalized osteoporosis
HP:0005897	0.740622	MetaLR	75	2910	2	0.630146	0.82715	Severe generalized osteoporosis
HP:0005897	0.777606	M-CAP	75	2910	2	0.669859	0.85766	Severe generalized osteoporosis
HP:0005900	0.423676	FATHMM	103	2910	4	0.33214	0.520768	Fifth metacarpal with ulnar notch
HP:0005900	0.469362	VEST3	103	2910	4	0.37527	0.565684	Fifth metacarpal with ulnar notch
HP:0005900	0.335084	MetaSVM	103	2910	4	0.250787	0.431399	Fifth metacarpal with ulnar notch
HP:0005900	0.58036	MetaLR	103	2910	4	0.483236	0.671633	Fifth metacarpal with ulnar notch
HP:0005900	0.692478	M-CAP	103	2910	4	0.597061	0.773857	Fifth metacarpal with ulnar notch
HP:0005949	0.618568	M-CAP	70	2910	2	0.500299	0.724272	Apneic episodes in infancy
HP:0005949	0.303383	FATHMM	70	2910	2	0.207376	0.420269	Apneic episodes in infancy
HP:0005949	0.0729828	VEST3	70	2910	2	0.030997	0.162312	Apneic episodes in infancy
HP:0005949	0.473256	MetaSVM	70	2910	2	0.359791	0.589552	Apneic episodes in infancy
HP:0005949	0.416959	MetaLR	70	2910	2	0.307807	0.534905	Apneic episodes in infancy
HP:0005954	0.811519	M-CAP	33	2910	2	0.642797	0.911517	Pulmonary capillary hemangiomatosis
HP:0005954	0.0918742	VEST3	33	2910	2	0.0301149	0.247914	Pulmonary capillary hemangiomatosis
HP:0005954	0.269917	MetaSVM	33	2910	2	0.146337	0.443625	Pulmonary capillary hemangiomatosis
HP:0005954	0.887559	FATHMM	33	2910	2	0.728303	0.958753	Pulmonary capillary hemangiomatosis
HP:0005954	0.659512	MetaLR	33	2910	2	0.485286	0.79917	Pulmonary capillary hemangiomatosis
HP:0005961	0.478216	FATHMM	29	2910	2	0.306657	0.655073	Hypoargininemia
HP:0005961	0.0483781	VEST3	29	2910	2	0.00923588	0.217064	Hypoargininemia
HP:0005961	0.2597	MetaSVM	29	2910	2	0.132666	0.445846	Hypoargininemia
HP:0005961	0.479308	MetaLR	29	2910	2	0.307602	0.656045	Hypoargininemia
HP:0005961	0.534281	M-CAP	29	2910	2	0.35611	0.704115	Hypoargininemia
HP:0005967	0.507577	M-CAP	78	2910	6	0.398053	0.616379	Mixed respiratory and metabolic acidosis
HP:0005967	0.0839857	VEST3	78	2910	6	0.0395632	0.169485	Mixed respiratory and metabolic acidosis
HP:0005967	0.411526	MetaSVM	78	2910	6	0.308184	0.523308	Mixed respiratory and metabolic acidosis
HP:0005967	0.363718	MetaLR	78	2910	6	0.264916	0.475531	Mixed respiratory and metabolic acidosis
HP:0005967	0.281748	FATHMM	78	2910	6	0.193234	0.39115	Mixed respiratory and metabolic acidosis
HP:0005979	0.206775	M-CAP	45	2910	1	0.112455	0.349089	Metabolic ketoacidosis
HP:0005979	0.42958	FATHMM	45	2910	1	0.294465	0.576071	Metabolic ketoacidosis
HP:0005979	0.221938	VEST3	45	2910	1	0.123736	0.365561	Metabolic ketoacidosis
HP:0005979	0.250238	MetaSVM	45	2910	1	0.145309	0.395844	Metabolic ketoacidosis
HP:0005979	0.642492	MetaLR	45	2910	1	0.494142	0.767781	Metabolic ketoacidosis
HP:0005982	0.820973	FATHMM	60	2910	1	0.703275	0.898709	Reduced phenylalanine hydroxylase activity
HP:0005982	0.199159	VEST3	60	2910	1	0.116589	0.319085	Reduced phenylalanine hydroxylase activity
HP:0005982	0.27123	MetaSVM	60	2910	1	0.174003	0.396692	Reduced phenylalanine hydroxylase activity
HP:0005982	0.822459	MetaLR	60	2910	1	0.70494	0.899823	Reduced phenylalanine hydroxylase activity
HP:0005982	0.448763	M-CAP	60	2910	1	0.328625	0.575193	Reduced phenylalanine hydroxylase activity
HP:0006161	0.439519	FATHMM	96	2910	2	0.343858	0.539895	Short metacarpals with rounded proximal ends
HP:0006161	0.490319	VEST3	96	2910	2	0.392008	0.589385	Short metacarpals with rounded proximal ends
HP:0006161	0.334138	MetaSVM	96	2910	2	0.247197	0.434027	Short metacarpals with rounded proximal ends
HP:0006161	0.604822	MetaLR	96	2910	2	0.504107	0.697362	Short metacarpals with rounded proximal ends
HP:0006161	0.723911	M-CAP	96	2910	2	0.626328	0.803986	Short metacarpals with rounded proximal ends
HP:0006172	0.445577	MetaLR	33	2910	1	0.288022	0.614885	Flattened, squared-off epiphyses of tubular bones
HP:0006172	0.526194	M-CAP	33	2910	1	0.359292	0.687441	Flattened, squared-off epiphyses of tubular bones
HP:0006172	0.457686	VEST3	33	2910	1	0.298492	0.626017	Flattened, squared-off epiphyses of tubular bones
HP:0006172	0.128351	MetaSVM	33	2910	1	0.0504181	0.289961	Flattened, squared-off epiphyses of tubular bones
HP:0006172	0.325104	FATHMM	33	2910	1	0.188651	0.499493	Flattened, squared-off epiphyses of tubular bones
HP:0006201	0.9065	MetaLR	261	2910	1	0.864703	0.936335	Hypermobility of distal interphalangeal joints
HP:0006201	0.984764	M-CAP	261	2910	1	0.96001	0.994286	Hypermobility of distal interphalangeal joints
HP:0006201	0.842249	FATHMM	261	2910	1	0.792856	0.881622	Hypermobility of distal interphalangeal joints
HP:0006201	0.836586	VEST3	261	2910	1	0.786663	0.876659	Hypermobility of distal interphalangeal joints
HP:0006201	0.544266	MetaSVM	261	2910	1	0.48349	0.603752	Hypermobility of distal interphalangeal joints
HP:0006237	0.496879	MetaLR	53	2910	3	0.365647	0.628543	Prominent interphalangeal joints
HP:0006237	0.552545	M-CAP	53	2910	3	0.418123	0.679702	Prominent interphalangeal joints
HP:0006237	0.424177	VEST3	53	2910	3	0.299351	0.559491	Prominent interphalangeal joints
HP:0006237	0.17346	MetaSVM	53	2910	3	0.0934417	0.299373	Prominent interphalangeal joints
HP:0006237	0.353949	FATHMM	53	2910	3	0.23781	0.490319	Prominent interphalangeal joints
HP:0006277	0.822702	M-CAP	130	2910	7	0.747377	0.879198	Pancreatic hyperplasia
HP:0006277	0.637942	FATHMM	130	2910	7	0.552002	0.715882	Pancreatic hyperplasia
HP:0006277	0.224623	VEST3	130	2910	7	0.160997	0.304274	Pancreatic hyperplasia
HP:0006277	0.577322	MetaSVM	130	2910	7	0.490952	0.65921	Pancreatic hyperplasia
HP:0006277	0.661979	MetaLR	130	2910	7	0.576575	0.737986	Pancreatic hyperplasia
HP:0006323	0.809776	FATHMM	342	2910	16	0.764682	0.847947	Premature loss of primary teeth
HP:0006323	0.80373	VEST3	342	2910	16	0.758218	0.842456	Premature loss of primary teeth
HP:0006323	0.610922	MetaSVM	342	2910	16	0.558187	0.661183	Premature loss of primary teeth
HP:0006323	0.870721	MetaLR	342	2910	16	0.830822	0.902317	Premature loss of primary teeth
HP:0006323	0.919965	M-CAP	342	2910	16	0.886078	0.944404	Premature loss of primary teeth
HP:0006357	0.254045	VEST3	36	2910	2	0.138532	0.419028	Premature loss of permanent teeth
HP:0006357	0.208533	MetaSVM	36	2910	2	0.105471	0.370582	Premature loss of permanent teeth
HP:0006357	0.631059	MetaLR	36	2910	2	0.465	0.770962	Premature loss of permanent teeth
HP:0006357	0.307481	M-CAP	36	2910	2	0.179487	0.474017	Premature loss of permanent teeth
HP:0006357	0.586176	FATHMM	36	2910	2	0.421879	0.733299	Premature loss of permanent teeth
HP:0006361	0.540645	FATHMM	141	2910	10	0.458031	0.621085	Irregular femoral epiphysis
HP:0006361	0.555361	VEST3	141	2910	10	0.472577	0.635183	Irregular femoral epiphysis
HP:0006361	0.39065	MetaSVM	141	2910	10	0.313698	0.473456	Irregular femoral epiphysis
HP:0006361	0.675581	MetaLR	141	2910	10	0.594106	0.747648	Irregular femoral epiphysis
HP:0006361	0.76547	M-CAP	141	2910	10	0.68855	0.828135	Irregular femoral epiphysis
HP:0006385	0.403743	M-CAP	29	2910	2	0.243851	0.587077	Short lower limbs
HP:0006385	0.353512	FATHMM	29	2910	2	0.203436	0.539339	Short lower limbs
HP:0006385	0.122721	VEST3	29	2910	2	0.0441021	0.297823	Short lower limbs
HP:0006385	0.416958	MetaSVM	29	2910	2	0.25475	0.599382	Short lower limbs
HP:0006385	0.454132	MetaLR	29	2910	2	0.285981	0.63344	Short lower limbs
HP:0006417	0.364157	M-CAP	36	2910	1	0.225094	0.530335	Broad femoral metaphyses
HP:0006417	0.0347268	FATHMM	36	2910	1	0.00600535	0.176431	Broad femoral metaphyses
HP:0006417	0.0229794	VEST3	36	2910	1	0.00265142	0.172243	Broad femoral metaphyses
HP:0006417	0.0428746	MetaSVM	36	2910	1	0.00885215	0.183456	Broad femoral metaphyses
HP:0006417	0.0373802	MetaLR	36	2910	1	0.00689133	0.178513	Broad femoral metaphyses
HP:0006465	0.688198	M-CAP	48	2910	1	0.545128	0.802566	Periosteal thickening of long tubular bones
HP:0006465	0.489083	FATHMM	48	2910	1	0.35215	0.627674	Periosteal thickening of long tubular bones
HP:0006465	0.714441	VEST3	48	2910	1	0.572176	0.823955	Periosteal thickening of long tubular bones
HP:0006465	0.205341	MetaSVM	48	2910	1	0.113693	0.342333	Periosteal thickening of long tubular bones
HP:0006465	0.618193	MetaLR	48	2910	1	0.474919	0.743489	Periosteal thickening of long tubular bones
HP:0006515	0.0406874	VEST3	54	2910	10	0.0108753	0.140605	Interstitial pneumonitis
HP:0006515	0.143912	MetaSVM	54	2910	10	0.0728948	0.264386	Interstitial pneumonitis
HP:0006515	0.142698	MetaLR	54	2910	10	0.0720499	0.262988	Interstitial pneumonitis
HP:0006515	0.385318	M-CAP	54	2910	10	0.265986	0.520241	Interstitial pneumonitis
HP:0006515	0.13963	FATHMM	54	2910	10	0.0699223	0.259447	Interstitial pneumonitis
HP:0006519	0.0259439	VEST3	37	2910	6	0.0034966	0.168176	Alveolar cell carcinoma
HP:0006519	0.131002	MetaSVM	37	2910	6	0.0548303	0.281478	Alveolar cell carcinoma
HP:0006519	0.138904	MetaLR	37	2910	6	0.0597434	0.290543	Alveolar cell carcinoma
HP:0006519	0.43207	M-CAP	37	2910	6	0.284169	0.593162	Alveolar cell carcinoma
HP:0006519	0.147439	FATHMM	37	2910	6	0.0651528	0.300271	Alveolar cell carcinoma
HP:0006530	0.420199	FATHMM	124	2910	46	0.336586	0.508658	Interstitial pulmonary disease
HP:0006530	0.111948	VEST3	124	2910	46	0.0672814	0.180529	Interstitial pulmonary disease
HP:0006530	0.334453	MetaSVM	124	2910	46	0.257085	0.421882	Interstitial pulmonary disease
HP:0006530	0.366909	MetaLR	124	2910	46	0.286857	0.455045	Interstitial pulmonary disease
HP:0006530	0.575732	M-CAP	124	2910	46	0.48729	0.659576	Interstitial pulmonary disease
HP:0006562	0.170954	VEST3	123	2910	26	0.114223	0.247972	Viral hepatitis
HP:0006562	0.301166	MetaSVM	123	2910	26	0.226713	0.387808	Viral hepatitis
HP:0006562	0.518931	MetaLR	123	2910	26	0.430959	0.605746	Viral hepatitis
HP:0006562	0.329534	M-CAP	123	2910	26	0.252322	0.41719	Viral hepatitis
HP:0006562	0.503417	FATHMM	123	2910	26	0.415861	0.590764	Viral hepatitis
HP:0006572	0.170954	VEST3	123	2910	25	0.114223	0.247972	Subacute progressive viral hepatitis
HP:0006572	0.301166	MetaSVM	123	2910	25	0.226713	0.387808	Subacute progressive viral hepatitis
HP:0006572	0.518931	MetaLR	123	2910	25	0.430959	0.605746	Subacute progressive viral hepatitis
HP:0006572	0.329534	M-CAP	123	2910	25	0.252322	0.41719	Subacute progressive viral hepatitis
HP:0006572	0.503417	FATHMM	123	2910	25	0.415861	0.590764	Subacute progressive viral hepatitis
HP:0006584	0.0229794	VEST3	36	2910	1	0.00265142	0.172243	Small abnormally formed scapulae
HP:0006584	0.0428746	MetaSVM	36	2910	1	0.00885215	0.183456	Small abnormally formed scapulae
HP:0006584	0.0373802	MetaLR	36	2910	1	0.00689133	0.178513	Small abnormally formed scapulae
HP:0006584	0.364157	M-CAP	36	2910	1	0.225094	0.530335	Small abnormally formed scapulae
HP:0006584	0.0347268	FATHMM	36	2910	1	0.00600535	0.176431	Small abnormally formed scapulae
HP:0006670	0.340384	VEST3	281	2910	30	0.28734	0.397755	Impaired myocardial contractility
HP:0006670	0.599899	MetaSVM	281	2910	30	0.541501	0.655589	Impaired myocardial contractility
HP:0006670	0.647066	MetaLR	281	2910	30	0.589403	0.700742	Impaired myocardial contractility
HP:0006670	0.675322	M-CAP	281	2910	30	0.618376	0.727515	Impaired myocardial contractility
HP:0006670	0.584726	FATHMM	281	2910	30	0.526209	0.640948	Impaired myocardial contractility
HP:0006671	0.303383	FATHMM	70	2910	1	0.207376	0.420269	Paroxysmal atrial tachycardia
HP:0006671	0.0729828	VEST3	70	2910	1	0.030997	0.162312	Paroxysmal atrial tachycardia
HP:0006671	0.473256	MetaSVM	70	2910	1	0.359791	0.589552	Paroxysmal atrial tachycardia
HP:0006671	0.416959	MetaLR	70	2910	1	0.307807	0.534905	Paroxysmal atrial tachycardia
HP:0006671	0.618568	M-CAP	70	2910	1	0.500299	0.724272	Paroxysmal atrial tachycardia
HP:0006673	0.584726	FATHMM	281	2910	30	0.526209	0.640948	Reduced systolic function
HP:0006673	0.340384	VEST3	281	2910	30	0.28734	0.397755	Reduced systolic function
HP:0006673	0.599899	MetaSVM	281	2910	30	0.541501	0.655589	Reduced systolic function
HP:0006673	0.647066	MetaLR	281	2910	30	0.589403	0.700742	Reduced systolic function
HP:0006673	0.675322	M-CAP	281	2910	30	0.618376	0.727515	Reduced systolic function
HP:0006698	0.144378	FATHMM	41	2910	2	0.0659711	0.287306	Ventricular aneurysm
HP:0006698	0.0299911	VEST3	41	2910	2	0.00511208	0.156859	Ventricular aneurysm
HP:0006698	0.28968	MetaSVM	41	2910	2	0.17197	0.444691	Ventricular aneurysm
HP:0006698	0.195281	MetaLR	41	2910	2	0.100815	0.344366	Ventricular aneurysm
HP:0006698	0.522686	M-CAP	41	2910	2	0.372381	0.668991	Ventricular aneurysm
HP:0006699	0.0781657	VEST3	76	2910	2	0.0353974	0.163831	Premature atrial contractions
HP:0006699	0.498233	MetaSVM	76	2910	2	0.387765	0.608874	Premature atrial contractions
HP:0006699	0.445578	MetaLR	76	2910	2	0.338298	0.55818	Premature atrial contractions
HP:0006699	0.60335	M-CAP	76	2910	2	0.489969	0.706618	Premature atrial contractions
HP:0006699	0.334081	FATHMM	76	2910	2	0.237499	0.446918	Premature atrial contractions
HP:0006715	0.402858	FATHMM	27	2910	6	0.238193	0.592781	Glomus tympanicum paraganglioma
HP:0006715	0.195578	VEST3	27	2910	6	0.0858708	0.386227	Glomus tympanicum paraganglioma
HP:0006715	0.268234	MetaSVM	27	2910	6	0.135289	0.462018	Glomus tympanicum paraganglioma
HP:0006715	0.50342	MetaLR	27	2910	6	0.322845	0.683107	Glomus tympanicum paraganglioma
HP:0006715	0.264582	M-CAP	27	2910	6	0.132689	0.458301	Glomus tympanicum paraganglioma
HP:0006719	0.247597	MetaLR	76	2910	7	0.163508	0.356501	Benign gastrointestinal tract tumors
HP:0006719	0.219356	M-CAP	76	2910	7	0.140309	0.326046	Benign gastrointestinal tract tumors
HP:0006719	0.203729	MetaSVM	76	2910	7	0.127712	0.308967	Benign gastrointestinal tract tumors
HP:0006719	0.17926	FATHMM	76	2910	7	0.10837	0.281864	Benign gastrointestinal tract tumors
HP:0006719	0.534008	VEST3	76	2910	7	0.422029	0.642661	Benign gastrointestinal tract tumors
HP:0006737	0.268234	MetaSVM	27	2910	6	0.135289	0.462018	Extraadrenal pheochromocytoma
HP:0006737	0.50342	MetaLR	27	2910	6	0.322845	0.683107	Extraadrenal pheochromocytoma
HP:0006737	0.264582	M-CAP	27	2910	6	0.132689	0.458301	Extraadrenal pheochromocytoma
HP:0006737	0.402858	FATHMM	27	2910	6	0.238193	0.592781	Extraadrenal pheochromocytoma
HP:0006737	0.195578	VEST3	27	2910	6	0.0858708	0.386227	Extraadrenal pheochromocytoma
HP:0006739	0.13398	FATHMM	53	2910	10	0.0655845	0.254291	Squamous cell carcinoma of the skin
HP:0006739	0.0461883	VEST3	53	2910	10	0.0132502	0.148669	Squamous cell carcinoma of the skin
HP:0006739	0.140275	MetaSVM	53	2910	10	0.0698981	0.261582	Squamous cell carcinoma of the skin
HP:0006739	0.139405	MetaLR	53	2910	10	0.0692987	0.260577	Squamous cell carcinoma of the skin
HP:0006739	0.369486	M-CAP	53	2910	10	0.251203	0.505839	Squamous cell carcinoma of the skin
HP:0006744	0.799302	MetaLR	179	2910	10	0.734228	0.851662	Adrenocortical carcinoma
HP:0006744	0.830634	M-CAP	179	2910	10	0.768446	0.878756	Adrenocortical carcinoma
HP:0006744	0.613598	MetaSVM	179	2910	10	0.540314	0.682074	Adrenocortical carcinoma
HP:0006744	0.789118	FATHMM	179	2910	10	0.723223	0.842736	Adrenocortical carcinoma
HP:0006744	0.28063	VEST3	179	2910	10	0.219705	0.350853	Adrenocortical carcinoma
HP:0006748	0.268234	MetaSVM	27	2910	6	0.135289	0.462018	Adrenal pheochromocytoma
HP:0006748	0.50342	MetaLR	27	2910	6	0.322845	0.683107	Adrenal pheochromocytoma
HP:0006748	0.264582	M-CAP	27	2910	6	0.132689	0.458301	Adrenal pheochromocytoma
HP:0006748	0.402858	FATHMM	27	2910	6	0.238193	0.592781	Adrenal pheochromocytoma
HP:0006748	0.195578	VEST3	27	2910	6	0.0858708	0.386227	Adrenal pheochromocytoma
HP:0006758	0.247597	MetaLR	76	2910	7	0.163508	0.356501	Malignant genitourinary tract tumor
HP:0006758	0.219356	M-CAP	76	2910	7	0.140309	0.326046	Malignant genitourinary tract tumor
HP:0006758	0.203729	MetaSVM	76	2910	7	0.127712	0.308967	Malignant genitourinary tract tumor
HP:0006758	0.17926	FATHMM	76	2910	7	0.10837	0.281864	Malignant genitourinary tract tumor
HP:0006758	0.534008	VEST3	76	2910	7	0.422029	0.642661	Malignant genitourinary tract tumor
HP:0006766	0.0738592	MetaSVM	30	2910	5	0.0198976	0.238545	Papillary renal cell carcinoma
HP:0006766	0.392942	MetaLR	30	2910	5	0.237283	0.573882	Papillary renal cell carcinoma
HP:0006766	0.180439	M-CAP	30	2910	5	0.0798851	0.358278	Papillary renal cell carcinoma
HP:0006766	0.339999	FATHMM	30	2910	5	0.194865	0.523008	Papillary renal cell carcinoma
HP:0006766	0.0626047	VEST3	30	2910	5	0.0150175	0.226335	Papillary renal cell carcinoma
HP:0006775	0.574472	FATHMM	46	2910	1	0.429385	0.707775	Multiple myeloma
HP:0006775	0.0409339	VEST3	46	2910	1	0.00982947	0.155052	Multiple myeloma
HP:0006775	0.300608	MetaSVM	46	2910	1	0.186237	0.446663	Multiple myeloma
HP:0006775	0.40116	MetaLR	46	2910	1	0.270866	0.5471	Multiple myeloma
HP:0006775	0.562836	M-CAP	46	2910	1	0.418265	0.697466	Multiple myeloma
HP:0006778	0.17926	FATHMM	76	2910	7	0.10837	0.281864	Benign genitourinary tract neoplasm
HP:0006778	0.534008	VEST3	76	2910	7	0.422029	0.642661	Benign genitourinary tract neoplasm
HP:0006778	0.203729	MetaSVM	76	2910	7	0.127712	0.308967	Benign genitourinary tract neoplasm
HP:0006778	0.247597	MetaLR	76	2910	7	0.163508	0.356501	Benign genitourinary tract neoplasm
HP:0006778	0.219356	M-CAP	76	2910	7	0.140309	0.326046	Benign genitourinary tract neoplasm
HP:0006813	0.729483	MetaSVM	224	2910	6	0.667568	0.783604	Hemiclonic seizures
HP:0006813	0.747267	MetaLR	224	2910	6	0.686272	0.799861	Hemiclonic seizures
HP:0006813	0.856202	M-CAP	224	2910	6	0.803905	0.89635	Hemiclonic seizures
HP:0006813	0.613268	FATHMM	224	2910	6	0.547895	0.674799	Hemiclonic seizures
HP:0006813	0.372468	VEST3	224	2910	6	0.311629	0.437633	Hemiclonic seizures
HP:0006855	0.310508	MetaSVM	45	2910	4	0.193223	0.458522	Cerebellar vermis atrophy
HP:0006855	0.167896	FATHMM	45	2910	4	0.0845323	0.305991	Cerebellar vermis atrophy
HP:0006855	0.0829363	VEST3	45	2910	4	0.0303975	0.206906	Cerebellar vermis atrophy
HP:0006855	0.245443	MetaLR	45	2910	4	0.141609	0.390754	Cerebellar vermis atrophy
HP:0006855	0.504179	M-CAP	45	2910	4	0.361779	0.645904	Cerebellar vermis atrophy
HP:0006872	0.26076	MetaSVM	48	2910	7	0.156255	0.401869	Cerebral hypoplasia
HP:0006872	0.435356	MetaLR	48	2910	7	0.303515	0.577019	Cerebral hypoplasia
HP:0006872	0.18814	M-CAP	48	2910	7	0.101016	0.323377	Cerebral hypoplasia
HP:0006872	0.399206	FATHMM	48	2910	7	0.271619	0.54212	Cerebral hypoplasia
HP:0006872	0.121862	VEST3	48	2910	7	0.0552159	0.247848	Cerebral hypoplasia
HP:0006880	0.269917	MetaSVM	33	2910	2	0.146337	0.443625	Cerebellar hemangioblastoma
HP:0006880	0.659512	MetaLR	33	2910	2	0.485286	0.79917	Cerebellar hemangioblastoma
HP:0006880	0.811519	M-CAP	33	2910	2	0.642797	0.911517	Cerebellar hemangioblastoma
HP:0006880	0.887559	FATHMM	33	2910	2	0.728303	0.958753	Cerebellar hemangioblastoma
HP:0006880	0.0918742	VEST3	33	2910	2	0.0301149	0.247914	Cerebellar hemangioblastoma
HP:0006979	0.254386	VEST3	105	2910	16	0.180267	0.346114	Sleep-wake cycle disturbance
HP:0006979	0.404694	MetaSVM	105	2910	16	0.315261	0.500936	Sleep-wake cycle disturbance
HP:0006979	0.586405	MetaLR	105	2910	16	0.490184	0.676451	Sleep-wake cycle disturbance
HP:0006979	0.392334	M-CAP	105	2910	16	0.303804	0.488558	Sleep-wake cycle disturbance
HP:0006979	0.570808	FATHMM	105	2910	16	0.474699	0.661859	Sleep-wake cycle disturbance
HP:0006988	0.0237956	VEST3	27	2910	8	0.00204764	0.224553	Alobar holoprosencephaly
HP:0006988	0.279152	MetaLR	27	2910	8	0.14313	0.473073	Alobar holoprosencephaly
HP:0006988	0.394933	M-CAP	27	2910	8	0.231788	0.585404	Alobar holoprosencephaly
HP:0006988	0.20313	MetaSVM	27	2910	8	0.0907612	0.39429	Alobar holoprosencephaly
HP:0006988	0.323125	FATHMM	27	2910	8	0.175666	0.516767	Alobar holoprosencephaly
HP:0007074	0.257105	MetaSVM	44	2910	2	0.149675	0.404926	Thick corpus callosum
HP:0007074	0.448846	MetaLR	44	2910	2	0.310154	0.595978	Thick corpus callosum
HP:0007074	0.544512	M-CAP	44	2910	2	0.397765	0.683917	Thick corpus callosum
HP:0007074	0.336273	FATHMM	44	2910	2	0.213261	0.486375	Thick corpus callosum
HP:0007074	0.242175	VEST3	44	2910	2	0.138178	0.389106	Thick corpus callosum
HP:0007215	0.334302	FATHMM	49	2910	3	0.217155	0.476202	Periodic hyperkalemic paralysis
HP:0007215	0.0999143	VEST3	49	2910	3	0.0418125	0.220199	Periodic hyperkalemic paralysis
HP:0007215	0.475671	MetaSVM	49	2910	3	0.341178	0.613787	Periodic hyperkalemic paralysis
HP:0007215	0.449114	MetaLR	49	2910	3	0.317093	0.588716	Periodic hyperkalemic paralysis
HP:0007215	0.390518	M-CAP	49	2910	3	0.265212	0.532151	Periodic hyperkalemic paralysis
HP:0007354	0.268926	VEST3	157	2910	23	0.205404	0.343598	Amyotrophic lateral sclerosis
HP:0007354	0.586293	MetaLR	157	2910	23	0.507762	0.660668	Amyotrophic lateral sclerosis
HP:0007354	0.489665	M-CAP	157	2910	23	0.41235	0.567477	Amyotrophic lateral sclerosis
HP:0007354	0.312078	MetaSVM	157	2910	23	0.244527	0.388688	Amyotrophic lateral sclerosis
HP:0007354	0.576279	FATHMM	157	2910	23	0.497742	0.651143	Amyotrophic lateral sclerosis
HP:0007359	0.491401	VEST3	416	2910	40	0.443587	0.539373	Focal seizures
HP:0007359	0.711059	MetaSVM	416	2910	40	0.665639	0.752601	Focal seizures
HP:0007359	0.712648	MetaLR	416	2910	40	0.667285	0.754106	Focal seizures
HP:0007359	0.826455	M-CAP	416	2910	40	0.787006	0.859899	Focal seizures
HP:0007359	0.619418	FATHMM	416	2910	40	0.57179	0.664853	Focal seizures
HP:0007376	0.225989	VEST3	95	2910	5	0.152916	0.320757	Abnormality of the choroid plexus
HP:0007376	0.730156	FATHMM	95	2910	5	0.632368	0.809758	Abnormality of the choroid plexus
HP:0007376	0.324859	MetaSVM	95	2910	5	0.238502	0.425032	Abnormality of the choroid plexus
HP:0007376	0.735112	MetaLR	95	2910	5	0.637612	0.81403	Abnormality of the choroid plexus
HP:0007376	0.563698	M-CAP	95	2910	5	0.462745	0.659634	Abnormality of the choroid plexus
HP:0007427	0.0353042	VEST3	48	2910	7	0.00783934	0.144935	Reticulated skin pigmentation
HP:0007427	0.143498	MetaSVM	48	2910	7	0.0695594	0.272971	Reticulated skin pigmentation
HP:0007427	0.144775	MetaLR	48	2910	7	0.0704267	0.27444	Reticulated skin pigmentation
HP:0007427	0.388301	M-CAP	48	2910	7	0.262131	0.531459	Reticulated skin pigmentation
HP:0007427	0.142431	FATHMM	48	2910	7	0.0688369	0.271744	Reticulated skin pigmentation
HP:0007455	0.515404	MetaLR	32	2910	2	0.347137	0.680249	Adermatoglyphia
HP:0007455	0.214479	VEST3	32	2910	2	0.105057	0.388405	Adermatoglyphia
HP:0007455	0.137235	MetaSVM	32	2910	2	0.0549212	0.303322	Adermatoglyphia
HP:0007455	0.161833	M-CAP	32	2910	2	0.0700837	0.330947	Adermatoglyphia
HP:0007455	0.500642	FATHMM	32	2910	2	0.333948	0.667194	Adermatoglyphia
HP:0007513	0.308205	VEST3	137	2910	37	0.236644	0.390341	Generalized hypopigmentation
HP:0007513	0.371055	MetaSVM	137	2910	37	0.294356	0.454857	Generalized hypopigmentation
HP:0007513	0.695321	MetaLR	137	2910	37	0.613324	0.766548	Generalized hypopigmentation
HP:0007513	0.443123	M-CAP	137	2910	37	0.362255	0.527121	Generalized hypopigmentation
HP:0007513	0.69232	FATHMM	137	2910	37	0.610205	0.763832	Generalized hypopigmentation
HP:0007588	0.192867	MetaSVM	60	2910	9	0.111769	0.312132	Reticular hyperpigmentation
HP:0007588	0.184632	MetaLR	60	2910	9	0.105513	0.302983	Reticular hyperpigmentation
HP:0007588	0.364533	M-CAP	60	2910	9	0.253229	0.492496	Reticular hyperpigmentation
HP:0007588	0.153056	FATHMM	60	2910	9	0.0821407	0.267362	Reticular hyperpigmentation
HP:0007588	0.0569888	VEST3	60	2910	9	0.0198848	0.152551	Reticular hyperpigmentation
HP:0007720	0.374946	MetaSVM	120	2910	26	0.293045	0.464691	Flat cornea
HP:0007720	0.603004	MetaLR	120	2910	26	0.513076	0.686473	Flat cornea
HP:0007720	0.680026	M-CAP	120	2910	26	0.591538	0.757212	Flat cornea
HP:0007720	0.439439	FATHMM	120	2910	26	0.353444	0.52923	Flat cornea
HP:0007720	0.499986	VEST3	120	2910	26	0.411469	0.588504	Flat cornea
HP:0007750	0.484047	FATHMM	38	2910	4	0.3318	0.639314	Hypoplasia of the fovea
HP:0007750	0.183548	VEST3	38	2910	4	0.0899851	0.338236	Hypoplasia of the fovea
HP:0007750	0.241998	MetaSVM	38	2910	4	0.131917	0.401458	Hypoplasia of the fovea
HP:0007750	0.504477	MetaLR	38	2910	4	0.350234	0.657873	Hypoplasia of the fovea
HP:0007750	0.276446	M-CAP	38	2910	4	0.158015	0.437517	Hypoplasia of the fovea
HP:0007773	0.314576	FATHMM	73	2910	9	0.218773	0.42928	Vitreoretinopathy
HP:0007773	0.369853	VEST3	73	2910	9	0.267368	0.485586	Vitreoretinopathy
HP:0007773	0.217257	MetaSVM	73	2910	9	0.137288	0.326195	Vitreoretinopathy
HP:0007773	0.433583	MetaLR	73	2910	9	0.325164	0.548757	Vitreoretinopathy
HP:0007773	0.545961	M-CAP	73	2910	9	0.431342	0.655907	Vitreoretinopathy
HP:0007800	0.61812	MetaLR	116	2910	4	0.526729	0.701853	Increased axial globe length
HP:0007800	0.509995	VEST3	116	2910	4	0.41969	0.599652	Increased axial globe length
HP:0007800	0.381721	MetaSVM	116	2910	4	0.298001	0.473111	Increased axial globe length
HP:0007800	0.69244	M-CAP	116	2910	4	0.602817	0.76957	Increased axial globe length
HP:0007800	0.451079	FATHMM	116	2910	4	0.363079	0.542249	Increased axial globe length
HP:0007817	0.0409339	VEST3	46	2910	1	0.00982947	0.155052	Horizontal supranuclear gaze palsy
HP:0007817	0.300608	MetaSVM	46	2910	1	0.186237	0.446663	Horizontal supranuclear gaze palsy
HP:0007817	0.40116	MetaLR	46	2910	1	0.270866	0.5471	Horizontal supranuclear gaze palsy
HP:0007817	0.562836	M-CAP	46	2910	1	0.418265	0.697466	Horizontal supranuclear gaze palsy
HP:0007817	0.574472	FATHMM	46	2910	1	0.429385	0.707775	Horizontal supranuclear gaze palsy
HP:0007885	0.574472	FATHMM	46	2910	1	0.429385	0.707775	Slowed horizontal saccades
HP:0007885	0.0409339	VEST3	46	2910	1	0.00982947	0.155052	Slowed horizontal saccades
HP:0007885	0.300608	MetaSVM	46	2910	1	0.186237	0.446663	Slowed horizontal saccades
HP:0007885	0.40116	MetaLR	46	2910	1	0.270866	0.5471	Slowed horizontal saccades
HP:0007885	0.562836	M-CAP	46	2910	1	0.418265	0.697466	Slowed horizontal saccades
HP:0007964	0.217257	MetaSVM	73	2910	9	0.137288	0.326195	Degenerative vitreoretinopathy
HP:0007964	0.314576	FATHMM	73	2910	9	0.218773	0.42928	Degenerative vitreoretinopathy
HP:0007964	0.369853	VEST3	73	2910	9	0.267368	0.485586	Degenerative vitreoretinopathy
HP:0007964	0.433583	MetaLR	73	2910	9	0.325164	0.548757	Degenerative vitreoretinopathy
HP:0007964	0.545961	M-CAP	73	2910	9	0.431342	0.655907	Degenerative vitreoretinopathy
HP:0007975	0.300608	MetaSVM	46	2910	1	0.186237	0.446663	Hypometric horizontal saccades
HP:0007975	0.40116	MetaLR	46	2910	1	0.270866	0.5471	Hypometric horizontal saccades
HP:0007975	0.562836	M-CAP	46	2910	1	0.418265	0.697466	Hypometric horizontal saccades
HP:0007975	0.574472	FATHMM	46	2910	1	0.429385	0.707775	Hypometric horizontal saccades
HP:0007975	0.0409339	VEST3	46	2910	1	0.00982947	0.155052	Hypometric horizontal saccades
HP:0007990	0.416532	MetaLR	28	2910	4	0.251926	0.602122	Hypoplastic iris stroma
HP:0007990	0.183027	MetaSVM	28	2910	4	0.079158	0.36863	Hypoplastic iris stroma
HP:0007990	0.243969	FATHMM	28	2910	4	0.119888	0.433252	Hypoplastic iris stroma
HP:0007990	0.0968531	VEST3	28	2910	4	0.0297403	0.272829	Hypoplastic iris stroma
HP:0007990	0.489535	M-CAP	28	2910	4	0.313711	0.667986	Hypoplastic iris stroma
HP:0008060	0.484047	FATHMM	38	2910	4	0.3318	0.639314	Aplasia/Hypoplasia of the fovea
HP:0008060	0.183548	VEST3	38	2910	4	0.0899851	0.338236	Aplasia/Hypoplasia of the fovea
HP:0008060	0.241998	MetaSVM	38	2910	4	0.131917	0.401458	Aplasia/Hypoplasia of the fovea
HP:0008060	0.504477	MetaLR	38	2910	4	0.350234	0.657873	Aplasia/Hypoplasia of the fovea
HP:0008060	0.276446	M-CAP	38	2910	4	0.158015	0.437517	Aplasia/Hypoplasia of the fovea
HP:0008103	0.36739	FATHMM	62	2910	7	0.257357	0.493223	Delayed tarsal ossification
HP:0008103	0.352877	VEST3	62	2910	7	0.244658	0.478631	Delayed tarsal ossification
HP:0008103	0.245456	MetaSVM	62	2910	7	0.154284	0.367118	Delayed tarsal ossification
HP:0008103	0.492887	MetaLR	62	2910	7	0.371372	0.615248	Delayed tarsal ossification
HP:0008103	0.548594	M-CAP	62	2910	7	0.424285	0.66712	Delayed tarsal ossification
HP:0008132	0.451079	FATHMM	116	2910	4	0.363079	0.542249	Medial rotation of the medial malleolus
HP:0008132	0.509995	VEST3	116	2910	4	0.41969	0.599652	Medial rotation of the medial malleolus
HP:0008132	0.381721	MetaSVM	116	2910	4	0.298001	0.473111	Medial rotation of the medial malleolus
HP:0008132	0.61812	MetaLR	116	2910	4	0.526729	0.701853	Medial rotation of the medial malleolus
HP:0008132	0.69244	M-CAP	116	2910	4	0.602817	0.76957	Medial rotation of the medial malleolus
HP:0008142	0.457686	VEST3	33	2910	1	0.298492	0.626017	Delayed calcaneal ossification
HP:0008142	0.128351	MetaSVM	33	2910	1	0.0504181	0.289961	Delayed calcaneal ossification
HP:0008142	0.445577	MetaLR	33	2910	1	0.288022	0.614885	Delayed calcaneal ossification
HP:0008142	0.526194	M-CAP	33	2910	1	0.359292	0.687441	Delayed calcaneal ossification
HP:0008142	0.325104	FATHMM	33	2910	1	0.188651	0.499493	Delayed calcaneal ossification
HP:0008186	0.661979	MetaLR	130	2910	7	0.576575	0.737986	Adrenocortical cytomegaly
HP:0008186	0.224623	VEST3	130	2910	7	0.160997	0.304274	Adrenocortical cytomegaly
HP:0008186	0.577322	MetaSVM	130	2910	7	0.490952	0.65921	Adrenocortical cytomegaly
HP:0008186	0.822702	M-CAP	130	2910	7	0.747377	0.879198	Adrenocortical cytomegaly
HP:0008186	0.637942	FATHMM	130	2910	7	0.552002	0.715882	Adrenocortical cytomegaly
HP:0008209	0.659352	FATHMM	181	2910	15	0.587348	0.724681	Premature ovarian failure
HP:0008209	0.294644	VEST3	181	2910	15	0.232813	0.365083	Premature ovarian failure
HP:0008209	0.608127	MetaSVM	181	2910	15	0.535197	0.676531	Premature ovarian failure
HP:0008209	0.673697	MetaLR	181	2910	15	0.602103	0.738014	Premature ovarian failure
HP:0008209	0.501472	M-CAP	181	2910	15	0.429111	0.573772	Premature ovarian failure
HP:0008271	0.457686	VEST3	33	2910	1	0.298492	0.626017	Abnormal cartilage collagen
HP:0008271	0.128351	MetaSVM	33	2910	1	0.0504181	0.289961	Abnormal cartilage collagen
HP:0008271	0.445577	MetaLR	33	2910	1	0.288022	0.614885	Abnormal cartilage collagen
HP:0008271	0.526194	M-CAP	33	2910	1	0.359292	0.687441	Abnormal cartilage collagen
HP:0008271	0.325104	FATHMM	33	2910	1	0.188651	0.499493	Abnormal cartilage collagen
HP:0008309	0.340905	FATHMM	27	2910	1	0.189231	0.534068	Medium chain dicarboxylic aciduria
HP:0008309	0.0511435	VEST3	27	2910	1	0.00963296	0.229992	Medium chain dicarboxylic aciduria
HP:0008309	0.177221	MetaSVM	27	2910	1	0.0742556	0.366446	Medium chain dicarboxylic aciduria
HP:0008309	0.365475	MetaLR	27	2910	1	0.208341	0.557641	Medium chain dicarboxylic aciduria
HP:0008309	0.181011	M-CAP	27	2910	1	0.0766205	0.37055	Medium chain dicarboxylic aciduria
HP:0008414	0.457776	VEST3	84	2910	2	0.354679	0.56462	Lumbar kyphosis in infancy
HP:0008414	0.344848	FATHMM	84	2910	2	0.251304	0.452183	Lumbar kyphosis in infancy
HP:0008414	0.195894	MetaSVM	84	2910	2	0.124447	0.294559	Lumbar kyphosis in infancy
HP:0008414	0.426134	MetaLR	84	2910	2	0.325176	0.533649	Lumbar kyphosis in infancy
HP:0008414	0.696409	M-CAP	84	2910	2	0.590292	0.78505	Lumbar kyphosis in infancy
HP:0008440	0.279399	FATHMM	56	2910	5	0.177826	0.410055	C1-C2 vertebral abnormality
HP:0008440	0.55684	M-CAP	56	2910	5	0.425828	0.680395	C1-C2 vertebral abnormality
HP:0008440	0.33952	VEST3	56	2910	5	0.228198	0.471943	C1-C2 vertebral abnormality
HP:0008440	0.219883	MetaSVM	56	2910	5	0.130252	0.346611	C1-C2 vertebral abnormality
HP:0008440	0.37527	MetaLR	56	2910	5	0.25911	0.507812	C1-C2 vertebral abnormality
HP:0008454	0.754932	M-CAP	117	2910	4	0.669035	0.824387	Lumbar kyphosis
HP:0008454	0.519538	VEST3	117	2910	4	0.429355	0.608465	Lumbar kyphosis
HP:0008454	0.272314	MetaSVM	117	2910	4	0.199413	0.359885	Lumbar kyphosis
HP:0008454	0.538151	MetaLR	117	2910	4	0.447554	0.626296	Lumbar kyphosis
HP:0008454	0.449926	FATHMM	117	2910	4	0.362345	0.540724	Lumbar kyphosis
HP:0008501	0.339338	M-CAP	35	2910	14	0.203276	0.508361	Median cleft lip and palate
HP:0008501	0.0392931	VEST3	35	2910	14	0.00737863	0.1837	Median cleft lip and palate
HP:0008501	0.193497	MetaSVM	35	2910	14	0.0939711	0.356908	Median cleft lip and palate
HP:0008501	0.247657	MetaLR	35	2910	14	0.132544	0.414925	Median cleft lip and palate
HP:0008501	0.272337	FATHMM	35	2910	14	0.150971	0.440635	Median cleft lip and palate
HP:0008527	0.756423	M-CAP	168	2910	14	0.68587	0.815394	Congenital sensorineural hearing impairment
HP:0008527	0.606442	FATHMM	168	2910	14	0.530675	0.677412	Congenital sensorineural hearing impairment
HP:0008527	0.290383	VEST3	168	2910	14	0.22677	0.363453	Congenital sensorineural hearing impairment
HP:0008527	0.552308	MetaSVM	168	2910	14	0.476493	0.625766	Congenital sensorineural hearing impairment
HP:0008527	0.637797	MetaLR	168	2910	14	0.562473	0.706911	Congenital sensorineural hearing impairment
HP:0008629	0.264582	M-CAP	27	2910	6	0.132689	0.458301	Pulsatile tinnitus
HP:0008629	0.402858	FATHMM	27	2910	6	0.238193	0.592781	Pulsatile tinnitus
HP:0008629	0.195578	VEST3	27	2910	6	0.0858708	0.386227	Pulsatile tinnitus
HP:0008629	0.268234	MetaSVM	27	2910	6	0.135289	0.462018	Pulsatile tinnitus
HP:0008629	0.50342	MetaLR	27	2910	6	0.322845	0.683107	Pulsatile tinnitus
HP:0008661	0.388301	M-CAP	48	2910	28	0.262131	0.531459	Urethral stenosis
HP:0008661	0.142431	FATHMM	48	2910	28	0.0688369	0.271744	Urethral stenosis
HP:0008661	0.0353042	VEST3	48	2910	28	0.00783934	0.144935	Urethral stenosis
HP:0008661	0.143498	MetaSVM	48	2910	28	0.0695594	0.272971	Urethral stenosis
HP:0008661	0.144775	MetaLR	48	2910	28	0.0704267	0.27444	Urethral stenosis
HP:0008684	0.235938	MetaLR	55	2910	21	0.142152	0.365254	Aplasia/hypoplasia of the uterus
HP:0008684	0.446926	M-CAP	55	2910	21	0.321985	0.57895	Aplasia/hypoplasia of the uterus
HP:0008684	0.138048	FATHMM	55	2910	21	0.0692842	0.256269	Aplasia/hypoplasia of the uterus
HP:0008684	0.146105	VEST3	55	2910	21	0.0749027	0.265562	Aplasia/hypoplasia of the uterus
HP:0008684	0.216925	MetaSVM	55	2910	21	0.127316	0.344692	Aplasia/hypoplasia of the uterus
HP:0008765	0.598178	FATHMM	194	2910	5	0.527686	0.664831	Auditory hallucinations
HP:0008765	0.736359	MetaLR	194	2910	5	0.669905	0.793557	Auditory hallucinations
HP:0008765	0.904254	M-CAP	194	2910	5	0.854107	0.938408	Auditory hallucinations
HP:0008765	0.361413	VEST3	194	2910	5	0.296891	0.431355	Auditory hallucinations
HP:0008765	0.711742	MetaSVM	194	2910	5	0.644097	0.771099	Auditory hallucinations
HP:0008768	0.519865	MetaLR	81	2910	11	0.411834	0.62607	Inappropriate sexual behavior
HP:0008768	0.367577	M-CAP	81	2910	11	0.270063	0.477278	Inappropriate sexual behavior
HP:0008768	0.528333	FATHMM	81	2910	11	0.419995	0.634066	Inappropriate sexual behavior
HP:0008768	0.158356	VEST3	81	2910	11	0.0938909	0.254645	Inappropriate sexual behavior
HP:0008768	0.193077	MetaSVM	81	2910	11	0.12112	0.293507	Inappropriate sexual behavior
HP:0008780	0.615381	FATHMM	75	2910	2	0.5012	0.718125	Congenital bilateral hip dislocation
HP:0008780	0.68969	VEST3	75	2910	2	0.576754	0.783787	Congenital bilateral hip dislocation
HP:0008780	0.281662	MetaSVM	75	2910	2	0.191643	0.393389	Congenital bilateral hip dislocation
HP:0008780	0.740622	MetaLR	75	2910	2	0.630146	0.82715	Congenital bilateral hip dislocation
HP:0008780	0.777606	M-CAP	75	2910	2	0.669859	0.85766	Congenital bilateral hip dislocation
HP:0008788	0.413488	FATHMM	40	2910	2	0.27312	0.569478	Delayed pubic bone ossification
HP:0008788	0.424065	VEST3	40	2910	2	0.282281	0.579559	Delayed pubic bone ossification
HP:0008788	0.156453	MetaSVM	40	2910	2	0.0732431	0.303261	Delayed pubic bone ossification
HP:0008788	0.521835	MetaLR	40	2910	2	0.369819	0.669911	Delayed pubic bone ossification
HP:0008788	0.570811	M-CAP	40	2910	2	0.41558	0.71326	Delayed pubic bone ossification
HP:0008819	0.526194	M-CAP	33	2910	1	0.359292	0.687441	Narrow femoral neck
HP:0008819	0.325104	FATHMM	33	2910	1	0.188651	0.499493	Narrow femoral neck
HP:0008819	0.457686	VEST3	33	2910	1	0.298492	0.626017	Narrow femoral neck
HP:0008819	0.128351	MetaSVM	33	2910	1	0.0504181	0.289961	Narrow femoral neck
HP:0008819	0.445577	MetaLR	33	2910	1	0.288022	0.614885	Narrow femoral neck
HP:0008839	0.449452	M-CAP	44	2910	7	0.310694	0.59655	Hypoplastic pelvis
HP:0008839	0.431394	VEST3	44	2910	7	0.29468	0.579429	Hypoplastic pelvis
HP:0008839	0.144995	MetaSVM	44	2910	7	0.0682681	0.281867	Hypoplastic pelvis
HP:0008839	0.261549	FATHMM	44	2910	7	0.153129	0.409605	Hypoplastic pelvis
HP:0008839	0.37355	MetaLR	44	2910	7	0.244562	0.52343	Hypoplastic pelvis
HP:0008857	0.457686	VEST3	33	2910	1	0.298492	0.626017	Neonatal short-trunk short stature
HP:0008857	0.128351	MetaSVM	33	2910	1	0.0504181	0.289961	Neonatal short-trunk short stature
HP:0008857	0.445577	MetaLR	33	2910	1	0.288022	0.614885	Neonatal short-trunk short stature
HP:0008857	0.526194	M-CAP	33	2910	1	0.359292	0.687441	Neonatal short-trunk short stature
HP:0008857	0.325104	FATHMM	33	2910	1	0.188651	0.499493	Neonatal short-trunk short stature
HP:0008909	0.364157	M-CAP	36	2910	1	0.225094	0.530335	Lethal short-limbed short stature
HP:0008909	0.0229794	VEST3	36	2910	1	0.00265142	0.172243	Lethal short-limbed short stature
HP:0008909	0.0428746	MetaSVM	36	2910	1	0.00885215	0.183456	Lethal short-limbed short stature
HP:0008909	0.0373802	MetaLR	36	2910	1	0.00689133	0.178513	Lethal short-limbed short stature
HP:0008909	0.0347268	FATHMM	36	2910	1	0.00600535	0.176431	Lethal short-limbed short stature
HP:0008921	0.770098	M-CAP	161	2910	9	0.698835	0.828633	Neonatal short-limb short stature
HP:0008921	0.534098	FATHMM	161	2910	9	0.456845	0.609749	Neonatal short-limb short stature
HP:0008921	0.550447	VEST3	161	2910	9	0.473016	0.625509	Neonatal short-limb short stature
HP:0008921	0.366504	MetaSVM	161	2910	9	0.295709	0.443573	Neonatal short-limb short stature
HP:0008921	0.627578	MetaLR	161	2910	9	0.550411	0.69875	Neonatal short-limb short stature
HP:0008947	0.641558	M-CAP	114	2910	13	0.54967	0.724108	Infantile muscular hypotonia
HP:0008947	0.353216	FATHMM	114	2910	13	0.271111	0.445004	Infantile muscular hypotonia
HP:0008947	0.443276	VEST3	114	2910	13	0.354939	0.535351	Infantile muscular hypotonia
HP:0008947	0.261478	MetaSVM	114	2910	13	0.189075	0.349652	Infantile muscular hypotonia
HP:0008947	0.437119	MetaLR	114	2910	13	0.349114	0.529269	Infantile muscular hypotonia
HP:0009025	0.217072	VEST3	182	2910	9	0.163116	0.282843	Increased connective tissue
HP:0009025	0.465639	MetaSVM	182	2910	9	0.394385	0.538322	Increased connective tissue
HP:0009025	0.442785	MetaLR	182	2910	9	0.372303	0.51565	Increased connective tissue
HP:0009025	0.609098	M-CAP	182	2910	9	0.536382	0.677272	Increased connective tissue
HP:0009025	0.379899	FATHMM	182	2910	9	0.312318	0.452481	Increased connective tissue
HP:0009045	0.281748	FATHMM	78	2910	6	0.193234	0.39115	Exercise-induced rhabdomyolysis
HP:0009045	0.0839857	VEST3	78	2910	6	0.0395632	0.169485	Exercise-induced rhabdomyolysis
HP:0009045	0.411526	MetaSVM	78	2910	6	0.308184	0.523308	Exercise-induced rhabdomyolysis
HP:0009045	0.363718	MetaLR	78	2910	6	0.264916	0.475531	Exercise-induced rhabdomyolysis
HP:0009045	0.507577	M-CAP	78	2910	6	0.398053	0.616379	Exercise-induced rhabdomyolysis
HP:0009046	0.140923	VEST3	120	2910	9	0.0893284	0.215274	Difficulty running
HP:0009046	0.362547	MetaSVM	120	2910	9	0.281607	0.45211	Difficulty running
HP:0009046	0.30603	MetaLR	120	2910	9	0.230234	0.394007	Difficulty running
HP:0009046	0.475139	M-CAP	120	2910	9	0.387506	0.564331	Difficulty running
HP:0009046	0.235885	FATHMM	120	2910	9	0.168429	0.319963	Difficulty running
HP:0009099	0.311419	FATHMM	51	2910	20	0.200021	0.449962	Median cleft palate
HP:0009099	0.061837	VEST3	51	2910	20	0.0206559	0.170801	Median cleft palate
HP:0009099	0.244767	MetaSVM	51	2910	20	0.146159	0.380274	Median cleft palate
HP:0009099	0.359229	MetaLR	51	2910	20	0.240352	0.498332	Median cleft palate
HP:0009099	0.374019	M-CAP	51	2910	20	0.253088	0.513044	Median cleft palate
HP:0009105	0.156453	MetaSVM	40	2910	2	0.0732431	0.303261	Abnormal ossification of the pubic bone
HP:0009105	0.521835	MetaLR	40	2910	2	0.369819	0.669911	Abnormal ossification of the pubic bone
HP:0009105	0.570811	M-CAP	40	2910	2	0.41558	0.71326	Abnormal ossification of the pubic bone
HP:0009105	0.413488	FATHMM	40	2910	2	0.27312	0.569478	Abnormal ossification of the pubic bone
HP:0009105	0.424065	VEST3	40	2910	2	0.282281	0.579559	Abnormal ossification of the pubic bone
HP:0009106	0.419489	FATHMM	46	2910	3	0.286902	0.564816	Abnormal pelvis bone ossification
HP:0009106	0.396652	VEST3	46	2910	3	0.26695	0.542717	Abnormal pelvis bone ossification
HP:0009106	0.188685	MetaSVM	46	2910	3	0.100005	0.327397	Abnormal pelvis bone ossification
HP:0009106	0.544849	MetaLR	46	2910	3	0.401211	0.681393	Abnormal pelvis bone ossification
HP:0009106	0.546059	M-CAP	46	2910	3	0.402353	0.682479	Abnormal pelvis bone ossification
HP:0009134	0.813052	FATHMM	285	2910	7	0.763538	0.854177	Osteolysis involving bones of the feet
HP:0009134	0.810131	VEST3	285	2910	7	0.760394	0.851559	Osteolysis involving bones of the feet
HP:0009134	0.562748	MetaSVM	285	2910	7	0.504569	0.619251	Osteolysis involving bones of the feet
HP:0009134	0.884226	MetaLR	285	2910	7	0.841604	0.916517	Osteolysis involving bones of the feet
HP:0009134	0.963246	M-CAP	285	2910	7	0.933951	0.979828	Osteolysis involving bones of the feet
HP:0009139	0.562748	MetaSVM	285	2910	7	0.504569	0.619251	Osteolysis involving bones of the lower limbs
HP:0009139	0.884226	MetaLR	285	2910	7	0.841604	0.916517	Osteolysis involving bones of the lower limbs
HP:0009139	0.963246	M-CAP	285	2910	7	0.933951	0.979828	Osteolysis involving bones of the lower limbs
HP:0009139	0.813052	FATHMM	285	2910	7	0.763538	0.854177	Osteolysis involving bones of the lower limbs
HP:0009139	0.810131	VEST3	285	2910	7	0.760394	0.851559	Osteolysis involving bones of the lower limbs
HP:0009172	0.325104	FATHMM	33	2910	1	0.188651	0.499493	Abnormality of the phalanges of the 4th finger
HP:0009172	0.457686	VEST3	33	2910	1	0.298492	0.626017	Abnormality of the phalanges of the 4th finger
HP:0009172	0.128351	MetaSVM	33	2910	1	0.0504181	0.289961	Abnormality of the phalanges of the 4th finger
HP:0009172	0.445577	MetaLR	33	2910	1	0.288022	0.614885	Abnormality of the phalanges of the 4th finger
HP:0009172	0.526194	M-CAP	33	2910	1	0.359292	0.687441	Abnormality of the phalanges of the 4th finger
HP:0009239	0.481517	MetaLR	61	2910	14	0.359806	0.605461	Aplasia/Hypoplasia of the distal phalanx of the 5th finger
HP:0009239	0.571696	M-CAP	61	2910	14	0.445625	0.689099	Aplasia/Hypoplasia of the distal phalanx of the 5th finger
HP:0009239	0.374088	VEST3	61	2910	14	0.26244	0.500973	Aplasia/Hypoplasia of the distal phalanx of the 5th finger
HP:0009239	0.214244	MetaSVM	61	2910	14	0.128851	0.334499	Aplasia/Hypoplasia of the distal phalanx of the 5th finger
HP:0009239	0.317844	FATHMM	61	2910	14	0.213723	0.444044	Aplasia/Hypoplasia of the distal phalanx of the 5th finger
HP:0009272	0.325104	FATHMM	33	2910	1	0.188651	0.499493	Aplasia/Hypoplasia of the 4th finger
HP:0009272	0.457686	VEST3	33	2910	1	0.298492	0.626017	Aplasia/Hypoplasia of the 4th finger
HP:0009272	0.128351	MetaSVM	33	2910	1	0.0504181	0.289961	Aplasia/Hypoplasia of the 4th finger
HP:0009272	0.445577	MetaLR	33	2910	1	0.288022	0.614885	Aplasia/Hypoplasia of the 4th finger
HP:0009272	0.526194	M-CAP	33	2910	1	0.359292	0.687441	Aplasia/Hypoplasia of the 4th finger
HP:0009280	0.325104	FATHMM	33	2910	1	0.188651	0.499493	Short 4th finger
HP:0009280	0.457686	VEST3	33	2910	1	0.298492	0.626017	Short 4th finger
HP:0009280	0.128351	MetaSVM	33	2910	1	0.0504181	0.289961	Short 4th finger
HP:0009280	0.445577	MetaLR	33	2910	1	0.288022	0.614885	Short 4th finger
HP:0009280	0.526194	M-CAP	33	2910	1	0.359292	0.687441	Short 4th finger
HP:0009282	0.457686	VEST3	33	2910	1	0.298492	0.626017	Abnormality of the distal phalanx of the 4th finger
HP:0009282	0.128351	MetaSVM	33	2910	1	0.0504181	0.289961	Abnormality of the distal phalanx of the 4th finger
HP:0009282	0.445577	MetaLR	33	2910	1	0.288022	0.614885	Abnormality of the distal phalanx of the 4th finger
HP:0009282	0.526194	M-CAP	33	2910	1	0.359292	0.687441	Abnormality of the distal phalanx of the 4th finger
HP:0009282	0.325104	FATHMM	33	2910	1	0.188651	0.499493	Abnormality of the distal phalanx of the 4th finger
HP:0009289	0.457686	VEST3	33	2910	1	0.298492	0.626017	Aplasia/Hypoplasia of the distal phalanx of the 4th finger
HP:0009289	0.128351	MetaSVM	33	2910	1	0.0504181	0.289961	Aplasia/Hypoplasia of the distal phalanx of the 4th finger
HP:0009289	0.325104	FATHMM	33	2910	1	0.188651	0.499493	Aplasia/Hypoplasia of the distal phalanx of the 4th finger
HP:0009289	0.445577	MetaLR	33	2910	1	0.288022	0.614885	Aplasia/Hypoplasia of the distal phalanx of the 4th finger
HP:0009289	0.526194	M-CAP	33	2910	1	0.359292	0.687441	Aplasia/Hypoplasia of the distal phalanx of the 4th finger
HP:0009290	0.457686	VEST3	33	2910	1	0.298492	0.626017	Short distal phalanx of the 4th finger
HP:0009290	0.445577	MetaLR	33	2910	1	0.288022	0.614885	Short distal phalanx of the 4th finger
HP:0009290	0.526194	M-CAP	33	2910	1	0.359292	0.687441	Short distal phalanx of the 4th finger
HP:0009290	0.128351	MetaSVM	33	2910	1	0.0504181	0.289961	Short distal phalanx of the 4th finger
HP:0009290	0.325104	FATHMM	33	2910	1	0.188651	0.499493	Short distal phalanx of the 4th finger
HP:0009316	0.293415	FATHMM	107	2910	6	0.21501	0.386341	Abnormality of the phalanges of the 3rd finger
HP:0009316	0.313488	VEST3	107	2910	6	0.232849	0.40723	Abnormality of the phalanges of the 3rd finger
HP:0009316	0.23733	MetaSVM	107	2910	6	0.166209	0.32695	Abnormality of the phalanges of the 3rd finger
HP:0009316	0.388512	MetaLR	107	2910	6	0.301048	0.483798	Abnormality of the phalanges of the 3rd finger
HP:0009316	0.55194	M-CAP	107	2910	6	0.456981	0.643257	Abnormality of the phalanges of the 3rd finger
HP:0009357	0.392678	MetaLR	91	2910	4	0.298009	0.496164	Abnormality of the distal phalanx of the 3rd finger
HP:0009357	0.322651	VEST3	91	2910	4	0.234852	0.425039	Abnormality of the distal phalanx of the 3rd finger
HP:0009357	0.220603	MetaSVM	91	2910	4	0.147084	0.317202	Abnormality of the distal phalanx of the 3rd finger
HP:0009357	0.291681	FATHMM	91	2910	4	0.207633	0.392883	Abnormality of the distal phalanx of the 3rd finger
HP:0009357	0.593797	M-CAP	91	2910	4	0.490335	0.689553	Abnormality of the distal phalanx of the 3rd finger
HP:0009408	0.445577	MetaLR	33	2910	1	0.288022	0.614885	Aplasia/Hypoplasia of the phalanges of the 4th finger
HP:0009408	0.526194	M-CAP	33	2910	1	0.359292	0.687441	Aplasia/Hypoplasia of the phalanges of the 4th finger
HP:0009408	0.457686	VEST3	33	2910	1	0.298492	0.626017	Aplasia/Hypoplasia of the phalanges of the 4th finger
HP:0009408	0.128351	MetaSVM	33	2910	1	0.0504181	0.289961	Aplasia/Hypoplasia of the phalanges of the 4th finger
HP:0009408	0.325104	FATHMM	33	2910	1	0.188651	0.499493	Aplasia/Hypoplasia of the phalanges of the 4th finger
HP:0009421	0.445577	MetaLR	33	2910	1	0.288022	0.614885	Aplasia/Hypoplasia of the distal phalanx of the 3rd finger
HP:0009421	0.526194	M-CAP	33	2910	1	0.359292	0.687441	Aplasia/Hypoplasia of the distal phalanx of the 3rd finger
HP:0009421	0.325104	FATHMM	33	2910	1	0.188651	0.499493	Aplasia/Hypoplasia of the distal phalanx of the 3rd finger
HP:0009421	0.457686	VEST3	33	2910	1	0.298492	0.626017	Aplasia/Hypoplasia of the distal phalanx of the 3rd finger
HP:0009421	0.128351	MetaSVM	33	2910	1	0.0504181	0.289961	Aplasia/Hypoplasia of the distal phalanx of the 3rd finger
HP:0009447	0.445577	MetaLR	33	2910	1	0.288022	0.614885	Aplasia/Hypoplasia of the phalanges of the 3rd finger
HP:0009447	0.526194	M-CAP	33	2910	1	0.359292	0.687441	Aplasia/Hypoplasia of the phalanges of the 3rd finger
HP:0009447	0.325104	FATHMM	33	2910	1	0.188651	0.499493	Aplasia/Hypoplasia of the phalanges of the 3rd finger
HP:0009447	0.457686	VEST3	33	2910	1	0.298492	0.626017	Aplasia/Hypoplasia of the phalanges of the 3rd finger
HP:0009447	0.128351	MetaSVM	33	2910	1	0.0504181	0.289961	Aplasia/Hypoplasia of the phalanges of the 3rd finger
HP:0009487	0.238613	FATHMM	27	2910	2	0.114534	0.431593	Ulnar deviation of the hand
HP:0009487	0.0319832	VEST3	27	2910	2	0.00385801	0.219884	Ulnar deviation of the hand
HP:0009487	0.21221	MetaSVM	27	2910	2	0.0967228	0.403927	Ulnar deviation of the hand
HP:0009487	0.336769	MetaLR	27	2910	2	0.186056	0.530062	Ulnar deviation of the hand
HP:0009487	0.30725	M-CAP	27	2910	2	0.163749	0.501144	Ulnar deviation of the hand
HP:0009541	0.45328	MetaLR	118	2910	9	0.365894	0.543643	Abnormality of the phalanges of the 2nd finger
HP:0009541	0.590378	M-CAP	118	2910	9	0.499657	0.675339	Abnormality of the phalanges of the 2nd finger
HP:0009541	0.324201	VEST3	118	2910	9	0.246011	0.41361	Abnormality of the phalanges of the 2nd finger
HP:0009541	0.267897	MetaSVM	118	2910	9	0.195803	0.354824	Abnormality of the phalanges of the 2nd finger
HP:0009541	0.361304	FATHMM	118	2910	9	0.27983	0.451624	Abnormality of the phalanges of the 2nd finger
HP:0009542	0.392678	MetaLR	91	2910	4	0.298009	0.496164	Abnormality of the distal phalanx of the 2nd finger
HP:0009542	0.593797	M-CAP	91	2910	4	0.490335	0.689553	Abnormality of the distal phalanx of the 2nd finger
HP:0009542	0.291681	FATHMM	91	2910	4	0.207633	0.392883	Abnormality of the distal phalanx of the 2nd finger
HP:0009542	0.322651	VEST3	91	2910	4	0.234852	0.425039	Abnormality of the distal phalanx of the 2nd finger
HP:0009542	0.220603	MetaSVM	91	2910	4	0.147084	0.317202	Abnormality of the distal phalanx of the 2nd finger
HP:0009552	0.491785	MetaLR	60	2910	6	0.368422	0.616156	Aplasia/Hypoplasia of the phalanges of the 2nd finger
HP:0009552	0.383736	FATHMM	60	2910	6	0.270114	0.511648	Aplasia/Hypoplasia of the phalanges of the 2nd finger
HP:0009552	0.352878	VEST3	60	2910	6	0.243072	0.480782	Aplasia/Hypoplasia of the phalanges of the 2nd finger
HP:0009552	0.187401	MetaSVM	60	2910	6	0.107609	0.306065	Aplasia/Hypoplasia of the phalanges of the 2nd finger
HP:0009552	0.483021	M-CAP	60	2910	6	0.360247	0.607881	Aplasia/Hypoplasia of the phalanges of the 2nd finger
HP:0009557	0.445577	MetaLR	33	2910	1	0.288022	0.614885	Aplasia/Hypoplasia of the distal phalanx of the 2nd finger
HP:0009557	0.526194	M-CAP	33	2910	1	0.359292	0.687441	Aplasia/Hypoplasia of the distal phalanx of the 2nd finger
HP:0009557	0.325104	FATHMM	33	2910	1	0.188651	0.499493	Aplasia/Hypoplasia of the distal phalanx of the 2nd finger
HP:0009557	0.457686	VEST3	33	2910	1	0.298492	0.626017	Aplasia/Hypoplasia of the distal phalanx of the 2nd finger
HP:0009557	0.128351	MetaSVM	33	2910	1	0.0504181	0.289961	Aplasia/Hypoplasia of the distal phalanx of the 2nd finger
HP:0009566	0.445577	MetaLR	33	2910	1	0.288022	0.614885	Short distal phalanx of the 2nd finger
HP:0009566	0.526194	M-CAP	33	2910	1	0.359292	0.687441	Short distal phalanx of the 2nd finger
HP:0009566	0.457686	VEST3	33	2910	1	0.298492	0.626017	Short distal phalanx of the 2nd finger
HP:0009566	0.325104	FATHMM	33	2910	1	0.188651	0.499493	Short distal phalanx of the 2nd finger
HP:0009566	0.128351	MetaSVM	33	2910	1	0.0504181	0.289961	Short distal phalanx of the 2nd finger
HP:0009594	0.621395	MetaLR	96	2910	10	0.520752	0.712568	Retinal hamartoma
HP:0009594	0.801938	M-CAP	96	2910	10	0.710234	0.869934	Retinal hamartoma
HP:0009594	0.330392	VEST3	96	2910	10	0.243847	0.43018	Retinal hamartoma
HP:0009594	0.418793	MetaSVM	96	2910	10	0.324495	0.519422	Retinal hamartoma
HP:0009594	0.617549	FATHMM	96	2910	10	0.51688	0.70905	Retinal hamartoma
HP:0009699	0.567711	MetaSVM	309	2910	12	0.51186	0.621892	Osteolytic defects of the hand bones
HP:0009699	0.859044	MetaLR	309	2910	12	0.815621	0.893576	Osteolytic defects of the hand bones
HP:0009699	0.939458	M-CAP	309	2910	12	0.906739	0.96119	Osteolytic defects of the hand bones
HP:0009699	0.786621	FATHMM	309	2910	12	0.737405	0.828754	Osteolytic defects of the hand bones
HP:0009699	0.79269	VEST3	309	2910	12	0.743868	0.834279	Osteolytic defects of the hand bones
HP:0009711	0.887559	FATHMM	33	2910	2	0.728303	0.958753	Retinal capillary hemangioma
HP:0009711	0.0918742	VEST3	33	2910	2	0.0301149	0.247914	Retinal capillary hemangioma
HP:0009711	0.269917	MetaSVM	33	2910	2	0.146337	0.443625	Retinal capillary hemangioma
HP:0009711	0.659512	MetaLR	33	2910	2	0.485286	0.79917	Retinal capillary hemangioma
HP:0009711	0.811519	M-CAP	33	2910	2	0.642797	0.911517	Retinal capillary hemangioma
HP:0009713	0.887559	FATHMM	33	2910	2	0.728303	0.958753	Spinal hemangioblastoma
HP:0009713	0.0918742	VEST3	33	2910	2	0.0301149	0.247914	Spinal hemangioblastoma
HP:0009713	0.269917	MetaSVM	33	2910	2	0.146337	0.443625	Spinal hemangioblastoma
HP:0009713	0.659512	MetaLR	33	2910	2	0.485286	0.79917	Spinal hemangioblastoma
HP:0009713	0.811519	M-CAP	33	2910	2	0.642797	0.911517	Spinal hemangioblastoma
HP:0009714	0.416229	MetaLR	61	2910	128	0.299986	0.542601	Abnormality of the epididymis
HP:0009714	0.518109	M-CAP	61	2910	128	0.394184	0.639845	Abnormality of the epididymis
HP:0009714	0.517895	FATHMM	61	2910	128	0.393981	0.639646	Abnormality of the epididymis
HP:0009714	0.0942478	VEST3	61	2910	128	0.0422194	0.197192	Abnormality of the epididymis
HP:0009714	0.200103	MetaSVM	61	2910	128	0.117855	0.318993	Abnormality of the epididymis
HP:0009715	0.659512	MetaLR	33	2910	2	0.485286	0.79917	Papillary cystadenoma of the epididymis
HP:0009715	0.811519	M-CAP	33	2910	2	0.642797	0.911517	Papillary cystadenoma of the epididymis
HP:0009715	0.0918742	VEST3	33	2910	2	0.0301149	0.247914	Papillary cystadenoma of the epididymis
HP:0009715	0.269917	MetaSVM	33	2910	2	0.146337	0.443625	Papillary cystadenoma of the epididymis
HP:0009715	0.887559	FATHMM	33	2910	2	0.728303	0.958753	Papillary cystadenoma of the epididymis
HP:0009721	0.441272	FATHMM	71	2910	9	0.330825	0.557852	Shagreen patch
HP:0009721	0.666725	VEST3	71	2910	9	0.549823	0.766179	Shagreen patch
HP:0009721	0.273832	MetaSVM	71	2910	9	0.18289	0.388496	Shagreen patch
HP:0009721	0.568793	MetaLR	71	2910	9	0.451961	0.678438	Shagreen patch
HP:0009721	0.735973	M-CAP	71	2910	9	0.621865	0.82532	Shagreen patch
HP:0009734	0.104136	MetaLR	42	2910	4	0.0413978	0.238315	Optic glioma
HP:0009734	0.660508	M-CAP	42	2910	4	0.506724	0.786544	Optic glioma
HP:0009734	0.0576702	FATHMM	42	2910	4	0.0164485	0.182978	Optic glioma
HP:0009734	0.567014	VEST3	42	2910	4	0.415643	0.706831	Optic glioma
HP:0009734	0.133094	MetaSVM	42	2910	4	0.0592888	0.272192	Optic glioma
HP:0009737	0.179122	FATHMM	94	2910	3	0.114103	0.269903	Lisch nodules
HP:0009737	0.623194	VEST3	94	2910	3	0.521476	0.715103	Lisch nodules
HP:0009737	0.229405	MetaSVM	94	2910	3	0.15545	0.325005	Lisch nodules
HP:0009737	0.257317	MetaLR	94	2910	3	0.17911	0.35491	Lisch nodules
HP:0009737	0.419767	M-CAP	94	2910	3	0.32446	0.521459	Lisch nodules
HP:0009755	0.526595	FATHMM	35	2910	5	0.364231	0.683523	Ankyloblepharon
HP:0009755	0.19239	VEST3	35	2910	5	0.0932127	0.355698	Ankyloblepharon
HP:0009755	0.201836	MetaSVM	35	2910	5	0.0997267	0.365992	Ankyloblepharon
HP:0009755	0.527101	MetaLR	35	2910	5	0.364693	0.68397	Ankyloblepharon
HP:0009755	0.320127	M-CAP	35	2910	5	0.18796	0.489237	Ankyloblepharon
HP:0009771	0.786621	FATHMM	309	2910	12	0.737405	0.828754	Osteolytic defects of the phalanges of the hand
HP:0009771	0.79269	VEST3	309	2910	12	0.743868	0.834279	Osteolytic defects of the phalanges of the hand
HP:0009771	0.567711	MetaSVM	309	2910	12	0.51186	0.621892	Osteolytic defects of the phalanges of the hand
HP:0009771	0.859044	MetaLR	309	2910	12	0.815621	0.893576	Osteolytic defects of the phalanges of the hand
HP:0009771	0.939458	M-CAP	309	2910	12	0.906739	0.96119	Osteolytic defects of the phalanges of the hand
HP:0009794	0.266795	FATHMM	49	2910	13	0.16192	0.406638	Branchial anomaly
HP:0009794	0.0970276	VEST3	49	2910	13	0.0400543	0.216742	Branchial anomaly
HP:0009794	0.237989	MetaSVM	49	2910	13	0.139286	0.376074	Branchial anomaly
HP:0009794	0.276791	MetaLR	49	2910	13	0.169913	0.417116	Branchial anomaly
[truncated: 746 more rows]
