# Supplementary material for: A phenotype centric benchmark of variant prioritisation tools
Source: NPJ Genom Med. 2018 Feb 5;3:5. doi: 10.1038/s41525-018-0044-9 (PMC5799157; doi:10.1038/s41525-018-0044-9)
Supplement: Supplementary file 3 — Supplementary Table 2 [file 41525_2018_44_MOESM3_ESM.xlsx]

## Sheet: table4
HPO	AUC	Method	NumPathogenic	NumBenign	NumGenes	LL	UL	hpo$name
HP:0000197	0.860504	FATHMM	67	2910	7	0.755537	0.924882	Abnormality of parotid gland
HP:0000197	0.804521	VEST3	67	2910	7	0.692322	0.882736	Abnormality of parotid gland
HP:0000197	0.891409	MetaSVM	67	2910	7	0.791765	0.946588	Abnormality of parotid gland
HP:0000197	0.87833	MetaLR	67	2910	7	0.776301	0.937566	Abnormality of parotid gland
HP:0000197	0.960025	M-CAP	67	2910	7	0.876144	0.987883	Abnormality of parotid gland
HP:0000198	0.878118	MetaLR	57	2910	3	0.765163	0.940937	Absence of Stensen duct
HP:0000198	0.969365	M-CAP	57	2910	3	0.875232	0.993042	Absence of Stensen duct
HP:0000198	0.86248	FATHMM	57	2910	3	0.746919	0.930204	Absence of Stensen duct
HP:0000198	0.807283	VEST3	57	2910	3	0.684446	0.889988	Absence of Stensen duct
HP:0000198	0.891629	MetaSVM	57	2910	3	0.781144	0.949914	Absence of Stensen duct
HP:0000237	0.739915	MetaSVM	33	2910	24	0.566546	0.860959	Small anterior fontanelle
HP:0000237	0.73375	MetaLR	33	2910	24	0.56016	0.856393	Small anterior fontanelle
HP:0000237	0.823467	M-CAP	33	2910	24	0.655918	0.919448	Small anterior fontanelle
HP:0000237	0.657383	FATHMM	33	2910	24	0.483191	0.797472	Small anterior fontanelle
HP:0000237	0.798776	VEST3	33	2910	24	0.628934	0.902884	Small anterior fontanelle
HP:0000244	0.854078	FATHMM	76	2910	5	0.755859	0.917116	Brachyturricephaly
HP:0000244	0.876919	MetaLR	76	2910	5	0.782321	0.933882	Brachyturricephaly
HP:0000244	0.956814	M-CAP	76	2910	5	0.879964	0.985285	Brachyturricephaly
HP:0000244	0.796618	VEST3	76	2910	5	0.691415	0.872566	Brachyturricephaly
HP:0000244	0.888823	MetaSVM	76	2910	5	0.79634	0.942349	Brachyturricephaly
HP:0000262	0.857467	FATHMM	102	2910	17	0.775442	0.912897	Turricephaly
HP:0000262	0.783227	VEST3	102	2910	17	0.692875	0.852652	Turricephaly
HP:0000262	0.890737	MetaSVM	102	2910	17	0.814001	0.938217	Turricephaly
HP:0000262	0.88051	MetaLR	102	2910	17	0.802021	0.930576	Turricephaly
HP:0000262	0.939273	M-CAP	102	2910	17	0.872822	0.972112	Turricephaly
HP:0000263	0.884611	MetaSVM	62	2910	5	0.778636	0.943531	Oxycephaly
HP:0000263	0.872292	MetaLR	62	2910	5	0.764155	0.935061	Oxycephaly
HP:0000263	0.793476	VEST3	62	2910	5	0.67505	0.876631	Oxycephaly
HP:0000263	0.858622	FATHMM	62	2910	5	0.74828	0.925416	Oxycephaly
HP:0000263	0.958511	M-CAP	62	2910	5	0.868954	0.987729	Oxycephaly
HP:0000273	0.956005	MetaLR	39	2910	3	0.824677	0.990137	Facial grimacing
HP:0000273	0.976192	M-CAP	39	2910	3	0.839561	0.996897	Facial grimacing
HP:0000273	0.961684	FATHMM	39	2910	3	0.830313	0.992292	Facial grimacing
HP:0000273	0.769504	VEST3	39	2910	3	0.613086	0.875525	Facial grimacing
HP:0000273	0.942114	MetaSVM	39	2910	3	0.809338	0.984227	Facial grimacing
HP:0000402	0.927738	FATHMM	46	2910	26	0.807889	0.975121	Stenosis of the external auditory canal
HP:0000402	0.787214	VEST3	46	2910	26	0.646145	0.882289	Stenosis of the external auditory canal
HP:0000402	0.925706	MetaSVM	46	2910	26	0.805431	0.974029	Stenosis of the external auditory canal
HP:0000402	0.932934	MetaLR	46	2910	26	0.814174	0.977859	Stenosis of the external auditory canal
HP:0000402	0.961665	M-CAP	46	2910	26	0.847771	0.991228	Stenosis of the external auditory canal
HP:0000411	0.788641	MetaSVM	37	2910	11	0.628908	0.891482	Protruding ear
HP:0000411	0.733375	FATHMM	37	2910	11	0.570316	0.850749	Protruding ear
HP:0000411	0.815167	VEST3	37	2910	11	0.657873	0.910034	Protruding ear
HP:0000411	0.79603	MetaLR	37	2910	11	0.636918	0.896721	Protruding ear
HP:0000411	0.890373	M-CAP	37	2910	11	0.743305	0.957949	Protruding ear
HP:0000448	0.638813	FATHMM	46	2910	45	0.492152	0.763475	Prominent nose
HP:0000448	0.825568	VEST3	46	2910	45	0.688479	0.910198	Prominent nose
HP:0000448	0.75158	MetaSVM	46	2910	45	0.607847	0.855183	Prominent nose
HP:0000448	0.744005	MetaLR	46	2910	45	0.599823	0.849291	Prominent nose
HP:0000448	0.829471	M-CAP	46	2910	45	0.692858	0.912954	Prominent nose
HP:0000559	0.976241	FATHMM	51	2910	4	0.871433	0.996002	Corneal scarring
HP:0000559	0.826767	VEST3	51	2910	4	0.697978	0.907885	Corneal scarring
HP:0000559	0.966289	MetaSVM	51	2910	4	0.862358	0.992432	Corneal scarring
HP:0000559	0.977067	MetaLR	51	2910	4	0.871974	0.996262	Corneal scarring
HP:0000559	0.92926	M-CAP	51	2910	4	0.81831	0.974564	Corneal scarring
HP:0000620	0.86248	FATHMM	57	2910	3	0.746919	0.930204	Dacryocystitis
HP:0000620	0.878118	MetaLR	57	2910	3	0.765163	0.940937	Dacryocystitis
HP:0000620	0.969365	M-CAP	57	2910	3	0.875232	0.993042	Dacryocystitis
HP:0000620	0.807283	VEST3	57	2910	3	0.684446	0.889988	Dacryocystitis
HP:0000620	0.891629	MetaSVM	57	2910	3	0.781144	0.949914	Dacryocystitis
HP:0000623	0.978104	MetaLR	46	2910	3	0.861122	0.996902	Supranuclear ophthalmoplegia
HP:0000623	0.985055	M-CAP	46	2910	3	0.85895	0.9986	Supranuclear ophthalmoplegia
HP:0000623	0.806906	VEST3	46	2910	3	0.667728	0.896798	Supranuclear ophthalmoplegia
HP:0000623	0.993755	FATHMM	46	2910	3	0.802416	0.99984	Supranuclear ophthalmoplegia
HP:0000623	0.965834	MetaSVM	46	2910	3	0.852071	0.992844	Supranuclear ophthalmoplegia
HP:0000629	0.888166	FATHMM	71	2910	24	0.791517	0.943224	Periorbital fullness
HP:0000629	0.807171	VEST3	71	2910	24	0.698916	0.883017	Periorbital fullness
HP:0000629	0.910244	MetaSVM	71	2910	24	0.817997	0.958129	Periorbital fullness
HP:0000629	0.899129	MetaLR	71	2910	24	0.804587	0.950732	Periorbital fullness
HP:0000629	0.973953	M-CAP	71	2910	24	0.896698	0.99383	Periorbital fullness
HP:0000706	0.76451	FATHMM	40	2910	5	0.609974	0.870787	Unerupted tooth
HP:0000706	0.828058	VEST3	40	2910	5	0.679318	0.916309	Unerupted tooth
HP:0000706	0.825408	MetaSVM	40	2910	5	0.676358	0.914493	Unerupted tooth
HP:0000706	0.818853	MetaLR	40	2910	5	0.669065	0.909967	Unerupted tooth
HP:0000706	0.92107	M-CAP	40	2910	5	0.787116	0.973566	Unerupted tooth
HP:0000796	0.898151	MetaLR	54	2910	38	0.784991	0.955157	Urethral obstruction
HP:0000796	0.928459	M-CAP	54	2910	38	0.821767	0.973355	Urethral obstruction
HP:0000796	0.893799	FATHMM	54	2910	38	0.77979	0.952386	Urethral obstruction
HP:0000796	0.751629	VEST3	54	2910	38	0.62011	0.848723	Urethral obstruction
HP:0000796	0.890884	MetaSVM	54	2910	38	0.77632	0.950511	Urethral obstruction
HP:0000840	0.791277	FATHMM	30	2910	4	0.611144	0.901425	Adrenogenital syndrome
HP:0000840	0.763774	VEST3	30	2910	4	0.582012	0.882459	Adrenogenital syndrome
HP:0000840	0.837749	MetaSVM	30	2910	4	0.661723	0.931641	Adrenogenital syndrome
HP:0000840	0.814754	MetaLR	30	2910	4	0.636479	0.917001	Adrenogenital syndrome
HP:0000840	0.944788	M-CAP	30	2910	4	0.781259	0.98795	Adrenogenital syndrome
HP:0000910	0.832016	FATHMM	36	2910	1	0.673974	0.922281	Wide-cupped costochondral junctions
HP:0000910	0.735958	VEST3	36	2910	1	0.570536	0.853971	Wide-cupped costochondral junctions
HP:0000910	0.861789	MetaSVM	36	2910	1	0.707592	0.941406	Wide-cupped costochondral junctions
HP:0000910	0.844134	MetaLR	36	2910	1	0.687563	0.930208	Wide-cupped costochondral junctions
HP:0000910	0.984159	M-CAP	36	2910	1	0.819501	0.998825	Wide-cupped costochondral junctions
HP:0000967	0.948756	MetaLR	63	2910	7	0.857985	0.982681	Petechiae
HP:0000967	0.958471	M-CAP	63	2910	7	0.870034	0.987588	Petechiae
HP:0000967	0.946645	FATHMM	63	2910	7	0.855353	0.981562	Petechiae
HP:0000967	0.805035	VEST3	63	2910	7	0.688855	0.885071	Petechiae
HP:0000967	0.943127	MetaSVM	63	2910	7	0.850964	0.979659	Petechiae
HP:0000979	0.94355	FATHMM	76	2910	36	0.863202	0.977913	Purpura
HP:0000979	0.785766	VEST3	76	2910	36	0.679533	0.863839	Purpura
HP:0000979	0.921595	MetaSVM	76	2910	36	0.835875	0.964449	Purpura
HP:0000979	0.93162	MetaLR	76	2910	36	0.848269	0.970761	Purpura
HP:0000979	0.955645	M-CAP	76	2910	36	0.878486	0.984665	Purpura
HP:0001042	0.952005	FATHMM	30	2910	2	0.788084	0.990636	High axial triradius
HP:0001042	0.744393	VEST3	30	2910	2	0.561826	0.868673	High axial triradius
HP:0001042	0.931976	MetaSVM	30	2910	2	0.767857	0.982684	High axial triradius
HP:0001042	0.946747	MetaLR	30	2910	2	0.783182	0.988701	High axial triradius
HP:0001042	0.981197	M-CAP	30	2910	2	0.789227	0.998627	High axial triradius
HP:0001067	0.817884	FATHMM	60	2910	7	0.699823	0.896386	Neurofibromas
HP:0001067	0.946546	VEST3	60	2910	7	0.85184	0.981994	Neurofibromas
HP:0001067	0.882013	MetaSVM	60	2910	7	0.77334	0.942459	Neurofibromas
HP:0001067	0.867116	MetaLR	60	2910	7	0.755891	0.932208	Neurofibromas
HP:0001067	0.96935	M-CAP	60	2910	7	0.879322	0.992768	Neurofibromas
HP:0001128	0.833659	VEST3	39	2910	1	0.683303	0.920896	Trichiasis
HP:0001128	0.987691	FATHMM	39	2910	1	0.823271	0.999277	Trichiasis
HP:0001128	0.972654	MetaSVM	39	2910	1	0.838496	0.995913	Trichiasis
HP:0001128	0.986171	MetaLR	39	2910	1	0.829147	0.999047	Trichiasis
HP:0001128	0.950643	M-CAP	39	2910	1	0.81894	0.987955	Trichiasis
HP:0001227	0.864748	FATHMM	59	2910	5	0.751976	0.930952	Abnormality of the thenar eminence
HP:0001227	0.806666	VEST3	59	2910	5	0.686188	0.888412	Abnormality of the thenar eminence
HP:0001227	0.894126	MetaSVM	59	2910	5	0.786552	0.950871	Abnormality of the thenar eminence
HP:0001227	0.88137	MetaLR	59	2910	5	0.77142	0.942383	Abnormality of the thenar eminence
HP:0001227	0.9695	M-CAP	59	2910	5	0.878166	0.992917	Abnormality of the thenar eminence
HP:0001233	0.860627	FATHMM	59	2910	7	0.747202	0.92806	2-3 finger syndactyly
HP:0001233	0.794275	VEST3	59	2910	7	0.67253	0.878907	2-3 finger syndactyly
HP:0001233	0.886246	MetaSVM	59	2910	7	0.777181	0.945658	2-3 finger syndactyly
HP:0001233	0.87506	MetaLR	59	2910	7	0.764003	0.93809	2-3 finger syndactyly
HP:0001233	0.962732	M-CAP	59	2910	7	0.870404	0.990036	2-3 finger syndactyly
HP:0001245	0.864748	FATHMM	59	2910	5	0.751976	0.930952	Small thenar eminence
HP:0001245	0.806666	VEST3	59	2910	5	0.686188	0.888412	Small thenar eminence
HP:0001245	0.894126	MetaSVM	59	2910	5	0.786552	0.950871	Small thenar eminence
HP:0001245	0.88137	MetaLR	59	2910	5	0.77142	0.942383	Small thenar eminence
HP:0001245	0.9695	M-CAP	59	2910	5	0.878166	0.992917	Small thenar eminence
HP:0001335	0.588956	FATHMM	29	2910	19	0.406112	0.750141	Bimanual synkinesia
HP:0001335	0.645675	VEST3	29	2910	19	0.459876	0.795923	Bimanual synkinesia
HP:0001335	0.574926	MetaSVM	29	2910	19	0.393112	0.738503	Bimanual synkinesia
HP:0001335	0.578114	MetaLR	29	2910	19	0.396056	0.741158	Bimanual synkinesia
HP:0001335	0.743228	M-CAP	29	2910	19	0.557169	0.869432	Bimanual synkinesia
HP:0001349	0.928807	FATHMM	44	2910	9	0.805253	0.976283	Facial diplegia
HP:0001349	0.800929	VEST3	44	2910	9	0.657491	0.893984	Facial diplegia
HP:0001349	0.951878	MetaSVM	44	2910	9	0.832594	0.987448	Facial diplegia
HP:0001349	0.953577	MetaLR	44	2910	9	0.834529	0.988188	Facial diplegia
HP:0001349	0.926027	M-CAP	44	2910	9	0.801907	0.974819	Facial diplegia
HP:0001362	0.694422	FATHMM	28	2910	18	0.5042	0.835477	Calvarial skull defect
HP:0001362	0.828584	VEST3	28	2910	18	0.644008	0.928139	Calvarial skull defect
HP:0001362	0.794532	MetaSVM	28	2910	18	0.607242	0.906294	Calvarial skull defect
HP:0001362	0.794017	MetaLR	28	2910	18	0.606693	0.905953	Calvarial skull defect
HP:0001362	0.888752	M-CAP	28	2910	18	0.710968	0.962889	Calvarial skull defect
HP:0001405	0.934448	FATHMM	33	2910	5	0.782206	0.982633	Periportal fibrosis
HP:0001405	0.760132	VEST3	33	2910	5	0.587679	0.875711	Periportal fibrosis
HP:0001405	0.957253	MetaSVM	33	2910	5	0.80567	0.9918	Periportal fibrosis
HP:0001405	0.954066	MetaLR	33	2910	5	0.802775	0.990653	Periportal fibrosis
HP:0001405	0.942034	M-CAP	33	2910	5	0.79053	0.985912	Periportal fibrosis
HP:0001688	0.818098	VEST3	79	2910	4	0.717458	0.888463	Sinus bradycardia
HP:0001688	0.964714	FATHMM	79	2910	4	0.892175	0.989051	Sinus bradycardia
HP:0001688	0.965584	MetaLR	79	2910	4	0.893267	0.989479	Sinus bradycardia
HP:0001688	0.973522	M-CAP	79	2910	4	0.903011	0.99316	Sinus bradycardia
HP:0001688	0.958933	MetaSVM	79	2910	4	0.884873	0.986099	Sinus bradycardia
HP:0001809	0.909042	FATHMM	48	2910	7	0.788878	0.963939	Split nail
HP:0001809	0.909056	MetaLR	48	2910	7	0.788895	0.963947	Split nail
HP:0001809	0.939308	M-CAP	48	2910	7	0.825562	0.980624	Split nail
HP:0001809	0.898121	MetaSVM	48	2910	7	0.775788	0.957375	Split nail
HP:0001809	0.770998	VEST3	48	2910	7	0.631975	0.868437	Split nail
HP:0001818	0.849987	MetaLR	40	2910	7	0.704047	0.931013	Paronychia
HP:0001818	0.95183	M-CAP	40	2910	7	0.822938	0.988236	Paronychia
HP:0001818	0.810369	FATHMM	40	2910	7	0.659681	0.904041	Paronychia
HP:0001818	0.865103	MetaSVM	40	2910	7	0.721352	0.940783	Paronychia
HP:0001818	0.747715	VEST3	40	2910	7	0.59217	0.858146	Paronychia
HP:0001847	0.910778	MetaSVM	26	2910	6	0.72607	0.975195	Long hallux
HP:0001847	0.904804	MetaLR	26	2910	6	0.719518	0.972388	Long hallux
HP:0001847	0.768193	VEST3	26	2910	6	0.571324	0.891777	Long hallux
HP:0001847	0.897172	FATHMM	26	2910	6	0.711087	0.968681	Long hallux
HP:0001847	0.96095	M-CAP	26	2910	6	0.771854	0.994444	Long hallux
HP:0001934	0.774453	FATHMM	35	2910	5	0.608485	0.883531	Persistent bleeding after trauma
HP:0001934	0.878768	VEST3	35	2910	5	0.724283	0.952385	Persistent bleeding after trauma
HP:0001934	0.876043	MetaSVM	35	2910	5	0.721142	0.950773	Persistent bleeding after trauma
HP:0001934	0.856136	MetaLR	35	2910	5	0.698376	0.938633	Persistent bleeding after trauma
HP:0001934	0.938655	M-CAP	35	2910	5	0.793691	0.983834	Persistent bleeding after trauma
HP:0001967	0.583481	FATHMM	28	2910	7	0.39789	0.748084	Diffuse mesangial sclerosis
HP:0001967	0.825417	VEST3	28	2910	7	0.640551	0.926165	Diffuse mesangial sclerosis
HP:0001967	0.684671	MetaSVM	28	2910	7	0.49454	0.828137	Diffuse mesangial sclerosis
HP:0001967	0.69687	MetaLR	28	2910	7	0.506635	0.837308	Diffuse mesangial sclerosis
HP:0001967	0.753688	M-CAP	28	2910	7	0.56432	0.878473	Diffuse mesangial sclerosis
HP:0002006	0.70989	FATHMM	70	2910	25	0.593546	0.803932	Facial cleft
HP:0002006	0.788964	VEST3	70	2910	25	0.677998	0.869074	Facial cleft
HP:0002006	0.778628	MetaSVM	70	2910	25	0.666731	0.860799	Facial cleft
HP:0002006	0.781507	MetaLR	70	2910	25	0.669862	0.863112	Facial cleft
HP:0002006	0.868486	M-CAP	70	2910	25	0.767541	0.929615	Facial cleft
HP:0002043	0.909042	FATHMM	48	2910	7	0.788878	0.963939	Esophageal stricture
HP:0002043	0.770998	VEST3	48	2910	7	0.631975	0.868437	Esophageal stricture
HP:0002043	0.898121	MetaSVM	48	2910	7	0.775788	0.957375	Esophageal stricture
HP:0002043	0.909056	MetaLR	48	2910	7	0.788895	0.963947	Esophageal stricture
HP:0002043	0.939308	M-CAP	48	2910	7	0.825562	0.980624	Esophageal stricture
HP:0002144	0.739918	FATHMM	25	2910	7	0.537918	0.874255	Tethered cord
HP:0002144	0.87046	VEST3	25	2910	7	0.676489	0.955739	Tethered cord
HP:0002144	0.70589	MetaSVM	25	2910	7	0.503799	0.850155	Tethered cord
HP:0002144	0.707938	MetaLR	25	2910	7	0.50583	0.851632	Tethered cord
HP:0002144	0.783808	M-CAP	25	2910	7	0.583155	0.903806	Tethered cord
HP:0002165	0.898121	MetaSVM	48	2910	7	0.775788	0.957375	Pterygium of nails
HP:0002165	0.909056	MetaLR	48	2910	7	0.788895	0.963947	Pterygium of nails
HP:0002165	0.770998	VEST3	48	2910	7	0.631975	0.868437	Pterygium of nails
HP:0002165	0.909042	FATHMM	48	2910	7	0.788878	0.963939	Pterygium of nails
HP:0002165	0.939308	M-CAP	48	2910	7	0.825562	0.980624	Pterygium of nails
HP:0002221	0.677462	FATHMM	35	2910	4	0.50835	0.810131	Absent axillary hair
HP:0002221	0.634369	VEST3	35	2910	4	0.465832	0.775373	Absent axillary hair
HP:0002221	0.684885	MetaSVM	35	2910	4	0.515789	0.815995	Absent axillary hair
HP:0002221	0.718832	MetaLR	35	2910	4	0.550269	0.842319	Absent axillary hair
HP:0002221	0.818856	M-CAP	35	2910	4	0.656654	0.914418	Absent axillary hair
HP:0002372	0.816552	VEST3	30	2910	2	0.638438	0.918169	Normal interictal EEG
HP:0002372	0.974141	FATHMM	30	2910	2	0.798073	0.997223	Normal interictal EEG
HP:0002372	0.982617	MetaLR	30	2910	2	0.785283	0.998857	Normal interictal EEG
HP:0002372	0.958522	M-CAP	30	2910	2	0.793408	0.99286	Normal interictal EEG
HP:0002372	0.977646	MetaSVM	30	2910	2	0.795364	0.997972	Normal interictal EEG
HP:0002381	0.816383	MetaLR	49	2910	10	0.683272	0.901607	Aphasia
HP:0002381	0.878133	M-CAP	49	2910	10	0.753796	0.944316	Aphasia
HP:0002381	0.781545	FATHMM	49	2910	10	0.644984	0.8757	Aphasia
HP:0002381	0.689982	VEST3	49	2910	10	0.548507	0.803044	Aphasia
HP:0002381	0.792573	MetaSVM	49	2910	10	0.657	0.88402	Aphasia
HP:0002539	0.665323	FATHMM	50	2910	25	0.524906	0.781513	Cortical dysplasia
HP:0002539	0.804529	VEST3	50	2910	25	0.671701	0.892238	Cortical dysplasia
HP:0002539	0.770921	MetaSVM	50	2910	25	0.63505	0.866816	Cortical dysplasia
HP:0002539	0.757928	MetaLR	50	2910	25	0.621106	0.856738	Cortical dysplasia
HP:0002539	0.849887	M-CAP	50	2910	25	0.722659	0.924821	Cortical dysplasia
HP:0002623	0.855621	FATHMM	81	2910	25	0.761294	0.91675	Overriding aorta
HP:0002623	0.787716	VEST3	81	2910	25	0.685391	0.863393	Overriding aorta
HP:0002623	0.879691	MetaLR	81	2910	25	0.789198	0.934559	Overriding aorta
HP:0002623	0.948751	M-CAP	81	2910	25	0.873342	0.980277	Overriding aorta
HP:0002623	0.891123	MetaSVM	81	2910	25	0.802677	0.942752	Overriding aorta
HP:0002676	0.856597	FATHMM	74	2910	4	0.75717	0.919634	Cloverleaf skull
HP:0002676	0.80596	VEST3	74	2910	4	0.700112	0.880809	Cloverleaf skull
HP:0002676	0.891845	MetaSVM	74	2910	4	0.798367	0.944973	Cloverleaf skull
HP:0002676	0.879848	MetaLR	74	2910	4	0.784188	0.936538	Cloverleaf skull
HP:0002676	0.957402	M-CAP	74	2910	4	0.879129	0.985806	Cloverleaf skull
HP:0002697	0.897366	MetaLR	67	2910	10	0.798877	0.950608	Parietal foramina
HP:0002697	0.973316	M-CAP	67	2910	10	0.891954	0.993834	Parietal foramina
HP:0002697	0.885157	FATHMM	67	2910	10	0.784347	0.942308	Parietal foramina
HP:0002697	0.811768	VEST3	67	2910	10	0.700354	0.88836	Parietal foramina
HP:0002697	0.907193	MetaSVM	67	2910	10	0.810708	0.957101	Parietal foramina
HP:0002725	0.739995	VEST3	70	2910	131	0.625247	0.829206	Systemic lupus erythematosus
HP:0002725	0.884401	MetaSVM	70	2910	131	0.786194	0.940891	Systemic lupus erythematosus
HP:0002725	0.894953	MetaLR	70	2910	131	0.798725	0.948162	Systemic lupus erythematosus
HP:0002725	0.87958	M-CAP	70	2910	131	0.780513	0.937512	Systemic lupus erythematosus
HP:0002725	0.857732	FATHMM	70	2910	131	0.755094	0.921809	Systemic lupus erythematosus
HP:0002726	0.877033	MetaLR	27	2910	6	0.693396	0.957435	Recurrent Staphylococcus aureus infections
HP:0002726	0.928045	M-CAP	27	2910	6	0.749769	0.982306	Recurrent Staphylococcus aureus infections
HP:0002726	0.847143	FATHMM	27	2910	6	0.660195	0.940507	Recurrent Staphylococcus aureus infections
HP:0002726	0.737438	VEST3	27	2910	6	0.543759	0.868745	Recurrent Staphylococcus aureus infections
HP:0002726	0.876371	MetaSVM	27	2910	6	0.692656	0.957076	Recurrent Staphylococcus aureus infections
HP:0002728	0.780805	MetaLR	28	2910	8	0.592675	0.897126	Chronic mucocutaneous candidiasis
HP:0002728	0.913813	M-CAP	28	2910	8	0.739096	0.97542	Chronic mucocutaneous candidiasis
HP:0002728	0.812788	VEST3	28	2910	8	0.626841	0.918173	Chronic mucocutaneous candidiasis
HP:0002728	0.767127	MetaSVM	28	2910	8	0.578303	0.887804	Chronic mucocutaneous candidiasis
HP:0002728	0.731032	FATHMM	28	2910	8	0.541045	0.862378	Chronic mucocutaneous candidiasis
HP:0002875	0.93921	MetaLR	44	2910	14	0.817728	0.981553	Exertional dyspnea
HP:0002875	0.945935	M-CAP	44	2910	14	0.825694	0.984761	Exertional dyspnea
HP:0002875	0.928198	FATHMM	44	2910	14	0.80452	0.975964	Exertional dyspnea
HP:0002875	0.781564	VEST3	44	2910	14	0.63638	0.879735	Exertional dyspnea
HP:0002875	0.934848	MetaSVM	44	2910	14	0.812511	0.979385	Exertional dyspnea
HP:0003038	0.742786	MetaLR	65	2910	29	0.623475	0.834336	Fibular hypoplasia
HP:0003038	0.830582	M-CAP	65	2910	29	0.71944	0.903595	Fibular hypoplasia
HP:0003038	0.747074	MetaSVM	65	2910	29	0.628038	0.837851	Fibular hypoplasia
HP:0003038	0.659593	FATHMM	65	2910	29	0.537041	0.763962	Fibular hypoplasia
HP:0003038	0.83576	VEST3	65	2910	29	0.725289	0.907474	Fibular hypoplasia
HP:0003125	0.804556	FATHMM	33	2910	4	0.635205	0.906821	Reduced factor VIII activity
HP:0003125	0.876346	VEST3	33	2910	4	0.715413	0.952335	Reduced factor VIII activity
HP:0003125	0.895189	MetaSVM	33	2910	4	0.737113	0.962986	Reduced factor VIII activity
HP:0003125	0.877986	MetaLR	33	2910	4	0.717293	0.953288	Reduced factor VIII activity
HP:0003125	0.963199	M-CAP	33	2910	4	0.81039	0.9938	Reduced factor VIII activity
HP:0003220	0.74715	FATHMM	56	2910	31	0.617956	0.843704	Abnormality of chromosome stability
HP:0003220	0.82484	MetaLR	56	2910	31	0.702753	0.903658	Abnormality of chromosome stability
HP:0003220	0.902436	M-CAP	56	2910	31	0.792805	0.957192	Abnormality of chromosome stability
HP:0003220	0.870189	VEST3	56	2910	31	0.75461	0.935951	Abnormality of chromosome stability
HP:0003220	0.844674	MetaSVM	56	2910	31	0.725187	0.918077	Abnormality of chromosome stability
HP:0003246	0.856597	FATHMM	74	2910	3	0.75717	0.919634	Prominent scrotal raphe
HP:0003246	0.879848	MetaLR	74	2910	3	0.784188	0.936538	Prominent scrotal raphe
HP:0003246	0.957402	M-CAP	74	2910	3	0.879129	0.985806	Prominent scrotal raphe
HP:0003246	0.80596	VEST3	74	2910	3	0.700112	0.880809	Prominent scrotal raphe
HP:0003246	0.891845	MetaSVM	74	2910	3	0.798367	0.944973	Prominent scrotal raphe
HP:0003327	0.947734	FATHMM	79	2910	3	0.870674	0.979935	Axial muscle weakness
HP:0003327	0.80982	VEST3	79	2910	3	0.708259	0.88192	Axial muscle weakness
HP:0003327	0.959472	MetaSVM	79	2910	3	0.885556	0.986382	Axial muscle weakness
HP:0003327	0.958487	MetaLR	79	2910	3	0.884308	0.985864	Axial muscle weakness
HP:0003327	0.96532	M-CAP	79	2910	3	0.892937	0.98935	Axial muscle weakness
HP:0003400	0.631152	FATHMM	46	2910	10	0.484562	0.756962	Basal lamina 'onion bulb' formation
HP:0003400	0.807508	VEST3	46	2910	10	0.668392	0.897235	Basal lamina 'onion bulb' formation
HP:0003400	0.698084	MetaSVM	46	2910	10	0.551992	0.812701	Basal lamina 'onion bulb' formation
HP:0003400	0.679348	MetaLR	46	2910	10	0.532856	0.797371	Basal lamina 'onion bulb' formation
HP:0003400	0.735481	M-CAP	46	2910	10	0.59084	0.842611	Basal lamina 'onion bulb' formation
HP:0003656	0.806906	VEST3	46	2910	1	0.667728	0.896798	Decreased beta-glucocerebrosidase protein and activity
HP:0003656	0.965834	MetaSVM	46	2910	1	0.852071	0.992844	Decreased beta-glucocerebrosidase protein and activity
HP:0003656	0.978104	MetaLR	46	2910	1	0.861122	0.996902	Decreased beta-glucocerebrosidase protein and activity
HP:0003656	0.985055	M-CAP	46	2910	1	0.85895	0.9986	Decreased beta-glucocerebrosidase protein and activity
HP:0003656	0.993755	FATHMM	46	2910	1	0.802416	0.99984	Decreased beta-glucocerebrosidase protein and activity
HP:0003683	0.737806	MetaLR	31	2910	18	0.558293	0.862351	Large beaked nose
HP:0003683	0.830662	M-CAP	31	2910	18	0.6574	0.926144	Large beaked nose
HP:0003683	0.653198	FATHMM	31	2910	18	0.473404	0.797822	Large beaked nose
HP:0003683	0.772376	VEST3	31	2910	18	0.594411	0.887086	Large beaked nose
HP:0003683	0.754379	MetaSVM	31	2910	18	0.575498	0.87434	Large beaked nose
HP:0003763	0.633051	FATHMM	28	2910	7	0.444436	0.788154	Bruxism
HP:0003763	0.751933	VEST3	28	2910	7	0.562503	0.877242	Bruxism
HP:0003763	0.691139	MetaSVM	28	2910	7	0.500941	0.833013	Bruxism
HP:0003763	0.685187	MetaLR	28	2910	7	0.49505	0.828527	Bruxism
HP:0003763	0.801055	M-CAP	28	2910	7	0.614216	0.91058	Bruxism
HP:0004059	0.848576	FATHMM	59	2910	5	0.733341	0.919481	Radial club hand
HP:0004059	0.810076	VEST3	59	2910	5	0.689969	0.891004	Radial club hand
HP:0004059	0.877806	MetaSVM	59	2910	5	0.767225	0.939965	Radial club hand
HP:0004059	0.868289	MetaLR	59	2910	5	0.756093	0.93342	Radial club hand
HP:0004059	0.964095	M-CAP	59	2910	5	0.87201	0.990639	Radial club hand
HP:0004344	0.993755	FATHMM	46	2910	1	0.802416	0.99984	Abnormality of cerebrosidase metabolism
HP:0004344	0.806906	VEST3	46	2910	1	0.667728	0.896798	Abnormality of cerebrosidase metabolism
HP:0004344	0.965834	MetaSVM	46	2910	1	0.852071	0.992844	Abnormality of cerebrosidase metabolism
HP:0004344	0.978104	MetaLR	46	2910	1	0.861122	0.996902	Abnormality of cerebrosidase metabolism
HP:0004344	0.985055	M-CAP	46	2910	1	0.85895	0.9986	Abnormality of cerebrosidase metabolism
HP:0004444	0.710686	FATHMM	58	2910	7	0.582041	0.81249	Spherocytosis
HP:0004444	0.870056	VEST3	58	2910	7	0.756956	0.935041	Spherocytosis
HP:0004444	0.780706	MetaSVM	58	2910	7	0.656515	0.868956	Spherocytosis
HP:0004444	0.776475	MetaLR	58	2910	7	0.651922	0.865645	Spherocytosis
HP:0004444	0.821181	M-CAP	58	2910	7	0.701149	0.899887	Spherocytosis
HP:0004450	0.856597	FATHMM	74	2910	3	0.75717	0.919634	Preauricular skin furrow
HP:0004450	0.80596	VEST3	74	2910	3	0.700112	0.880809	Preauricular skin furrow
HP:0004450	0.891845	MetaSVM	74	2910	3	0.798367	0.944973	Preauricular skin furrow
HP:0004450	0.879848	MetaLR	74	2910	3	0.784188	0.936538	Preauricular skin furrow
HP:0004450	0.957402	M-CAP	74	2910	3	0.879129	0.985806	Preauricular skin furrow
HP:0004466	0.679348	MetaLR	46	2910	10	0.532856	0.797371	Prolonged brainstem auditory evoked potentials
HP:0004466	0.735481	M-CAP	46	2910	10	0.59084	0.842611	Prolonged brainstem auditory evoked potentials
HP:0004466	0.631152	FATHMM	46	2910	10	0.484562	0.756962	Prolonged brainstem auditory evoked potentials
HP:0004466	0.807508	VEST3	46	2910	10	0.668392	0.897235	Prolonged brainstem auditory evoked potentials
HP:0004466	0.698084	MetaSVM	46	2910	10	0.551992	0.812701	Prolonged brainstem auditory evoked potentials
HP:0004468	0.879848	MetaLR	74	2910	3	0.784188	0.936538	Anomalous tracheal cartilage
HP:0004468	0.957402	M-CAP	74	2910	3	0.879129	0.985806	Anomalous tracheal cartilage
HP:0004468	0.856597	FATHMM	74	2910	3	0.75717	0.919634	Anomalous tracheal cartilage
HP:0004468	0.891845	MetaSVM	74	2910	3	0.798367	0.944973	Anomalous tracheal cartilage
HP:0004468	0.80596	VEST3	74	2910	3	0.700112	0.880809	Anomalous tracheal cartilage
HP:0004487	0.856597	FATHMM	74	2910	3	0.75717	0.919634	Acrobrachycephaly
HP:0004487	0.80596	VEST3	74	2910	3	0.700112	0.880809	Acrobrachycephaly
HP:0004487	0.891845	MetaSVM	74	2910	3	0.798367	0.944973	Acrobrachycephaly
HP:0004487	0.879848	MetaLR	74	2910	3	0.784188	0.936538	Acrobrachycephaly
HP:0004487	0.957402	M-CAP	74	2910	3	0.879129	0.985806	Acrobrachycephaly
HP:0004552	0.986171	MetaLR	39	2910	3	0.829147	0.999047	Scarring alopecia of scalp
HP:0004552	0.950643	M-CAP	39	2910	3	0.81894	0.987955	Scarring alopecia of scalp
HP:0004552	0.987691	FATHMM	39	2910	3	0.823271	0.999277	Scarring alopecia of scalp
HP:0004552	0.972654	MetaSVM	39	2910	3	0.838496	0.995913	Scarring alopecia of scalp
HP:0004552	0.833659	VEST3	39	2910	3	0.683303	0.920896	Scarring alopecia of scalp
HP:0004570	0.837045	FATHMM	45	2910	6	0.69958	0.918901	Increased vertebral height
HP:0004570	0.769947	VEST3	45	2910	6	0.625694	0.870144	Increased vertebral height
HP:0004570	0.86698	MetaSVM	45	2910	6	0.733833	0.939053	Increased vertebral height
HP:0004570	0.85163	MetaLR	45	2910	6	0.716161	0.928866	Increased vertebral height
HP:0004570	0.954315	M-CAP	45	2910	6	0.837525	0.988324	Increased vertebral height
HP:0004696	0.631152	FATHMM	46	2910	10	0.484562	0.756962	Talipes cavus equinovarus
HP:0004696	0.807508	VEST3	46	2910	10	0.668392	0.897235	Talipes cavus equinovarus
HP:0004696	0.698084	MetaSVM	46	2910	10	0.551992	0.812701	Talipes cavus equinovarus
HP:0004696	0.679348	MetaLR	46	2910	10	0.532856	0.797371	Talipes cavus equinovarus
HP:0004696	0.735481	M-CAP	46	2910	10	0.59084	0.842611	Talipes cavus equinovarus
HP:0004758	0.980115	MetaSVM	37	2910	1	0.830567	0.997986	Effort-induced polymorphic ventricular tachycardias
HP:0004758	0.976442	MetaLR	37	2910	1	0.832013	0.997125	Effort-induced polymorphic ventricular tachycardias
HP:0004758	0.780631	VEST3	37	2910	1	0.620273	0.885744	Effort-induced polymorphic ventricular tachycardias
HP:0004758	0.955266	FATHMM	37	2910	1	0.817954	0.990243	Effort-induced polymorphic ventricular tachycardias
HP:0004758	0.993554	M-CAP	37	2910	1	0.733307	0.999884	Effort-induced polymorphic ventricular tachycardias
HP:0004763	0.965584	MetaLR	79	2910	2	0.893267	0.989479	Paroxysmal supraventricular tachycardia
HP:0004763	0.973522	M-CAP	79	2910	2	0.903011	0.99316	Paroxysmal supraventricular tachycardia
HP:0004763	0.964714	FATHMM	79	2910	2	0.892175	0.989051	Paroxysmal supraventricular tachycardia
HP:0004763	0.818098	VEST3	79	2910	2	0.717458	0.888463	Paroxysmal supraventricular tachycardia
HP:0004763	0.958933	MetaSVM	79	2910	2	0.884873	0.986099	Paroxysmal supraventricular tachycardia
HP:0004963	0.900222	MetaLR	58	2910	3	0.792653	0.955144	Calcification of the aorta
HP:0004963	0.894025	FATHMM	58	2910	3	0.785234	0.951136	Calcification of the aorta
HP:0004963	0.798474	VEST3	58	2910	3	0.675951	0.88271	Calcification of the aorta
HP:0004963	0.89121	MetaSVM	58	2910	3	0.781879	0.949294	Calcification of the aorta
HP:0004963	0.967031	M-CAP	58	2910	3	0.87406	0.991998	Calcification of the aorta
HP:0005019	0.922997	MetaLR	25	2910	3	0.733688	0.981185	Diaphyseal thickening
HP:0005019	0.966729	M-CAP	25	2910	3	0.76558	0.996147	Diaphyseal thickening
HP:0005019	0.896124	FATHMM	25	2910	3	0.704762	0.968922	Diaphyseal thickening
HP:0005019	0.81211	VEST3	25	2910	3	0.61308	0.921816	Diaphyseal thickening
HP:0005019	0.914845	MetaSVM	25	2910	3	0.725091	0.977659	Diaphyseal thickening
HP:0005155	0.969337	FATHMM	70	2910	1	0.890393	0.991937	Ventricular escape rhythms
HP:0005155	0.802838	VEST3	70	2910	1	0.693241	0.880053	Ventricular escape rhythms
HP:0005155	0.957835	MetaSVM	70	2910	1	0.876252	0.986464	Ventricular escape rhythms
HP:0005155	0.966259	MetaLR	70	2910	1	0.886685	0.990549	Ventricular escape rhythms
HP:0005155	0.982253	M-CAP	70	2910	1	0.903727	0.996945	Ventricular escape rhythms
HP:0005170	0.969337	FATHMM	70	2910	2	0.890393	0.991937	Complete heart block with broad RS complexes
HP:0005170	0.802838	VEST3	70	2910	2	0.693241	0.880053	Complete heart block with broad RS complexes
HP:0005170	0.957835	MetaSVM	70	2910	2	0.876252	0.986464	Complete heart block with broad RS complexes
HP:0005170	0.966259	MetaLR	70	2910	2	0.886685	0.990549	Complete heart block with broad RS complexes
HP:0005170	0.982253	M-CAP	70	2910	2	0.903727	0.996945	Complete heart block with broad RS complexes
HP:0005172	0.966259	MetaLR	70	2910	2	0.886685	0.990549	Left posterior fascicular block
HP:0005172	0.982253	M-CAP	70	2910	2	0.903727	0.996945	Left posterior fascicular block
HP:0005172	0.969337	FATHMM	70	2910	2	0.890393	0.991937	Left posterior fascicular block
HP:0005172	0.802838	VEST3	70	2910	2	0.693241	0.880053	Left posterior fascicular block
HP:0005172	0.957835	MetaSVM	70	2910	2	0.876252	0.986464	Left posterior fascicular block
HP:0005173	0.993755	FATHMM	46	2910	1	0.802416	0.99984	Calcific aortic valve stenosis
HP:0005173	0.806906	VEST3	46	2910	1	0.667728	0.896798	Calcific aortic valve stenosis
HP:0005173	0.965834	MetaSVM	46	2910	1	0.852071	0.992844	Calcific aortic valve stenosis
HP:0005173	0.978104	MetaLR	46	2910	1	0.861122	0.996902	Calcific aortic valve stenosis
HP:0005173	0.985055	M-CAP	46	2910	1	0.85895	0.9986	Calcific aortic valve stenosis
HP:0005180	0.955683	FATHMM	79	2910	5	0.880751	0.984366	Tricuspid regurgitation
HP:0005180	0.960779	MetaLR	79	2910	5	0.887212	0.987061	Tricuspid regurgitation
HP:0005180	0.970299	M-CAP	79	2910	5	0.899118	0.991718	Tricuspid regurgitation
HP:0005180	0.954361	MetaSVM	79	2910	5	0.879073	0.983647	Tricuspid regurgitation
HP:0005180	0.81957	VEST3	79	2910	5	0.7191	0.889621	Tricuspid regurgitation
HP:0005212	0.898121	MetaSVM	48	2910	7	0.775788	0.957375	Anal mucosal leukoplakia
HP:0005212	0.909056	MetaLR	48	2910	7	0.788895	0.963947	Anal mucosal leukoplakia
HP:0005212	0.770998	VEST3	48	2910	7	0.631975	0.868437	Anal mucosal leukoplakia
HP:0005212	0.909042	FATHMM	48	2910	7	0.788878	0.963939	Anal mucosal leukoplakia
HP:0005212	0.939308	M-CAP	48	2910	7	0.825562	0.980624	Anal mucosal leukoplakia
HP:0005324	0.920054	FATHMM	53	2910	8	0.810062	0.968804	Disturbance of facial expression
HP:0005324	0.808539	VEST3	53	2910	8	0.680547	0.893291	Disturbance of facial expression
HP:0005324	0.932014	MetaSVM	53	2910	8	0.8247	0.975578	Disturbance of facial expression
HP:0005324	0.938329	MetaLR	53	2910	8	0.832455	0.978988	Disturbance of facial expression
HP:0005324	0.959716	M-CAP	53	2910	8	0.858327	0.989438	Disturbance of facial expression
HP:0005327	0.844596	FATHMM	40	2910	6	0.697927	0.927454	Loss of facial expression
HP:0005327	0.851529	MetaLR	40	2910	6	0.705803	0.932024	Loss of facial expression
HP:0005327	0.852285	M-CAP	40	2910	6	0.706664	0.932519	Loss of facial expression
HP:0005327	0.824948	MetaSVM	40	2910	6	0.675846	0.914177	Loss of facial expression
HP:0005327	0.670266	VEST3	40	2910	6	0.512547	0.797151	Loss of facial expression
HP:0005435	0.747932	FATHMM	30	2910	20	0.565492	0.871216	Impaired T cell function
HP:0005435	0.822543	VEST3	30	2910	20	0.644983	0.922032	Impaired T cell function
HP:0005435	0.804662	MetaSVM	30	2910	20	0.625535	0.910379	Impaired T cell function
HP:0005435	0.784731	MetaLR	30	2910	20	0.604157	0.896978	Impaired T cell function
HP:0005435	0.902194	M-CAP	30	2910	20	0.734428	0.968522	Impaired T cell function
HP:0005437	0.952005	FATHMM	30	2910	3	0.788084	0.990636	Recurrent infections in infancy and early childhood
HP:0005437	0.744393	VEST3	30	2910	3	0.561826	0.868673	Recurrent infections in infancy and early childhood
HP:0005437	0.931976	MetaSVM	30	2910	3	0.767857	0.982684	Recurrent infections in infancy and early childhood
HP:0005437	0.946747	MetaLR	30	2910	3	0.783182	0.988701	Recurrent infections in infancy and early childhood
HP:0005437	0.981197	M-CAP	30	2910	3	0.789227	0.998627	Recurrent infections in infancy and early childhood
HP:0005684	0.644302	FATHMM	67	2910	17	0.523459	0.749184	Distal arthrogryposis
HP:0005684	0.847938	VEST3	67	2910	17	0.741098	0.915704	Distal arthrogryposis
HP:0005684	0.713389	MetaSVM	67	2910	17	0.594442	0.808678	Distal arthrogryposis
HP:0005684	0.704683	MetaLR	67	2910	17	0.585358	0.801324	Distal arthrogryposis
HP:0005684	0.782395	M-CAP	67	2910	17	0.668046	0.865296	Distal arthrogryposis
HP:0005707	0.878118	MetaLR	57	2910	3	0.765163	0.940937	Bilateral triphalangeal thumbs
HP:0005707	0.969365	M-CAP	57	2910	3	0.875232	0.993042	Bilateral triphalangeal thumbs
HP:0005707	0.86248	FATHMM	57	2910	3	0.746919	0.930204	Bilateral triphalangeal thumbs
HP:0005707	0.807283	VEST3	57	2910	3	0.684446	0.889988	Bilateral triphalangeal thumbs
HP:0005707	0.891629	MetaSVM	57	2910	3	0.781144	0.949914	Bilateral triphalangeal thumbs
HP:0005949	0.969337	FATHMM	70	2910	2	0.890393	0.991937	Apneic episodes in infancy
HP:0005949	0.802838	VEST3	70	2910	2	0.693241	0.880053	Apneic episodes in infancy
HP:0005949	0.957835	MetaSVM	70	2910	2	0.876252	0.986464	Apneic episodes in infancy
HP:0005949	0.966259	MetaLR	70	2910	2	0.886685	0.990549	Apneic episodes in infancy
HP:0005949	0.982253	M-CAP	70	2910	2	0.903727	0.996945	Apneic episodes in infancy
HP:0006193	0.856597	FATHMM	74	2910	3	0.75717	0.919634	Thimble-shaped middle phalanges of hand
HP:0006193	0.80596	VEST3	74	2910	3	0.700112	0.880809	Thimble-shaped middle phalanges of hand
HP:0006193	0.891845	MetaSVM	74	2910	3	0.798367	0.944973	Thimble-shaped middle phalanges of hand
HP:0006193	0.879848	MetaLR	74	2910	3	0.784188	0.936538	Thimble-shaped middle phalanges of hand
HP:0006193	0.957402	M-CAP	74	2910	3	0.879129	0.985806	Thimble-shaped middle phalanges of hand
HP:0006254	0.78774	FATHMM	31	2910	5	0.610753	0.897728	Elevated alpha-fetoprotein
HP:0006254	0.890339	VEST3	31	2910	5	0.724646	0.961609	Elevated alpha-fetoprotein
HP:0006254	0.848149	MetaSVM	31	2910	5	0.676834	0.937088	Elevated alpha-fetoprotein
HP:0006254	0.846957	MetaLR	31	2910	5	0.675502	0.936356	Elevated alpha-fetoprotein
HP:0006254	0.939918	M-CAP	31	2910	5	0.78053	0.985676	Elevated alpha-fetoprotein
HP:0006417	0.844134	MetaLR	36	2910	1	0.687563	0.930208	Broad femoral metaphyses
HP:0006417	0.984159	M-CAP	36	2910	1	0.819501	0.998825	Broad femoral metaphyses
HP:0006417	0.832016	FATHMM	36	2910	1	0.673974	0.922281	Broad femoral metaphyses
HP:0006417	0.735958	VEST3	36	2910	1	0.570536	0.853971	Broad femoral metaphyses
HP:0006417	0.861789	MetaSVM	36	2910	1	0.707592	0.941406	Broad femoral metaphyses
HP:0006515	0.903163	MetaLR	54	2910	10	0.791005	0.958304	Interstitial pneumonitis
HP:0006515	0.938097	M-CAP	54	2910	10	0.833616	0.978649	Interstitial pneumonitis
HP:0006515	0.778764	VEST3	54	2910	10	0.649288	0.87001	Interstitial pneumonitis
HP:0006515	0.9005	FATHMM	54	2910	10	0.787806	0.956637	Interstitial pneumonitis
HP:0006515	0.896217	MetaSVM	54	2910	10	0.782677	0.95393	Interstitial pneumonitis
HP:0006519	0.922541	FATHMM	37	2910	6	0.781088	0.975463	Alveolar cell carcinoma
HP:0006519	0.765315	VEST3	37	2910	6	0.603901	0.874609	Alveolar cell carcinoma
HP:0006519	0.925007	MetaSVM	37	2910	6	0.783981	0.976702	Alveolar cell carcinoma
HP:0006519	0.930617	MetaLR	37	2910	6	0.790536	0.979452	Alveolar cell carcinoma
HP:0006519	0.944585	M-CAP	37	2910	6	0.806518	0.985857	Alveolar cell carcinoma
HP:0006581	0.934448	FATHMM	33	2910	5	0.782206	0.982633	Depletion of mitochondrial DNA in liver
HP:0006581	0.760132	VEST3	33	2910	5	0.587679	0.875711	Depletion of mitochondrial DNA in liver
HP:0006581	0.957253	MetaSVM	33	2910	5	0.80567	0.9918	Depletion of mitochondrial DNA in liver
HP:0006581	0.954066	MetaLR	33	2910	5	0.802775	0.990653	Depletion of mitochondrial DNA in liver
HP:0006581	0.942034	M-CAP	33	2910	5	0.79053	0.985912	Depletion of mitochondrial DNA in liver
HP:0006584	0.832016	FATHMM	36	2910	1	0.673974	0.922281	Small abnormally formed scapulae
HP:0006584	0.735958	VEST3	36	2910	1	0.570536	0.853971	Small abnormally formed scapulae
HP:0006584	0.861789	MetaSVM	36	2910	1	0.707592	0.941406	Small abnormally formed scapulae
HP:0006584	0.844134	MetaLR	36	2910	1	0.687563	0.930208	Small abnormally formed scapulae
HP:0006584	0.984159	M-CAP	36	2910	1	0.819501	0.998825	Small abnormally formed scapulae
HP:0006671	0.957835	MetaSVM	70	2910	1	0.876252	0.986464	Paroxysmal atrial tachycardia
HP:0006671	0.966259	MetaLR	70	2910	1	0.886685	0.990549	Paroxysmal atrial tachycardia
HP:0006671	0.982253	M-CAP	70	2910	1	0.903727	0.996945	Paroxysmal atrial tachycardia
HP:0006671	0.969337	FATHMM	70	2910	1	0.890393	0.991937	Paroxysmal atrial tachycardia
HP:0006671	0.802838	VEST3	70	2910	1	0.693241	0.880053	Paroxysmal atrial tachycardia
HP:0006698	0.947829	MetaLR	41	2910	2	0.821002	0.986294	Ventricular aneurysm
HP:0006698	0.981485	M-CAP	41	2910	2	0.845512	0.998056	Ventricular aneurysm
HP:0006698	0.930454	FATHMM	41	2910	2	0.800654	0.978054	Ventricular aneurysm
HP:0006698	0.754857	VEST3	41	2910	2	0.601836	0.862505	Ventricular aneurysm
HP:0006698	0.946585	MetaSVM	41	2910	2	0.819578	0.985741	Ventricular aneurysm
HP:0006699	0.970883	FATHMM	76	2910	2	0.897497	0.992186	Premature atrial contractions
HP:0006699	0.808503	VEST3	76	2910	2	0.704525	0.882018	Premature atrial contractions
HP:0006699	0.960291	MetaSVM	76	2910	2	0.884356	0.987093	Premature atrial contractions
HP:0006699	0.968199	MetaLR	76	2910	2	0.894229	0.990962	Premature atrial contractions
HP:0006699	0.980001	M-CAP	76	2910	2	0.907707	0.995921	Premature atrial contractions
HP:0006775	0.993755	FATHMM	46	2910	1	0.802416	0.99984	Multiple myeloma
HP:0006775	0.806906	VEST3	46	2910	1	0.667728	0.896798	Multiple myeloma
HP:0006775	0.965834	MetaSVM	46	2910	1	0.852071	0.992844	Multiple myeloma
HP:0006775	0.978104	MetaLR	46	2910	1	0.861122	0.996902	Multiple myeloma
HP:0006775	0.985055	M-CAP	46	2910	1	0.85895	0.9986	Multiple myeloma
HP:0006916	0.679348	MetaLR	46	2910	10	0.532856	0.797371	Intraaxonal accumulation of curvilinear autofluorescent lipopigment storage material
HP:0006916	0.735481	M-CAP	46	2910	10	0.59084	0.842611	Intraaxonal accumulation of curvilinear autofluorescent lipopigment storage material
HP:0006916	0.631152	FATHMM	46	2910	10	0.484562	0.756962	Intraaxonal accumulation of curvilinear autofluorescent lipopigment storage material
HP:0006916	0.807508	VEST3	46	2910	10	0.668392	0.897235	Intraaxonal accumulation of curvilinear autofluorescent lipopigment storage material
HP:0006916	0.698084	MetaSVM	46	2910	10	0.551992	0.812701	Intraaxonal accumulation of curvilinear autofluorescent lipopigment storage material
HP:0006988	0.929617	MetaLR	27	2910	8	0.75142	0.982967	Alobar holoprosencephaly
HP:0006988	0.924112	M-CAP	27	2910	8	0.745589	0.98062	Alobar holoprosencephaly
HP:0006988	0.942994	FATHMM	27	2910	8	0.764774	0.988258	Alobar holoprosencephaly
HP:0006988	0.773546	VEST3	27	2910	8	0.581082	0.893753	Alobar holoprosencephaly
HP:0006988	0.924647	MetaSVM	27	2910	8	0.746161	0.980852	Alobar holoprosencephaly
HP:0007076	0.844596	FATHMM	40	2910	6	0.697927	0.927454	Extrapyramidal muscular rigidity
HP:0007076	0.851529	MetaLR	40	2910	6	0.705803	0.932024	Extrapyramidal muscular rigidity
HP:0007076	0.852285	M-CAP	40	2910	6	0.706664	0.932519	Extrapyramidal muscular rigidity
HP:0007076	0.670266	VEST3	40	2910	6	0.512547	0.797151	Extrapyramidal muscular rigidity
HP:0007076	0.824948	MetaSVM	40	2910	6	0.675846	0.914177	Extrapyramidal muscular rigidity
HP:0007107	0.666224	FATHMM	59	2910	12	0.537442	0.774215	Segmental peripheral demyelination
HP:0007107	0.831548	VEST3	59	2910	12	0.713995	0.907073	Segmental peripheral demyelination
HP:0007107	0.741852	MetaSVM	59	2910	12	0.615983	0.837357	Segmental peripheral demyelination
HP:0007107	0.723816	MetaLR	59	2910	12	0.596949	0.822616	Segmental peripheral demyelination
HP:0007107	0.774305	M-CAP	59	2910	12	0.650763	0.863323	Segmental peripheral demyelination
HP:0007208	0.679348	MetaLR	46	2910	10	0.532856	0.797371	Irregular myelin loops
HP:0007208	0.631152	FATHMM	46	2910	10	0.484562	0.756962	Irregular myelin loops
HP:0007208	0.807508	VEST3	46	2910	10	0.668392	0.897235	Irregular myelin loops
HP:0007208	0.698084	MetaSVM	46	2910	10	0.551992	0.812701	Irregular myelin loops
HP:0007208	0.735481	M-CAP	46	2910	10	0.59084	0.842611	Irregular myelin loops
HP:0007343	0.856597	FATHMM	74	2910	3	0.75717	0.919634	Limbic malformations
HP:0007343	0.80596	VEST3	74	2910	3	0.700112	0.880809	Limbic malformations
HP:0007343	0.891845	MetaSVM	74	2910	3	0.798367	0.944973	Limbic malformations
HP:0007343	0.879848	MetaLR	74	2910	3	0.784188	0.936538	Limbic malformations
HP:0007343	0.957402	M-CAP	74	2910	3	0.879129	0.985806	Limbic malformations
HP:0007427	0.909042	FATHMM	48	2910	7	0.788878	0.963939	Reticulated skin pigmentation
HP:0007427	0.770998	VEST3	48	2910	7	0.631975	0.868437	Reticulated skin pigmentation
HP:0007427	0.898121	MetaSVM	48	2910	7	0.775788	0.957375	Reticulated skin pigmentation
HP:0007427	0.909056	MetaLR	48	2910	7	0.788895	0.963947	Reticulated skin pigmentation
HP:0007427	0.939308	M-CAP	48	2910	7	0.825562	0.980624	Reticulated skin pigmentation
HP:0007499	0.847143	FATHMM	27	2910	7	0.660195	0.940507	Recurrent staphylococcal infections
HP:0007499	0.737438	VEST3	27	2910	7	0.543759	0.868745	Recurrent staphylococcal infections
HP:0007499	0.876371	MetaSVM	27	2910	7	0.692656	0.957076	Recurrent staphylococcal infections
HP:0007499	0.877033	MetaLR	27	2910	7	0.693396	0.957435	Recurrent staphylococcal infections
HP:0007499	0.928045	M-CAP	27	2910	7	0.749769	0.982306	Recurrent staphylococcal infections
HP:0007642	0.622354	FATHMM	51	2910	11	0.483366	0.743771	Congenital stationary night blindness
HP:0007642	0.881989	VEST3	51	2910	11	0.761463	0.94594	Congenital stationary night blindness
HP:0007642	0.855687	MetaSVM	51	2910	11	0.730846	0.928304	Congenital stationary night blindness
HP:0007642	0.806239	MetaLR	51	2910	11	0.675107	0.892845	Congenital stationary night blindness
HP:0007642	0.902304	M-CAP	51	2910	11	0.785619	0.958809	Congenital stationary night blindness
HP:0007656	0.86248	FATHMM	57	2910	3	0.746919	0.930204	Lacrimal gland aplasia
HP:0007656	0.807283	VEST3	57	2910	3	0.684446	0.889988	Lacrimal gland aplasia
HP:0007656	0.891629	MetaSVM	57	2910	3	0.781144	0.949914	Lacrimal gland aplasia
HP:0007656	0.878118	MetaLR	57	2910	3	0.765163	0.940937	Lacrimal gland aplasia
HP:0007656	0.969365	M-CAP	57	2910	3	0.875232	0.993042	Lacrimal gland aplasia
HP:0007695	0.631152	FATHMM	46	2910	10	0.484562	0.756962	Abnormal pupillary light reflex
HP:0007695	0.807508	VEST3	46	2910	10	0.668392	0.897235	Abnormal pupillary light reflex
HP:0007695	0.698084	MetaSVM	46	2910	10	0.551992	0.812701	Abnormal pupillary light reflex
HP:0007695	0.679348	MetaLR	46	2910	10	0.532856	0.797371	Abnormal pupillary light reflex
HP:0007695	0.735481	M-CAP	46	2910	10	0.59084	0.842611	Abnormal pupillary light reflex
HP:0007732	0.86248	FATHMM	57	2910	3	0.746919	0.930204	Lacrimal gland hypoplasia
HP:0007732	0.807283	VEST3	57	2910	3	0.684446	0.889988	Lacrimal gland hypoplasia
HP:0007732	0.891629	MetaSVM	57	2910	3	0.781144	0.949914	Lacrimal gland hypoplasia
HP:0007732	0.878118	MetaLR	57	2910	3	0.765163	0.940937	Lacrimal gland hypoplasia
HP:0007732	0.969365	M-CAP	57	2910	3	0.875232	0.993042	Lacrimal gland hypoplasia
HP:0007817	0.993755	FATHMM	46	2910	1	0.802416	0.99984	Horizontal supranuclear gaze palsy
HP:0007817	0.806906	VEST3	46	2910	1	0.667728	0.896798	Horizontal supranuclear gaze palsy
HP:0007817	0.965834	MetaSVM	46	2910	1	0.852071	0.992844	Horizontal supranuclear gaze palsy
HP:0007817	0.978104	MetaLR	46	2910	1	0.861122	0.996902	Horizontal supranuclear gaze palsy
HP:0007817	0.985055	M-CAP	46	2910	1	0.85895	0.9986	Horizontal supranuclear gaze palsy
HP:0007885	0.993755	FATHMM	46	2910	1	0.802416	0.99984	Slowed horizontal saccades
HP:0007885	0.806906	VEST3	46	2910	1	0.667728	0.896798	Slowed horizontal saccades
HP:0007885	0.965834	MetaSVM	46	2910	1	0.852071	0.992844	Slowed horizontal saccades
HP:0007885	0.978104	MetaLR	46	2910	1	0.861122	0.996902	Slowed horizontal saccades
HP:0007885	0.985055	M-CAP	46	2910	1	0.85895	0.9986	Slowed horizontal saccades
HP:0007892	0.807283	VEST3	57	2910	3	0.684446	0.889988	Hypoplasia of the lacrimal puncta
HP:0007892	0.891629	MetaSVM	57	2910	3	0.781144	0.949914	Hypoplasia of the lacrimal puncta
HP:0007892	0.878118	MetaLR	57	2910	3	0.765163	0.940937	Hypoplasia of the lacrimal puncta
HP:0007892	0.969365	M-CAP	57	2910	3	0.875232	0.993042	Hypoplasia of the lacrimal puncta
HP:0007892	0.86248	FATHMM	57	2910	3	0.746919	0.930204	Hypoplasia of the lacrimal puncta
HP:0007900	0.86248	FATHMM	57	2910	3	0.746919	0.930204	Hypoplastic lacrimal duct
HP:0007900	0.878118	MetaLR	57	2910	3	0.765163	0.940937	Hypoplastic lacrimal duct
HP:0007900	0.969365	M-CAP	57	2910	3	0.875232	0.993042	Hypoplastic lacrimal duct
HP:0007900	0.807283	VEST3	57	2910	3	0.684446	0.889988	Hypoplastic lacrimal duct
HP:0007900	0.891629	MetaSVM	57	2910	3	0.781144	0.949914	Hypoplastic lacrimal duct
HP:0007975	0.993755	FATHMM	46	2910	1	0.802416	0.99984	Hypometric horizontal saccades
HP:0007975	0.978104	MetaLR	46	2910	1	0.861122	0.996902	Hypometric horizontal saccades
HP:0007975	0.985055	M-CAP	46	2910	1	0.85895	0.9986	Hypometric horizontal saccades
HP:0007975	0.806906	VEST3	46	2910	1	0.667728	0.896798	Hypometric horizontal saccades
HP:0007975	0.965834	MetaSVM	46	2910	1	0.852071	0.992844	Hypometric horizontal saccades
HP:0008038	0.86248	FATHMM	57	2910	3	0.746919	0.930204	Aplastic/hypoplastic lacrimal glands
HP:0008038	0.807283	VEST3	57	2910	3	0.684446	0.889988	Aplastic/hypoplastic lacrimal glands
HP:0008038	0.891629	MetaSVM	57	2910	3	0.781144	0.949914	Aplastic/hypoplastic lacrimal glands
HP:0008038	0.878118	MetaLR	57	2910	3	0.765163	0.940937	Aplastic/hypoplastic lacrimal glands
HP:0008038	0.969365	M-CAP	57	2910	3	0.875232	0.993042	Aplastic/hypoplastic lacrimal glands
HP:0008080	0.802985	VEST3	75	2910	4	0.697634	0.878046	Hallux varus
HP:0008080	0.892871	MetaSVM	75	2910	4	0.800376	0.94543	Hallux varus
HP:0008080	0.881423	MetaLR	75	2910	4	0.786831	0.937381	Hallux varus
HP:0008080	0.957906	M-CAP	75	2910	4	0.880565	0.985963	Hallux varus
HP:0008080	0.858444	FATHMM	75	2910	4	0.760095	0.920683	Hallux varus
HP:0008111	0.856597	FATHMM	74	2910	4	0.75717	0.919634	Broad distal hallux
HP:0008111	0.80596	VEST3	74	2910	4	0.700112	0.880809	Broad distal hallux
HP:0008111	0.891845	MetaSVM	74	2910	4	0.798367	0.944973	Broad distal hallux
HP:0008111	0.879848	MetaLR	74	2910	4	0.784188	0.936538	Broad distal hallux
HP:0008111	0.957402	M-CAP	74	2910	4	0.879129	0.985806	Broad distal hallux
HP:0008122	0.856597	FATHMM	74	2910	3	0.75717	0.919634	Calcaneonavicular fusion
HP:0008122	0.80596	VEST3	74	2910	3	0.700112	0.880809	Calcaneonavicular fusion
HP:0008122	0.891845	MetaSVM	74	2910	3	0.798367	0.944973	Calcaneonavicular fusion
HP:0008122	0.879848	MetaLR	74	2910	3	0.784188	0.936538	Calcaneonavicular fusion
HP:0008122	0.957402	M-CAP	74	2910	3	0.879129	0.985806	Calcaneonavicular fusion
HP:0008330	0.794427	FATHMM	32	2910	3	0.621156	0.901071	Reduced von Willebrand factor activity
HP:0008330	0.869443	VEST3	32	2910	3	0.704259	0.94904	Reduced von Willebrand factor activity
HP:0008330	0.884611	MetaSVM	32	2910	3	0.721593	0.957763	Reduced von Willebrand factor activity
HP:0008330	0.867579	MetaLR	32	2910	3	0.702141	0.947942	Reduced von Willebrand factor activity
HP:0008330	0.961007	M-CAP	32	2910	3	0.804514	0.99327	Reduced von Willebrand factor activity
HP:0008615	0.98804	FATHMM	43	2910	3	0.840854	0.999226	Adult onset sensorineural hearing impairment
HP:0008615	0.836098	VEST3	43	2910	3	0.694676	0.919597	Adult onset sensorineural hearing impairment
HP:0008615	0.974742	MetaSVM	43	2910	3	0.851718	0.996158	Adult onset sensorineural hearing impairment
HP:0008615	0.986658	MetaLR	43	2910	3	0.845317	0.999002	Adult onset sensorineural hearing impairment
HP:0008615	0.953812	M-CAP	43	2910	3	0.832538	0.988476	Adult onset sensorineural hearing impairment
HP:0008661	0.909042	FATHMM	48	2910	28	0.788878	0.963939	Urethral stenosis
HP:0008661	0.770998	VEST3	48	2910	28	0.631975	0.868437	Urethral stenosis
HP:0008661	0.898121	MetaSVM	48	2910	28	0.775788	0.957375	Urethral stenosis
HP:0008661	0.909056	MetaLR	48	2910	28	0.788895	0.963947	Urethral stenosis
HP:0008661	0.939308	M-CAP	48	2910	28	0.825562	0.980624	Urethral stenosis
HP:0008743	0.86248	FATHMM	57	2910	3	0.746919	0.930204	Coronal hypospadias
HP:0008743	0.807283	VEST3	57	2910	3	0.684446	0.889988	Coronal hypospadias
HP:0008743	0.891629	MetaSVM	57	2910	3	0.781144	0.949914	Coronal hypospadias
HP:0008743	0.878118	MetaLR	57	2910	3	0.765163	0.940937	Coronal hypospadias
HP:0008743	0.969365	M-CAP	57	2910	3	0.875232	0.993042	Coronal hypospadias
HP:0008909	0.844134	MetaLR	36	2910	1	0.687563	0.930208	Lethal short-limbed short stature
HP:0008909	0.984159	M-CAP	36	2910	1	0.819501	0.998825	Lethal short-limbed short stature
HP:0008909	0.735958	VEST3	36	2910	1	0.570536	0.853971	Lethal short-limbed short stature
HP:0008909	0.861789	MetaSVM	36	2910	1	0.707592	0.941406	Lethal short-limbed short stature
HP:0008909	0.832016	FATHMM	36	2910	1	0.673974	0.922281	Lethal short-limbed short stature
HP:0009468	0.910951	FATHMM	34	2910	9	0.75862	0.970843	Deviation of the 2nd finger
HP:0009468	0.751375	VEST3	34	2910	9	0.581337	0.86803	Deviation of the 2nd finger
HP:0009468	0.921927	MetaSVM	34	2910	9	0.771349	0.976379	Deviation of the 2nd finger
HP:0009468	0.923433	MetaLR	34	2910	9	0.773087	0.977113	Deviation of the 2nd finger
HP:0009468	0.898479	M-CAP	34	2910	9	0.744118	0.964201	Deviation of the 2nd finger
HP:0009486	0.848576	FATHMM	59	2910	6	0.733341	0.919481	Radial deviation of the hand
HP:0009486	0.810076	VEST3	59	2910	6	0.689969	0.891004	Radial deviation of the hand
HP:0009486	0.877806	MetaSVM	59	2910	6	0.767225	0.939965	Radial deviation of the hand
HP:0009486	0.868289	MetaLR	59	2910	6	0.756093	0.93342	Radial deviation of the hand
HP:0009486	0.964095	M-CAP	59	2910	6	0.87201	0.990639	Radial deviation of the hand
HP:0009487	0.968143	FATHMM	27	2910	2	0.780112	0.996173	Ulnar deviation of the hand
HP:0009487	0.763319	VEST3	27	2910	2	0.570414	0.886793	Ulnar deviation of the hand
HP:0009487	0.974978	MetaSVM	27	2910	2	0.776904	0.997712	Ulnar deviation of the hand
HP:0009487	0.982417	MetaLR	27	2910	2	0.760086	0.998986	Ulnar deviation of the hand
HP:0009487	0.986681	M-CAP	27	2910	2	0.733963	0.999498	Ulnar deviation of the hand
HP:0009637	0.86248	FATHMM	57	2910	3	0.746919	0.930204	Absent proximal phalanx of thumb
HP:0009637	0.807283	VEST3	57	2910	3	0.684446	0.889988	Absent proximal phalanx of thumb
HP:0009637	0.891629	MetaSVM	57	2910	3	0.781144	0.949914	Absent proximal phalanx of thumb
HP:0009637	0.878118	MetaLR	57	2910	3	0.765163	0.940937	Absent proximal phalanx of thumb
HP:0009637	0.969365	M-CAP	57	2910	3	0.875232	0.993042	Absent proximal phalanx of thumb
HP:0009659	0.86248	FATHMM	57	2910	3	0.746919	0.930204	Partial absence of thumb
HP:0009659	0.807283	VEST3	57	2910	3	0.684446	0.889988	Partial absence of thumb
HP:0009659	0.891629	MetaSVM	57	2910	3	0.781144	0.949914	Partial absence of thumb
HP:0009659	0.878118	MetaLR	57	2910	3	0.765163	0.940937	Partial absence of thumb
HP:0009659	0.969365	M-CAP	57	2910	3	0.875232	0.993042	Partial absence of thumb
HP:0009734	0.770934	FATHMM	42	2910	4	0.621029	0.87361	Optic glioma
HP:0009734	0.969084	VEST3	42	2910	4	0.845253	0.994472	Optic glioma
HP:0009734	0.858252	MetaSVM	42	2910	4	0.717839	0.935107	Optic glioma
HP:0009734	0.837122	MetaLR	42	2910	4	0.693799	0.920998	Optic glioma
HP:0009734	0.989269	M-CAP	42	2910	4	0.830413	0.999424	Optic glioma
HP:0009740	0.86248	FATHMM	57	2910	3	0.746919	0.930204	Aplasia of the parotid gland
HP:0009740	0.807283	VEST3	57	2910	3	0.684446	0.889988	Aplasia of the parotid gland
HP:0009740	0.891629	MetaSVM	57	2910	3	0.781144	0.949914	Aplasia of the parotid gland
HP:0009740	0.878118	MetaLR	57	2910	3	0.765163	0.940937	Aplasia of the parotid gland
HP:0009740	0.969365	M-CAP	57	2910	3	0.875232	0.993042	Aplasia of the parotid gland
HP:0009800	0.946978	MetaLR	63	2910	8	0.855768	0.981739	Maternal diabetes
HP:0009800	0.958125	M-CAP	63	2910	8	0.869608	0.987421	Maternal diabetes
HP:0009800	0.793073	VEST3	63	2910	8	0.675681	0.875784	Maternal diabetes
HP:0009800	0.933865	MetaSVM	63	2910	8	0.839433	0.974451	Maternal diabetes
HP:0009800	0.948132	FATHMM	63	2910	8	0.857207	0.982351	Maternal diabetes
HP:0009880	0.745711	FATHMM	28	2910	6	0.556082	0.872856	Broad distal phalanges of all fingers
HP:0009880	0.896766	VEST3	28	2910	6	0.719996	0.967047	Broad distal phalanges of all fingers
HP:0009880	0.844483	MetaSVM	28	2910	6	0.661479	0.937851	Broad distal phalanges of all fingers
HP:0009880	0.842655	MetaLR	28	2910	6	0.65946	0.936751	Broad distal phalanges of all fingers
HP:0009880	0.871306	M-CAP	28	2910	6	0.691348	0.953411	Broad distal phalanges of all fingers
HP:0009895	0.87125	FATHMM	58	2910	3	0.758349	0.935863	Abnormality of the crus of the helix
HP:0009895	0.802571	VEST3	58	2910	3	0.680466	0.885844	Abnormality of the crus of the helix
HP:0009895	0.896324	MetaSVM	58	2910	3	0.787981	0.952631	Abnormality of the crus of the helix
HP:0009895	0.884421	MetaLR	58	2910	3	0.773824	0.944795	Abnormality of the crus of the helix
HP:0009895	0.975089	M-CAP	58	2910	3	0.882462	0.995124	Abnormality of the crus of the helix
HP:0009899	0.884421	MetaLR	58	2910	3	0.773824	0.944795	Prominent crus of helix
HP:0009899	0.975089	M-CAP	58	2910	3	0.882462	0.995124	Prominent crus of helix
HP:0009899	0.87125	FATHMM	58	2910	3	0.758349	0.935863	Prominent crus of helix
HP:0009899	0.802571	VEST3	58	2910	3	0.680466	0.885844	Prominent crus of helix
HP:0009899	0.896324	MetaSVM	58	2910	3	0.787981	0.952631	Prominent crus of helix
HP:0009926	0.888258	FATHMM	50	2910	9	0.767325	0.950399	Increased lacrimation
HP:0009926	0.774921	VEST3	50	2910	9	0.639367	0.869892	Increased lacrimation
HP:0009926	0.890601	MetaSVM	50	2910	9	0.770103	0.951887	Increased lacrimation
HP:0009926	0.897457	MetaLR	50	2910	9	0.778265	0.956185	Increased lacrimation
HP:0009926	0.931048	M-CAP	50	2910	9	0.818903	0.975799	Increased lacrimation
HP:0009945	0.87125	FATHMM	58	2910	3	0.758349	0.935863	Duplication of phalanx of 2nd finger
HP:0009945	0.802571	VEST3	58	2910	3	0.680466	0.885844	Duplication of phalanx of 2nd finger
HP:0009945	0.896324	MetaSVM	58	2910	3	0.787981	0.952631	Duplication of phalanx of 2nd finger
HP:0009945	0.884421	MetaLR	58	2910	3	0.773824	0.944795	Duplication of phalanx of 2nd finger
HP:0009945	0.975089	M-CAP	58	2910	3	0.882462	0.995124	Duplication of phalanx of 2nd finger
HP:0009946	0.87125	FATHMM	58	2910	3	0.758349	0.935863	Polydactyly affecting the 2nd finger
HP:0009946	0.802571	VEST3	58	2910	3	0.680466	0.885844	Polydactyly affecting the 2nd finger
HP:0009946	0.896324	MetaSVM	58	2910	3	0.787981	0.952631	Polydactyly affecting the 2nd finger
HP:0009946	0.884421	MetaLR	58	2910	3	0.773824	0.944795	Polydactyly affecting the 2nd finger
HP:0009946	0.975089	M-CAP	58	2910	3	0.882462	0.995124	Polydactyly affecting the 2nd finger
HP:0009948	0.87125	FATHMM	58	2910	3	0.758349	0.935863	Duplication of the distal phalanx of the 2nd finger
HP:0009948	0.802571	VEST3	58	2910	3	0.680466	0.885844	Duplication of the distal phalanx of the 2nd finger
HP:0009948	0.896324	MetaSVM	58	2910	3	0.787981	0.952631	Duplication of the distal phalanx of the 2nd finger
HP:0009948	0.884421	MetaLR	58	2910	3	0.773824	0.944795	Duplication of the distal phalanx of the 2nd finger
HP:0009948	0.975089	M-CAP	58	2910	3	0.882462	0.995124	Duplication of the distal phalanx of the 2nd finger
HP:0009951	0.87125	FATHMM	58	2910	3	0.758349	0.935863	Partial duplication of the distal phalanx of the 2nd finger
HP:0009951	0.802571	VEST3	58	2910	3	0.680466	0.885844	Partial duplication of the distal phalanx of the 2nd finger
HP:0009951	0.896324	MetaSVM	58	2910	3	0.787981	0.952631	Partial duplication of the distal phalanx of the 2nd finger
HP:0009951	0.884421	MetaLR	58	2910	3	0.773824	0.944795	Partial duplication of the distal phalanx of the 2nd finger
HP:0009951	0.975089	M-CAP	58	2910	3	0.882462	0.995124	Partial duplication of the distal phalanx of the 2nd finger
HP:0009956	0.884421	MetaLR	58	2910	3	0.773824	0.944795	Partial duplication of the phalanges of the 2nd finger
HP:0009956	0.975089	M-CAP	58	2910	3	0.882462	0.995124	Partial duplication of the phalanges of the 2nd finger
HP:0009956	0.896324	MetaSVM	58	2910	3	0.787981	0.952631	Partial duplication of the phalanges of the 2nd finger
HP:0009956	0.87125	FATHMM	58	2910	3	0.758349	0.935863	Partial duplication of the phalanges of the 2nd finger
HP:0009956	0.802571	VEST3	58	2910	3	0.680466	0.885844	Partial duplication of the phalanges of the 2nd finger
HP:0009958	0.87125	FATHMM	58	2910	3	0.758349	0.935863	Polydactyly affecting the 3rd finger
HP:0009958	0.802571	VEST3	58	2910	3	0.680466	0.885844	Polydactyly affecting the 3rd finger
HP:0009958	0.896324	MetaSVM	58	2910	3	0.787981	0.952631	Polydactyly affecting the 3rd finger
HP:0009958	0.884421	MetaLR	58	2910	3	0.773824	0.944795	Polydactyly affecting the 3rd finger
HP:0009958	0.975089	M-CAP	58	2910	3	0.882462	0.995124	Polydactyly affecting the 3rd finger
HP:0009959	0.884421	MetaLR	58	2910	3	0.773824	0.944795	Duplication of phalanx of 3rd finger
HP:0009959	0.87125	FATHMM	58	2910	3	0.758349	0.935863	Duplication of phalanx of 3rd finger
HP:0009959	0.802571	VEST3	58	2910	3	0.680466	0.885844	Duplication of phalanx of 3rd finger
HP:0009959	0.896324	MetaSVM	58	2910	3	0.787981	0.952631	Duplication of phalanx of 3rd finger
HP:0009959	0.975089	M-CAP	58	2910	3	0.882462	0.995124	Duplication of phalanx of 3rd finger
HP:0009961	0.87125	FATHMM	58	2910	3	0.758349	0.935863	Partial duplication of the phalanges of the 3rd finger
HP:0009961	0.802571	VEST3	58	2910	3	0.680466	0.885844	Partial duplication of the phalanges of the 3rd finger
HP:0009961	0.896324	MetaSVM	58	2910	3	0.787981	0.952631	Partial duplication of the phalanges of the 3rd finger
HP:0009961	0.884421	MetaLR	58	2910	3	0.773824	0.944795	Partial duplication of the phalanges of the 3rd finger
HP:0009961	0.975089	M-CAP	58	2910	3	0.882462	0.995124	Partial duplication of the phalanges of the 3rd finger
HP:0009962	0.87125	FATHMM	58	2910	3	0.758349	0.935863	Duplication of the distal phalanx of the 3rd finger
HP:0009962	0.802571	VEST3	58	2910	3	0.680466	0.885844	Duplication of the distal phalanx of the 3rd finger
HP:0009962	0.896324	MetaSVM	58	2910	3	0.787981	0.952631	Duplication of the distal phalanx of the 3rd finger
HP:0009962	0.884421	MetaLR	58	2910	3	0.773824	0.944795	Duplication of the distal phalanx of the 3rd finger
HP:0009962	0.975089	M-CAP	58	2910	3	0.882462	0.995124	Duplication of the distal phalanx of the 3rd finger
HP:0009968	0.87125	FATHMM	58	2910	3	0.758349	0.935863	Partial duplication of the distal phalanx of the 3rd finger
HP:0009968	0.884421	MetaLR	58	2910	3	0.773824	0.944795	Partial duplication of the distal phalanx of the 3rd finger
HP:0009968	0.975089	M-CAP	58	2910	3	0.882462	0.995124	Partial duplication of the distal phalanx of the 3rd finger
HP:0009968	0.896324	MetaSVM	58	2910	3	0.787981	0.952631	Partial duplication of the distal phalanx of the 3rd finger
HP:0009968	0.802571	VEST3	58	2910	3	0.680466	0.885844	Partial duplication of the distal phalanx of the 3rd finger
HP:0010067	0.802571	VEST3	58	2910	3	0.680466	0.885844	Aplasia/hypoplasia of the 1st metatarsal
HP:0010067	0.896324	MetaSVM	58	2910	3	0.787981	0.952631	Aplasia/hypoplasia of the 1st metatarsal
HP:0010067	0.884421	MetaLR	58	2910	3	0.773824	0.944795	Aplasia/hypoplasia of the 1st metatarsal
HP:0010067	0.975089	M-CAP	58	2910	3	0.882462	0.995124	Aplasia/hypoplasia of the 1st metatarsal
HP:0010067	0.87125	FATHMM	58	2910	3	0.758349	0.935863	Aplasia/hypoplasia of the 1st metatarsal
HP:0010104	0.884421	MetaLR	58	2910	3	0.773824	0.944795	Absent first metatarsal
HP:0010104	0.975089	M-CAP	58	2910	3	0.882462	0.995124	Absent first metatarsal
HP:0010104	0.87125	FATHMM	58	2910	3	0.758349	0.935863	Absent first metatarsal
HP:0010104	0.802571	VEST3	58	2910	3	0.680466	0.885844	Absent first metatarsal
HP:0010104	0.896324	MetaSVM	58	2910	3	0.787981	0.952631	Absent first metatarsal
HP:0010174	0.720036	FATHMM	28	2910	6	0.52988	0.85441	Broad phalanx of the toes
HP:0010174	0.873257	VEST3	28	2910	6	0.693537	0.954498	Broad phalanx of the toes
HP:0010174	0.822558	MetaSVM	28	2910	6	0.637436	0.924372	Broad phalanx of the toes
HP:0010174	0.807174	MetaLR	28	2910	6	0.620786	0.914559	Broad phalanx of the toes
HP:0010174	0.885272	M-CAP	28	2910	6	0.707049	0.961044	Broad phalanx of the toes
HP:0010293	0.70197	FATHMM	28	2910	22	0.511721	0.841109	Aplasia/Hypoplasia of the uvula
HP:0010293	0.836132	VEST3	28	2910	22	0.652278	0.932791	Aplasia/Hypoplasia of the uvula
HP:0010293	0.819759	MetaSVM	28	2910	22	0.634394	0.922608	Aplasia/Hypoplasia of the uvula
HP:0010293	0.772294	MetaLR	28	2910	22	0.583716	0.891347	Aplasia/Hypoplasia of the uvula
HP:0010293	0.862604	M-CAP	28	2910	22	0.68161	0.948485	Aplasia/Hypoplasia of the uvula
HP:0010450	0.909042	FATHMM	48	2910	7	0.788878	0.963939	Esophageal stenosis
HP:0010450	0.770998	VEST3	48	2910	7	0.631975	0.868437	Esophageal stenosis
HP:0010450	0.898121	MetaSVM	48	2910	7	0.775788	0.957375	Esophageal stenosis
HP:0010450	0.909056	MetaLR	48	2910	7	0.788895	0.963947	Esophageal stenosis
HP:0010450	0.939308	M-CAP	48	2910	7	0.825562	0.980624	Esophageal stenosis
HP:0010529	0.928411	FATHMM	34	2910	24	0.778806	0.979495	Echolalia
HP:0010529	0.743152	VEST3	34	2910	24	0.572744	0.861974	Echolalia
HP:0010529	0.906332	MetaSVM	34	2910	24	0.753248	0.968424	Echolalia
HP:0010529	0.924783	MetaLR	34	2910	24	0.774641	0.977766	Echolalia
HP:0010529	0.955898	M-CAP	34	2910	24	0.808307	0.991104	Echolalia
HP:0010583	0.718723	MetaLR	29	2910	21	0.532122	0.85165	Ivory epiphyses
HP:0010583	0.807602	M-CAP	29	2910	21	0.625084	0.913553	Ivory epiphyses
HP:0010583	0.640188	FATHMM	29	2910	21	0.454589	0.791586	Ivory epiphyses
HP:0010583	0.783167	VEST3	29	2910	21	0.598933	0.897286	Ivory epiphyses
HP:0010583	0.719623	MetaSVM	29	2910	21	0.533035	0.852313	Ivory epiphyses
HP:0010744	0.884421	MetaLR	58	2910	3	0.773824	0.944795	Absent metatarsal bone
HP:0010744	0.975089	M-CAP	58	2910	3	0.882462	0.995124	Absent metatarsal bone
HP:0010744	0.87125	FATHMM	58	2910	3	0.758349	0.935863	Absent metatarsal bone
HP:0010744	0.802571	VEST3	58	2910	3	0.680466	0.885844	Absent metatarsal bone
HP:0010744	0.896324	MetaSVM	58	2910	3	0.787981	0.952631	Absent metatarsal bone
HP:0010803	0.964853	MetaLR	47	2910	5	0.853205	0.992347	Everted upper lip vermilion
HP:0010803	0.969639	M-CAP	47	2910	5	0.857848	0.994118	Everted upper lip vermilion
HP:0010803	0.948699	MetaSVM	47	2910	5	0.834999	0.985418	Everted upper lip vermilion
HP:0010803	0.986485	FATHMM	47	2910	5	0.859891	0.998849	Everted upper lip vermilion
HP:0010803	0.790148	VEST3	47	2910	5	0.651067	0.883695	Everted upper lip vermilion
HP:0010804	0.961019	FATHMM	54	2910	19	0.861391	0.989879	Tented upper lip vermilion
HP:0010804	0.79482	VEST3	54	2910	19	0.666804	0.882331	Tented upper lip vermilion
HP:0010804	0.955317	MetaSVM	54	2910	19	0.854645	0.9873	Tented upper lip vermilion
HP:0010804	0.965095	MetaLR	54	2910	19	0.866042	0.991614	Tented upper lip vermilion
HP:0010804	0.962031	M-CAP	54	2910	19	0.862562	0.990318	Tented upper lip vermilion
HP:0010865	0.952005	FATHMM	30	2910	3	0.788084	0.990636	Oppositional defiant disorder
HP:0010865	0.744393	VEST3	30	2910	3	0.561826	0.868673	Oppositional defiant disorder
HP:0010865	0.931976	MetaSVM	30	2910	3	0.767857	0.982684	Oppositional defiant disorder
HP:0010865	0.946747	MetaLR	30	2910	3	0.783182	0.988701	Oppositional defiant disorder
HP:0010865	0.981197	M-CAP	30	2910	3	0.789227	0.998627	Oppositional defiant disorder
HP:0011323	0.87125	FATHMM	58	2910	3	0.758349	0.935863	Cleft of chin
HP:0011323	0.802571	VEST3	58	2910	3	0.680466	0.885844	Cleft of chin
HP:0011323	0.896324	MetaSVM	58	2910	3	0.787981	0.952631	Cleft of chin
HP:0011323	0.884421	MetaLR	58	2910	3	0.773824	0.944795	Cleft of chin
HP:0011323	0.975089	M-CAP	58	2910	3	0.882462	0.995124	Cleft of chin
HP:0011364	0.980571	MetaLR	26	2910	1	0.757046	0.998778	White hair
HP:0011364	0.946154	M-CAP	26	2910	1	0.761935	0.98974	White hair
HP:0011364	0.975106	FATHMM	26	2910	1	0.768669	0.997839	White hair
HP:0011364	0.964142	MetaSVM	26	2910	1	0.772837	0.995316	White hair
HP:0011364	0.816085	VEST3	26	2910	1	0.62196	0.922885	White hair
HP:0011370	0.731032	FATHMM	28	2910	8	0.541045	0.862378	Recurrent cutaneous fungal infections
HP:0011370	0.812788	VEST3	28	2910	8	0.626841	0.918173	Recurrent cutaneous fungal infections
HP:0011370	0.767127	MetaSVM	28	2910	8	0.578303	0.887804	Recurrent cutaneous fungal infections
HP:0011370	0.780805	MetaLR	28	2910	8	0.592675	0.897126	Recurrent cutaneous fungal infections
HP:0011370	0.913813	M-CAP	28	2910	8	0.739096	0.97542	Recurrent cutaneous fungal infections
HP:0011405	0.880548	FATHMM	57	2910	2	0.768022	0.942572	Childhood onset short-limb short stature
HP:0011405	0.746781	VEST3	57	2910	2	0.618816	0.842706	Childhood onset short-limb short stature
HP:0011405	0.902375	MetaSVM	57	2910	2	0.794006	0.956833	Childhood onset short-limb short stature
HP:0011405	0.893983	MetaLR	57	2910	2	0.78395	0.951448	Childhood onset short-limb short stature
HP:0011405	0.987246	M-CAP	57	2910	2	0.884479	0.998724	Childhood onset short-limb short stature
HP:0011702	0.964714	FATHMM	79	2910	5	0.892175	0.989051	Abnormal electrophysiology of sinoatrial node origin
HP:0011702	0.965584	MetaLR	79	2910	5	0.893267	0.989479	Abnormal electrophysiology of sinoatrial node origin
HP:0011702	0.973522	M-CAP	79	2910	5	0.903011	0.99316	Abnormal electrophysiology of sinoatrial node origin
HP:0011702	0.818098	VEST3	79	2910	5	0.717458	0.888463	Abnormal electrophysiology of sinoatrial node origin
HP:0011702	0.958933	MetaSVM	79	2910	5	0.884873	0.986099	Abnormal electrophysiology of sinoatrial node origin
HP:0011704	0.969337	FATHMM	70	2910	1	0.890393	0.991937	Sick sinus syndrome
HP:0011704	0.802838	VEST3	70	2910	1	0.693241	0.880053	Sick sinus syndrome
HP:0011704	0.957835	MetaSVM	70	2910	1	0.876252	0.986464	Sick sinus syndrome
HP:0011704	0.966259	MetaLR	70	2910	1	0.886685	0.990549	Sick sinus syndrome
HP:0011704	0.982253	M-CAP	70	2910	1	0.903727	0.996945	Sick sinus syndrome
HP:0011705	0.94963	MetaLR	92	2910	11	0.881046	0.979588	First degree atrioventricular block
HP:0011705	0.944823	M-CAP	92	2910	11	0.874955	0.976693	First degree atrioventricular block
HP:0011705	0.953584	FATHMM	92	2910	11	0.88608	0.981905	First degree atrioventricular block
HP:0011705	0.787362	VEST3	92	2910	11	0.692045	0.85918	First degree atrioventricular block
HP:0011705	0.940851	MetaSVM	92	2910	11	0.86995	0.974242	First degree atrioventricular block
HP:0011711	0.953549	FATHMM	73	2910	3	0.873451	0.983885	Left anterior fascicular block
HP:0011711	0.801396	VEST3	73	2910	3	0.694245	0.877616	Left anterior fascicular block
HP:0011711	0.941101	MetaSVM	73	2910	3	0.857768	0.976923	Left anterior fascicular block
HP:0011711	0.952389	MetaLR	73	2910	3	0.871986	0.983262	Left anterior fascicular block
HP:0011711	0.974109	M-CAP	73	2910	3	0.898727	0.99377	Left anterior fascicular block
HP:0011859	0.833659	VEST3	39	2910	1	0.683303	0.920896	Punctate keratitis
HP:0011859	0.972654	MetaSVM	39	2910	1	0.838496	0.995913	Punctate keratitis
HP:0011859	0.986171	MetaLR	39	2910	1	0.829147	0.999047	Punctate keratitis
HP:0011859	0.950643	M-CAP	39	2910	1	0.81894	0.987955	Punctate keratitis
HP:0011859	0.987691	FATHMM	39	2910	1	0.823271	0.999277	Punctate keratitis
HP:0012146	0.794427	FATHMM	32	2910	3	0.621156	0.901071	Abnormality of von Willebrand factor
HP:0012146	0.884611	MetaSVM	32	2910	3	0.721593	0.957763	Abnormality of von Willebrand factor
HP:0012146	0.867579	MetaLR	32	2910	3	0.702141	0.947942	Abnormality of von Willebrand factor
HP:0012146	0.869443	VEST3	32	2910	3	0.704259	0.94904	Abnormality of von Willebrand factor
HP:0012146	0.961007	M-CAP	32	2910	3	0.804514	0.99327	Abnormality of von Willebrand factor
HP:0012188	0.705045	FATHMM	25	2910	1	0.502962	0.849544	Hyperemesis gravidarum
HP:0012188	0.824357	VEST3	25	2910	1	0.62621	0.929322	Hyperemesis gravidarum
HP:0012188	0.859024	MetaSVM	25	2910	1	0.663913	0.949484	Hyperemesis gravidarum
HP:0012188	0.816481	MetaLR	25	2910	1	0.617754	0.924516	Hyperemesis gravidarum
HP:0012188	0.821505	M-CAP	25	2910	1	0.623143	0.92759	Hyperemesis gravidarum
HP:0012227	0.952005	FATHMM	30	2910	1	0.788084	0.990636	Urethral stricture
HP:0012227	0.744393	VEST3	30	2910	1	0.561826	0.868673	Urethral stricture
HP:0012227	0.931976	MetaSVM	30	2910	1	0.767857	0.982684	Urethral stricture
HP:0012227	0.946747	MetaLR	30	2910	1	0.783182	0.988701	Urethral stricture
HP:0012227	0.981197	M-CAP	30	2910	1	0.789227	0.998627	Urethral stricture
HP:0012248	0.951119	FATHMM	86	2910	8	0.879537	0.98108	Prolonged PR interval
HP:0012248	0.781275	VEST3	86	2910	8	0.681755	0.856237	Prolonged PR interval
HP:0012248	0.937495	MetaSVM	86	2910	8	0.862342	0.972908	Prolonged PR interval
HP:0012248	0.946755	MetaLR	86	2910	8	0.874002	0.978532	Prolonged PR interval
HP:0012248	0.944202	M-CAP	86	2910	8	0.870774	0.977009	Prolonged PR interval
HP:0012249	0.946755	MetaLR	86	2910	9	0.874002	0.978532	Abnormal ST segment
HP:0012249	0.944202	M-CAP	86	2910	9	0.870774	0.977009	Abnormal ST segment
HP:0012249	0.951119	FATHMM	86	2910	9	0.879537	0.98108	Abnormal ST segment
HP:0012249	0.781275	VEST3	86	2910	9	0.681755	0.856237	Abnormal ST segment
HP:0012249	0.937495	MetaSVM	86	2910	9	0.862342	0.972908	Abnormal ST segment
HP:0012251	0.951119	FATHMM	86	2910	9	0.879537	0.98108	ST segment elevation
HP:0012251	0.781275	VEST3	86	2910	9	0.681755	0.856237	ST segment elevation
HP:0012251	0.937495	MetaSVM	86	2910	9	0.862342	0.972908	ST segment elevation
HP:0012251	0.946755	MetaLR	86	2910	9	0.874002	0.978532	ST segment elevation
HP:0012251	0.944202	M-CAP	86	2910	9	0.870774	0.977009	ST segment elevation
HP:0012254	0.79747	VEST3	36	2910	14	0.635929	0.898747	Ewing's sarcoma
HP:0012254	0.645623	FATHMM	36	2910	14	0.479244	0.782923	Ewing's sarcoma
HP:0012254	0.689681	MetaLR	36	2910	14	0.523115	0.818279	Ewing's sarcoma
HP:0012254	0.711135	M-CAP	36	2910	14	0.544921	0.83502	Ewing's sarcoma
HP:0012254	0.689629	MetaSVM	36	2910	14	0.523062	0.818238	Ewing's sarcoma
HP:0012272	0.946755	MetaLR	86	2910	8	0.874002	0.978532	J wave
HP:0012272	0.951119	FATHMM	86	2910	8	0.879537	0.98108	J wave
HP:0012272	0.781275	VEST3	86	2910	8	0.681755	0.856237	J wave
HP:0012272	0.937495	MetaSVM	86	2910	8	0.862342	0.972908	J wave
HP:0012272	0.944202	M-CAP	86	2910	8	0.870774	0.977009	J wave
HP:0030637	0.855687	MetaSVM	51	2910	13	0.730846	0.928304	Cone dysfunction
HP:0030637	0.806239	MetaLR	51	2910	13	0.675107	0.892845	Cone dysfunction
HP:0030637	0.881989	VEST3	51	2910	13	0.761463	0.94594	Cone dysfunction
HP:0030637	0.622354	FATHMM	51	2910	13	0.483366	0.743771	Cone dysfunction
HP:0030637	0.902304	M-CAP	51	2910	13	0.785619	0.958809	Cone dysfunction
HP:0045056	0.846957	MetaLR	31	2910	5	0.675502	0.936356	Abnormal levels of alpha-fetoprotein
HP:0045056	0.939918	M-CAP	31	2910	5	0.78053	0.985676	Abnormal levels of alpha-fetoprotein
HP:0045056	0.890339	VEST3	31	2910	5	0.724646	0.961609	Abnormal levels of alpha-fetoprotein
HP:0045056	0.848149	MetaSVM	31	2910	5	0.676834	0.937088	Abnormal levels of alpha-fetoprotein
HP:0045056	0.78774	FATHMM	31	2910	5	0.610753	0.897728	Abnormal levels of alpha-fetoprotein
HP:0100024	0.952005	FATHMM	30	2910	3	0.788084	0.990636	Conspicuously happy disposition
HP:0100024	0.744393	VEST3	30	2910	3	0.561826	0.868673	Conspicuously happy disposition
HP:0100024	0.931976	MetaSVM	30	2910	3	0.767857	0.982684	Conspicuously happy disposition
HP:0100024	0.946747	MetaLR	30	2910	3	0.783182	0.988701	Conspicuously happy disposition
HP:0100024	0.981197	M-CAP	30	2910	3	0.789227	0.998627	Conspicuously happy disposition
HP:0100025	0.952005	FATHMM	30	2910	2	0.788084	0.990636	Overfriendliness
HP:0100025	0.744393	VEST3	30	2910	2	0.561826	0.868673	Overfriendliness
HP:0100025	0.931976	MetaSVM	30	2910	2	0.767857	0.982684	Overfriendliness
HP:0100025	0.946747	MetaLR	30	2910	2	0.783182	0.988701	Overfriendliness
HP:0100025	0.981197	M-CAP	30	2910	2	0.789227	0.998627	Overfriendliness
HP:0100499	0.86248	FATHMM	57	2910	6	0.746919	0.930204	Tibial deviation of toes
HP:0100499	0.807283	VEST3	57	2910	6	0.684446	0.889988	Tibial deviation of toes
HP:0100499	0.891629	MetaSVM	57	2910	6	0.781144	0.949914	Tibial deviation of toes
HP:0100499	0.878118	MetaLR	57	2910	6	0.765163	0.940937	Tibial deviation of toes
HP:0100499	0.969365	M-CAP	57	2910	6	0.875232	0.993042	Tibial deviation of toes
HP:0100552	0.909261	FATHMM	40	2910	7	0.773075	0.967186	Neoplasm of the tracheobronchial system
HP:0100552	0.920103	MetaLR	40	2910	7	0.785966	0.973057	Neoplasm of the tracheobronchial system
HP:0100552	0.927195	M-CAP	40	2910	7	0.794395	0.976732	Neoplasm of the tracheobronchial system
HP:0100552	0.76546	VEST3	40	2910	7	0.610986	0.871494	Neoplasm of the tracheobronchial system
HP:0100552	0.914708	MetaSVM	40	2910	7	0.779548	0.970172	Neoplasm of the tracheobronchial system
HP:0100583	0.878118	MetaLR	57	2910	3	0.765163	0.940937	Corneal perforation
HP:0100583	0.86248	FATHMM	57	2910	3	0.746919	0.930204	Corneal perforation
HP:0100583	0.807283	VEST3	57	2910	3	0.684446	0.889988	Corneal perforation
HP:0100583	0.891629	MetaSVM	57	2910	3	0.781144	0.949914	Corneal perforation
HP:0100583	0.969365	M-CAP	57	2910	3	0.875232	0.993042	Corneal perforation
HP:0100710	0.684969	FATHMM	52	2910	21	0.547753	0.796053	Impulsivity
HP:0100710	0.833066	VEST3	52	2910	21	0.706546	0.911844	Impulsivity
HP:0100710	0.774858	MetaSVM	52	2910	21	0.642265	0.868377	Impulsivity
HP:0100710	0.757947	MetaLR	52	2910	21	0.624079	0.855204	Impulsivity
HP:0100710	0.869317	M-CAP	52	2910	21	0.748106	0.937105	Impulsivity
HP:0100759	0.93905	MetaLR	52	2910	10	0.831839	0.979586	Clubbing of fingers
HP:0100759	0.955422	M-CAP	52	2910	10	0.851689	0.987653	Clubbing of fingers
HP:0100759	0.801586	VEST3	52	2910	10	0.67144	0.888723	Clubbing of fingers
HP:0100759	0.936707	MetaSVM	52	2910	10	0.828968	0.97835	Clubbing of fingers
HP:0100759	0.914942	FATHMM	52	2910	10	0.802379	0.966099	Clubbing of fingers
HP:0200025	0.966065	MetaLR	30	2910	3	0.797776	0.995156	Mandibular pain
HP:0200025	0.908912	M-CAP	30	2910	3	0.742074	0.971916	Mandibular pain
HP:0200025	0.971627	FATHMM	30	2910	3	0.798725	0.996627	Mandibular pain
HP:0200025	0.801993	VEST3	30	2910	3	0.622654	0.908609	Mandibular pain
HP:0200025	0.961317	MetaSVM	30	2910	3	0.795315	0.993748	Mandibular pain
HP:0200026	0.971627	FATHMM	30	2910	3	0.798725	0.996627	Ocular pain
HP:0200026	0.801993	VEST3	30	2910	3	0.622654	0.908609	Ocular pain
HP:0200026	0.961317	MetaSVM	30	2910	3	0.795315	0.993748	Ocular pain
HP:0200026	0.966065	MetaLR	30	2910	3	0.797776	0.995156	Ocular pain
HP:0200026	0.908912	M-CAP	30	2910	3	0.742074	0.971916	Ocular pain
HP:0200037	0.946755	MetaLR	86	2910	9	0.874002	0.978532	Skin vesicle
HP:0200037	0.944202	M-CAP	86	2910	9	0.870774	0.977009	Skin vesicle
HP:0200037	0.781275	VEST3	86	2910	9	0.681755	0.856237	Skin vesicle
HP:0200037	0.951119	FATHMM	86	2910	9	0.879537	0.98108	Skin vesicle
HP:0200037	0.937495	MetaSVM	86	2910	9	0.862342	0.972908	Skin vesicle
HP:0200039	0.695245	FATHMM	34	2910	11	0.523612	0.825634	Pustule
HP:0200039	0.856752	VEST3	34	2910	11	0.696162	0.939803	Pustule
HP:0200039	0.76653	MetaSVM	34	2910	11	0.597307	0.879042	Pustule
HP:0200039	0.743688	MetaLR	34	2910	11	0.573302	0.86237	Pustule
HP:0200039	0.804503	M-CAP	34	2910	11	0.638096	0.905702	Pustule
HP:0200046	0.952005	FATHMM	30	2910	2	0.788084	0.990636	Cat cry
HP:0200046	0.946747	MetaLR	30	2910	2	0.783182	0.988701	Cat cry
HP:0200046	0.981197	M-CAP	30	2910	2	0.789227	0.998627	Cat cry
HP:0200046	0.744393	VEST3	30	2910	2	0.561826	0.868673	Cat cry
HP:0200046	0.931976	MetaSVM	30	2910	2	0.767857	0.982684	Cat cry
HP:0200127	0.970883	FATHMM	76	2910	2	0.897497	0.992186	Atrial cardiomyopathy
HP:0200127	0.808503	VEST3	76	2910	2	0.704525	0.882018	Atrial cardiomyopathy
HP:0200127	0.960291	MetaSVM	76	2910	2	0.884356	0.987093	Atrial cardiomyopathy
HP:0200127	0.968199	MetaLR	76	2910	2	0.894229	0.990962	Atrial cardiomyopathy
HP:0200127	0.980001	M-CAP	76	2910	2	0.907707	0.995921	Atrial cardiomyopathy
HP:0200129	0.978104	MetaLR	46	2910	1	0.861122	0.996902	Calcific mitral stenosis
HP:0200129	0.985055	M-CAP	46	2910	1	0.85895	0.9986	Calcific mitral stenosis
HP:0200129	0.993755	FATHMM	46	2910	1	0.802416	0.99984	Calcific mitral stenosis
HP:0200129	0.806906	VEST3	46	2910	1	0.667728	0.896798	Calcific mitral stenosis
HP:0200129	0.965834	MetaSVM	46	2910	1	0.852071	0.992844	Calcific mitral stenosis
HP:0200134	0.92732	FATHMM	60	2910	9	0.828008	0.971276	Epileptic encephalopathy
HP:0200134	0.803119	VEST3	60	2910	9	0.683429	0.88516	Epileptic encephalopathy
HP:0200134	0.951658	MetaSVM	60	2910	9	0.858175	0.984626	Epileptic encephalopathy
HP:0200134	0.956867	MetaLR	60	2910	9	0.864582	0.987193	Epileptic encephalopathy
HP:0200134	0.965587	M-CAP	60	2910	9	0.875034	0.991184	Epileptic encephalopathy
