# Supplementary material for: A phenotype centric benchmark of variant prioritisation tools
Source: NPJ Genom Med. 2018 Feb 5;3:5. doi: 10.1038/s41525-018-0044-9 (PMC5799157; doi:10.1038/s41525-018-0044-9)
Supplement: Supplementary file 4 — Supplementary Table 3 [file 41525_2018_44_MOESM4_ESM.xlsx]

## Sheet: table1
HPO	AUC	Method	NumPathogenic	NumBenign	NumGenes	LL	UL	hpo$name
HP:0000015	0.984397	MetaLR	285	2910	26	0.961127	0.993827	Bladder diverticulum
HP:0000015	0.98408	M-CAP	285	2910	26	0.960706	0.993642	Bladder diverticulum
HP:0000015	0.98068	FATHMM	285	2910	26	0.956214	0.991596	Bladder diverticulum
HP:0000015	0.969429	VEST3	285	2910	26	0.94171	0.984188	Bladder diverticulum
HP:0000015	0.961827	MetaSVM	285	2910	26	0.932189	0.978806	Bladder diverticulum
HP:0000131	0.993158	MetaLR	39	2910	3	0.763241	0.999847	Uterine leiomyoma
HP:0000131	0.992352	FATHMM	39	2910	3	0.779562	0.99979	Uterine leiomyoma
HP:0000131	0.913067	VEST3	39	2910	3	0.775165	0.969694	Uterine leiomyoma
HP:0000131	0.973592	MetaSVM	39	2910	3	0.838893	0.996184	Uterine leiomyoma
HP:0000131	0.969755	M-CAP	39	2910	3	0.836874	0.995035	Uterine leiomyoma
HP:0000139	0.981702	FATHMM	298	2910	6	0.958328	0.992074	Uterine prolapse
HP:0000139	0.971029	VEST3	298	2910	6	0.944544	0.985064	Uterine prolapse
HP:0000139	0.965552	MetaSVM	298	2910	6	0.937655	0.981216	Uterine prolapse
HP:0000139	0.986649	MetaLR	298	2910	6	0.964889	0.994993	Uterine prolapse
HP:0000139	0.990202	M-CAP	298	2910	6	0.969617	0.996885	Uterine prolapse
HP:0000151	0.939696	MetaLR	33	2910	14	0.787998	0.984923	Aplasia of the uterus
HP:0000151	0.978621	M-CAP	33	2910	14	0.812287	0.997939	Aplasia of the uterus
HP:0000151	0.910585	VEST3	33	2910	14	0.754932	0.971154	Aplasia of the uterus
HP:0000151	0.939514	MetaSVM	33	2910	14	0.787799	0.984845	Aplasia of the uterus
HP:0000151	0.908175	FATHMM	33	2910	14	0.752142	0.96991	Aplasia of the uterus
HP:0000211	0.980015	MetaLR	416	2910	29	0.961057	0.989841	Trismus
HP:0000211	0.988164	M-CAP	416	2910	29	0.971699	0.995098	Trismus
HP:0000211	0.973494	FATHMM	416	2910	29	0.952812	0.985251	Trismus
HP:0000211	0.949254	VEST3	416	2910	29	0.92351	0.966647	Trismus
HP:0000211	0.961233	MetaSVM	416	2910	29	0.93778	0.976071	Trismus
HP:0000212	0.917956	FATHMM	720	2910	141	0.89555	0.9359	Gingival overgrowth
HP:0000212	0.910475	VEST3	720	2910	141	0.887315	0.929254	Gingival overgrowth
HP:0000212	0.931098	MetaSVM	720	2910	141	0.910136	0.947452	Gingival overgrowth
HP:0000212	0.937085	MetaLR	720	2910	141	0.91684	0.952656	Gingival overgrowth
HP:0000212	0.948765	M-CAP	720	2910	141	0.930049	0.962675	Gingival overgrowth
HP:0000214	0.968291	MetaSVM	57	2910	6	0.874065	0.992612	Lip telangiectasia
HP:0000214	0.969952	MetaLR	57	2910	6	0.875861	0.993275	Lip telangiectasia
HP:0000214	0.972744	M-CAP	57	2910	6	0.878735	0.994343	Lip telangiectasia
HP:0000214	0.953177	FATHMM	57	2910	6	0.856263	0.985829	Lip telangiectasia
HP:0000214	0.910174	VEST3	57	2910	6	0.803425	0.961716	Lip telangiectasia
HP:0000227	0.950447	FATHMM	48	2910	4	0.838937	0.986039	Tongue telangiectasia
HP:0000227	0.936118	VEST3	48	2910	4	0.821694	0.978991	Tongue telangiectasia
HP:0000227	0.966212	MetaSVM	48	2910	4	0.856629	0.992746	Tongue telangiectasia
HP:0000227	0.966914	MetaLR	48	2910	4	0.857337	0.993013	Tongue telangiectasia
HP:0000227	0.975712	M-CAP	48	2910	4	0.864772	0.996053	Tongue telangiectasia
HP:0000228	0.953177	FATHMM	57	2910	6	0.856263	0.985829	Oral cavity telangiectasia
HP:0000228	0.910174	VEST3	57	2910	6	0.803425	0.961716	Oral cavity telangiectasia
HP:0000228	0.969952	MetaLR	57	2910	6	0.875861	0.993275	Oral cavity telangiectasia
HP:0000228	0.972744	M-CAP	57	2910	6	0.878735	0.994343	Oral cavity telangiectasia
HP:0000228	0.968291	MetaSVM	57	2910	6	0.874065	0.992612	Oral cavity telangiectasia
HP:0000230	0.941548	FATHMM	439	2910	24	0.915334	0.960001	Gingivitis
HP:0000230	0.929339	VEST3	439	2910	24	0.901281	0.949866	Gingivitis
HP:0000230	0.941472	MetaSVM	439	2910	24	0.915245	0.959938	Gingivitis
HP:0000230	0.956182	MetaLR	439	2910	24	0.932511	0.971803	Gingivitis
HP:0000230	0.976671	M-CAP	439	2910	24	0.957497	0.98731	Gingivitis
HP:0000339	0.96548	FATHMM	33	2910	1	0.811868	0.994513	Pugilistic facies
HP:0000339	0.949068	VEST3	33	2910	1	0.797888	0.988758	Pugilistic facies
HP:0000339	0.960429	MetaSVM	33	2910	1	0.808324	0.992892	Pugilistic facies
HP:0000339	0.976794	MetaLR	33	2910	1	0.813621	0.997542	Pugilistic facies
HP:0000339	0.974513	M-CAP	33	2910	1	0.814402	0.997008	Pugilistic facies
HP:0000362	0.944183	MetaLR	84	2910	8	0.869518	0.977241	Otosclerosis
HP:0000362	0.956492	M-CAP	84	2910	8	0.885141	0.984306	Otosclerosis
HP:0000362	0.916961	FATHMM	84	2910	8	0.835727	0.95995	Otosclerosis
HP:0000362	0.957646	VEST3	84	2910	8	0.88661	0.984936	Otosclerosis
HP:0000362	0.918358	MetaSVM	84	2910	8	0.837434	0.960881	Otosclerosis
HP:0000363	0.920327	FATHMM	787	2910	81	0.899239	0.93731	Abnormality of earlobe
HP:0000363	0.900594	VEST3	787	2910	81	0.877647	0.919631	Abnormality of earlobe
HP:0000363	0.920918	MetaSVM	787	2910	81	0.899889	0.937834	Abnormality of earlobe
HP:0000363	0.927329	MetaLR	787	2910	81	0.906974	0.943507	Abnormality of earlobe
HP:0000363	0.946493	M-CAP	787	2910	81	0.928409	0.960205	Abnormality of earlobe
HP:0000387	0.991625	FATHMM	262	2910	2	0.969093	0.997768	Absent earlobe
HP:0000387	0.981251	VEST3	262	2910	2	0.955424	0.992236	Absent earlobe
HP:0000387	0.969364	MetaSVM	262	2910	2	0.940016	0.984589	Absent earlobe
HP:0000387	0.993609	MetaLR	262	2910	2	0.971444	0.998594	Absent earlobe
HP:0000387	0.998974	M-CAP	262	2910	2	0.956834	0.999977	Absent earlobe
HP:0000434	0.950447	FATHMM	48	2910	4	0.838937	0.986039	Nasal mucosa telangiectasia
HP:0000434	0.936118	VEST3	48	2910	4	0.821694	0.978991	Nasal mucosa telangiectasia
HP:0000434	0.966212	MetaSVM	48	2910	4	0.856629	0.992746	Nasal mucosa telangiectasia
HP:0000434	0.966914	MetaLR	48	2910	4	0.857337	0.993013	Nasal mucosa telangiectasia
HP:0000434	0.975712	M-CAP	48	2910	4	0.864772	0.996053	Nasal mucosa telangiectasia
HP:0000444	0.94618	MetaLR	618	2910	70	0.925354	0.961438	Convex nasal ridge
HP:0000444	0.965724	M-CAP	618	2910	70	0.948097	0.977506	Convex nasal ridge
HP:0000444	0.932812	FATHMM	618	2910	70	0.910176	0.950057	Convex nasal ridge
HP:0000444	0.91337	VEST3	618	2910	70	0.888471	0.933129	Convex nasal ridge
HP:0000444	0.936831	MetaSVM	618	2910	70	0.914714	0.953504	Convex nasal ridge
HP:0000446	0.979948	FATHMM	330	2910	27	0.957689	0.990612	Narrow nasal bridge
HP:0000446	0.955854	VEST3	330	2910	27	0.927565	0.973412	Narrow nasal bridge
HP:0000446	0.963105	MetaSVM	330	2910	27	0.936417	0.978844	Narrow nasal bridge
HP:0000446	0.983783	MetaLR	330	2910	27	0.962715	0.993033	Narrow nasal bridge
HP:0000446	0.987117	M-CAP	330	2910	27	0.967141	0.995012	Narrow nasal bridge
HP:0000455	0.907815	FATHMM	102	2910	47	0.834298	0.950644	Broad nasal tip
HP:0000455	0.936783	MetaLR	102	2910	47	0.869712	0.970498	Broad nasal tip
HP:0000455	0.954974	M-CAP	102	2910	47	0.892695	0.981842	Broad nasal tip
HP:0000455	0.900376	VEST3	102	2910	47	0.82541	0.945286	Broad nasal tip
HP:0000455	0.933581	MetaSVM	102	2910	47	0.865728	0.968397	Broad nasal tip
HP:0000506	0.90096	FATHMM	554	2910	104	0.873158	0.923204	Telecanthus
HP:0000506	0.908339	VEST3	554	2910	104	0.881314	0.929701	Telecanthus
HP:0000506	0.907718	MetaSVM	554	2910	104	0.880626	0.929156	Telecanthus
HP:0000506	0.918886	MetaLR	554	2910	104	0.893052	0.938907	Telecanthus
HP:0000506	0.957819	M-CAP	554	2910	104	0.937521	0.971721	Telecanthus
HP:0000563	0.972873	MetaLR	335	2910	67	0.948853	0.985781	Keratoconus
HP:0000563	0.982447	M-CAP	335	2910	67	0.961186	0.992157	Keratoconus
HP:0000563	0.959913	VEST3	335	2910	67	0.932761	0.976379	Keratoconus
HP:0000563	0.959814	FATHMM	335	2910	67	0.93264	0.976304	Keratoconus
HP:0000563	0.954515	MetaSVM	335	2910	67	0.926211	0.972287	Keratoconus
HP:0000591	0.952019	MetaLR	619	2910	71	0.932086	0.966313	Abnormality of the sclera
HP:0000591	0.931491	FATHMM	619	2910	71	0.908709	0.948907	Abnormality of the sclera
HP:0000591	0.932445	VEST3	619	2910	71	0.909783	0.949729	Abnormality of the sclera
HP:0000591	0.941972	MetaSVM	619	2910	71	0.920569	0.957872	Abnormality of the sclera
HP:0000591	0.967612	M-CAP	619	2910	71	0.950359	0.979	Abnormality of the sclera
HP:0000592	0.941623	FATHMM	536	2910	62	0.91831	0.958583	Blue sclerae
HP:0000592	0.942236	VEST3	536	2910	62	0.919013	0.959096	Blue sclerae
HP:0000592	0.946257	MetaSVM	536	2910	62	0.923642	0.962446	Blue sclerae
HP:0000592	0.95904	MetaLR	536	2910	62	0.938555	0.972893	Blue sclerae
HP:0000592	0.97175	M-CAP	536	2910	62	0.953782	0.982859	Blue sclerae
HP:0000655	0.946247	MetaLR	44	2910	8	0.826061	0.984906	Vitreoretinal degeneration
HP:0000655	0.969857	M-CAP	44	2910	8	0.851077	0.99451	Vitreoretinal degeneration
HP:0000655	0.938363	FATHMM	44	2910	8	0.816717	0.981137	Vitreoretinal degeneration
HP:0000655	0.918787	VEST3	44	2910	8	0.793195	0.970905	Vitreoretinal degeneration
HP:0000655	0.936305	MetaSVM	44	2910	8	0.814256	0.980116	Vitreoretinal degeneration
HP:0000670	0.900075	VEST3	881	2910	152	0.878455	0.918208	Carious teeth
HP:0000670	0.928088	MetaSVM	881	2910	152	0.909049	0.94339	Carious teeth
HP:0000670	0.938471	MetaLR	881	2910	152	0.920557	0.952553	Carious teeth
HP:0000670	0.959158	M-CAP	881	2910	152	0.943891	0.970401	Carious teeth
HP:0000670	0.919298	FATHMM	881	2910	152	0.899385	0.935552	Carious teeth
HP:0000677	0.934441	FATHMM	65	2910	15	0.842215	0.974399	Oligodontia
HP:0000677	0.944766	VEST3	65	2910	15	0.855097	0.980229	Oligodontia
HP:0000677	0.952493	MetaSVM	65	2910	15	0.864757	0.984343	Oligodontia
HP:0000677	0.957476	MetaLR	65	2910	15	0.870956	0.986862	Oligodontia
HP:0000677	0.960994	M-CAP	65	2910	15	0.875295	0.988569	Oligodontia
HP:0000691	0.92386	FATHMM	685	2910	100	0.901467	0.941494	Microdontia
HP:0000691	0.909138	VEST3	685	2910	100	0.885198	0.928489	Microdontia
HP:0000691	0.930176	MetaSVM	685	2910	100	0.908508	0.947012	Microdontia
HP:0000691	0.94216	MetaLR	685	2910	100	0.92199	0.957356	Microdontia
HP:0000691	0.963988	M-CAP	685	2910	100	0.947115	0.975616	Microdontia
HP:0000703	0.987429	MetaLR	79	2910	7	0.915636	0.998244	Dentinogenesis imperfecta
HP:0000703	0.993177	M-CAP	79	2910	7	0.90903	0.999529	Dentinogenesis imperfecta
HP:0000703	0.97693	FATHMM	79	2910	7	0.906957	0.994594	Dentinogenesis imperfecta
HP:0000703	0.970821	VEST3	79	2910	7	0.899756	0.991957	Dentinogenesis imperfecta
HP:0000703	0.967508	MetaSVM	79	2910	7	0.895671	0.990411	Dentinogenesis imperfecta
HP:0000704	0.933786	FATHMM	400	2910	55	0.904844	0.954369	Periodontitis
HP:0000704	0.947915	VEST3	400	2910	55	0.921315	0.965856	Periodontitis
HP:0000704	0.943317	MetaSVM	400	2910	55	0.915917	0.962157	Periodontitis
HP:0000704	0.954667	MetaLR	400	2910	55	0.929317	0.971206	Periodontitis
HP:0000704	0.959623	M-CAP	400	2910	55	0.935259	0.975062	Periodontitis
HP:0000740	0.960672	FATHMM	27	2910	6	0.778187	0.994155	Episodic paroxysmal anxiety
HP:0000740	0.930266	VEST3	27	2910	6	0.752098	0.983238	Episodic paroxysmal anxiety
HP:0000740	0.968022	MetaSVM	27	2910	6	0.780115	0.996143	Episodic paroxysmal anxiety
HP:0000740	0.974933	MetaLR	27	2910	6	0.77695	0.997703	Episodic paroxysmal anxiety
HP:0000740	0.968461	M-CAP	27	2910	6	0.780098	0.996252	Episodic paroxysmal anxiety
HP:0000790	0.927913	FATHMM	666	2910	97	0.90563	0.945252	Hematuria
HP:0000790	0.909051	VEST3	666	2910	97	0.884727	0.928657	Hematuria
HP:0000790	0.932907	MetaSVM	666	2910	97	0.911223	0.949587	Hematuria
HP:0000790	0.945439	MetaLR	666	2910	97	0.92539	0.960332	Hematuria
HP:0000790	0.96012	M-CAP	666	2910	97	0.942299	0.972596	Hematuria
HP:0000816	0.955366	FATHMM	48	2910	11	0.844701	0.988267	Abnormality of Krebs cycle metabolism
HP:0000816	0.903311	VEST3	48	2910	11	0.781995	0.960525	Abnormality of Krebs cycle metabolism
HP:0000816	0.965714	MetaSVM	48	2910	11	0.856121	0.992556	Abnormality of Krebs cycle metabolism
HP:0000816	0.970572	MetaLR	48	2910	11	0.860809	0.994347	Abnormality of Krebs cycle metabolism
HP:0000816	0.963527	M-CAP	48	2910	11	0.85383	0.9917	Abnormality of Krebs cycle metabolism
HP:0000843	0.93208	MetaSVM	137	2910	11	0.875835	0.963897	Hyperparathyroidism
HP:0000843	0.915113	FATHMM	137	2910	11	0.855317	0.951594	Hyperparathyroidism
HP:0000843	0.903281	VEST3	137	2910	11	0.841268	0.942716	Hyperparathyroidism
HP:0000843	0.934698	MetaLR	137	2910	11	0.879045	0.965742	Hyperparathyroidism
HP:0000843	0.940604	M-CAP	137	2910	11	0.886336	0.969843	Hyperparathyroidism
HP:0000875	0.919327	VEST3	142	2910	13	0.861677	0.954227	Episodic hypertension
HP:0000875	0.922549	MetaSVM	142	2910	13	0.865551	0.956595	Episodic hypertension
HP:0000875	0.924489	MetaLR	142	2910	13	0.867893	0.958012	Episodic hypertension
HP:0000875	0.968399	M-CAP	142	2910	13	0.922888	0.987416	Episodic hypertension
HP:0000875	0.912695	FATHMM	142	2910	13	0.853751	0.949294	Episodic hypertension
HP:0000887	0.965413	MetaLR	64	2910	9	0.879567	0.990713	Cupped ribs
HP:0000887	0.959222	M-CAP	64	2910	9	0.872052	0.987832	Cupped ribs
HP:0000887	0.918565	VEST3	64	2910	9	0.821601	0.965067	Cupped ribs
HP:0000887	0.953906	MetaSVM	64	2910	9	0.865473	0.985201	Cupped ribs
HP:0000887	0.94775	FATHMM	64	2910	9	0.857796	0.981996	Cupped ribs
HP:0000907	0.953952	FATHMM	47	2910	5	0.841159	0.987811	Anterior rib cupping
HP:0000907	0.971339	MetaLR	47	2910	5	0.859326	0.99471	Anterior rib cupping
HP:0000907	0.971437	M-CAP	47	2910	5	0.859408	0.994743	Anterior rib cupping
HP:0000907	0.949631	VEST3	47	2910	5	0.836101	0.985851	Anterior rib cupping
HP:0000907	0.958321	MetaSVM	47	2910	5	0.846146	0.989704	Anterior rib cupping
HP:0000912	0.944157	MetaLR	591	2910	33	0.922488	0.960031	Sprengel anomaly
HP:0000912	0.961304	M-CAP	591	2910	33	0.94238	0.974183	Sprengel anomaly
HP:0000912	0.948215	FATHMM	591	2910	33	0.927146	0.963431	Sprengel anomaly
HP:0000912	0.916895	VEST3	591	2910	33	0.891758	0.93661	Sprengel anomaly
HP:0000912	0.932204	MetaSVM	591	2910	33	0.908907	0.949872	Sprengel anomaly
HP:0000947	0.930326	FATHMM	54	2910	5	0.824061	0.974402	Dumbbell-shaped long bone
HP:0000947	0.911636	VEST3	54	2910	5	0.801238	0.963509	Dumbbell-shaped long bone
HP:0000947	0.938128	MetaSVM	54	2910	5	0.833655	0.978666	Dumbbell-shaped long bone
HP:0000947	0.945106	MetaLR	54	2910	5	0.84223	0.982309	Dumbbell-shaped long bone
HP:0000947	0.957576	M-CAP	54	2910	5	0.857342	0.988342	Dumbbell-shaped long bone
HP:0000961	0.940244	FATHMM	652	2910	57	0.919239	0.956048	Cyanosis
HP:0000961	0.914947	VEST3	652	2910	57	0.890945	0.934057	Cyanosis
HP:0000961	0.953266	MetaLR	652	2910	57	0.93412	0.967045	Cyanosis
HP:0000961	0.96652	M-CAP	652	2910	57	0.9496	0.977892	Cyanosis
HP:0000961	0.939617	MetaSVM	652	2910	57	0.918528	0.955511	Cyanosis
HP:0000963	0.927369	FATHMM	756	2910	72	0.906557	0.943833	Thin skin
HP:0000963	0.912594	VEST3	756	2910	72	0.890254	0.930741	Thin skin
HP:0000963	0.931769	MetaSVM	756	2910	72	0.91145	0.947693	Thin skin
HP:0000963	0.942996	MetaLR	756	2910	72	0.924035	0.957441	Thin skin
HP:0000963	0.953428	M-CAP	756	2910	72	0.935883	0.966344	Thin skin
HP:0000977	0.938779	FATHMM	127	2910	29	0.881282	0.969396	Soft skin
HP:0000977	0.932523	VEST3	127	2910	29	0.873557	0.96509	Soft skin
HP:0000977	0.94404	MetaSVM	127	2910	29	0.887839	0.972939	Soft skin
HP:0000977	0.958441	MetaLR	127	2910	29	0.906087	0.982183	Soft skin
HP:0000977	0.952027	M-CAP	127	2910	29	0.897903	0.978156	Soft skin
HP:0000978	0.937441	MetaLR	699	2910	108	0.916898	0.953165	Bruising susceptibility
HP:0000978	0.953201	M-CAP	699	2910	108	0.934806	0.966592	Bruising susceptibility
HP:0000978	0.927515	MetaSVM	699	2910	108	0.905786	0.94454	Bruising susceptibility
HP:0000978	0.915932	FATHMM	699	2910	108	0.892943	0.934347	Bruising susceptibility
HP:0000978	0.917145	VEST3	699	2910	108	0.894282	0.93542	Bruising susceptibility
HP:0000993	0.989285	FATHMM	264	2910	4	0.966226	0.996655	Molluscoid pseudotumors
HP:0000993	0.981044	VEST3	264	2910	4	0.955295	0.992085	Molluscoid pseudotumors
HP:0000993	0.9686	MetaSVM	264	2910	4	0.939196	0.984027	Molluscoid pseudotumors
HP:0000993	0.99251	MetaLR	264	2910	4	0.970333	0.998141	Molluscoid pseudotumors
HP:0000993	0.997799	M-CAP	264	2910	4	0.971876	0.999832	Molluscoid pseudotumors
HP:0001009	0.914487	FATHMM	939	2910	120	0.894822	0.93076	Telangiectasia
HP:0001009	0.903321	VEST3	939	2910	120	0.8827	0.920643	Telangiectasia
HP:0001009	0.923386	MetaSVM	939	2910	120	0.904546	0.938759	Telangiectasia
HP:0001009	0.932183	MetaLR	939	2910	120	0.914224	0.946602	Telangiectasia
HP:0001009	0.945594	M-CAP	939	2910	120	0.929127	0.958407	Telangiectasia
HP:0001030	0.971407	FATHMM	322	2910	12	0.946354	0.984946	Fragile skin
HP:0001030	0.964971	VEST3	322	2910	12	0.938303	0.980354	Fragile skin
HP:0001030	0.953143	MetaSVM	322	2910	12	0.923849	0.971516	Fragile skin
HP:0001030	0.973254	MetaLR	322	2910	12	0.948693	0.986228	Fragile skin
HP:0001030	0.979815	M-CAP	322	2910	12	0.957129	0.990614	Fragile skin
HP:0001058	0.980082	MetaLR	78	2910	4	0.909509	0.995866	Poor wound healing
HP:0001058	0.986701	M-CAP	78	2910	4	0.914462	0.998062	Poor wound healing
HP:0001058	0.95904	MetaSVM	78	2910	4	0.884284	0.986253	Poor wound healing
HP:0001058	0.97559	FATHMM	78	2910	4	0.904648	0.994096	Poor wound healing
HP:0001058	0.963347	VEST3	78	2910	4	0.889722	0.988455	Poor wound healing
HP:0001063	0.951409	MetaLR	557	2910	41	0.930103	0.966455	Acrocyanosis
HP:0001063	0.968348	M-CAP	557	2910	41	0.950094	0.980065	Acrocyanosis
HP:0001063	0.938789	FATHMM	557	2910	41	0.915586	0.955921	Acrocyanosis
HP:0001063	0.918946	VEST3	557	2910	41	0.893197	0.938912	Acrocyanosis
HP:0001063	0.935234	MetaSVM	557	2910	41	0.91154	0.95291	Acrocyanosis
HP:0001065	0.948173	MetaLR	237	2910	27	0.911518	0.970141	Striae distensae
HP:0001065	0.961697	M-CAP	237	2910	27	0.928231	0.979896	Striae distensae
HP:0001065	0.921434	FATHMM	237	2910	27	0.879618	0.949558	Striae distensae
HP:0001065	0.938017	MetaSVM	237	2910	27	0.89925	0.96249	Striae distensae
HP:0001065	0.909705	VEST3	237	2910	27	0.865975	0.940153	Striae distensae
HP:0001073	0.992416	MetaLR	262	2910	2	0.970066	0.998111	Cigarette-paper scars
HP:0001073	0.998517	M-CAP	262	2910	2	0.966616	0.999936	Cigarette-paper scars
HP:0001073	0.9897	FATHMM	262	2910	2	0.966623	0.996873	Cigarette-paper scars
HP:0001073	0.981055	VEST3	262	2910	2	0.955165	0.992118	Cigarette-paper scars
HP:0001073	0.968525	MetaSVM	262	2910	2	0.938949	0.984016	Cigarette-paper scars
HP:0001075	0.9724	FATHMM	405	2910	13	0.951082	0.984578	Atrophic scars
HP:0001075	0.959396	VEST3	405	2910	13	0.935172	0.974812	Atrophic scars
HP:0001075	0.957041	MetaSVM	405	2910	13	0.932345	0.972983	Atrophic scars
HP:0001075	0.978076	MetaLR	405	2910	13	0.958231	0.988605	Atrophic scars
HP:0001075	0.983512	M-CAP	405	2910	13	0.965233	0.992258	Atrophic scars
HP:0001083	0.967662	MetaLR	234	2910	31	0.935495	0.984061	Ectopia lentis
HP:0001083	0.965689	M-CAP	234	2910	31	0.932985	0.982728	Ectopia lentis
HP:0001083	0.953517	MetaSVM	234	2910	31	0.917774	0.974161	Ectopia lentis
HP:0001083	0.95257	FATHMM	234	2910	31	0.916607	0.973473	Ectopia lentis
HP:0001083	0.919783	VEST3	234	2910	31	0.877364	0.948392	Ectopia lentis
HP:0001095	0.912924	FATHMM	150	2910	14	0.855979	0.948703	Hypertensive retinopathy
HP:0001095	0.911549	VEST3	150	2910	14	0.854347	0.947662	Hypertensive retinopathy
HP:0001095	0.923086	MetaSVM	150	2910	14	0.868121	0.956296	Hypertensive retinopathy
HP:0001095	0.925072	MetaLR	150	2910	14	0.870513	0.957758	Hypertensive retinopathy
HP:0001095	0.966966	M-CAP	150	2910	14	0.922815	0.986238	Hypertensive retinopathy
HP:0001166	0.90315	FATHMM	371	2910	55	0.868604	0.929353	Arachnodactyly
HP:0001166	0.930571	MetaLR	371	2910	55	0.899815	0.952385	Arachnodactyly
HP:0001166	0.93555	M-CAP	371	2910	55	0.905582	0.956463	Arachnodactyly
HP:0001166	0.904327	VEST3	371	2910	55	0.869927	0.930358	Arachnodactyly
HP:0001166	0.924709	MetaSVM	371	2910	55	0.893069	0.947538	Arachnodactyly
HP:0001222	0.907443	FATHMM	38	2910	3	0.765974	0.96707	Spatulate thumbs
HP:0001222	0.931746	VEST3	38	2910	3	0.794625	0.97966	Spatulate thumbs
HP:0001222	0.960874	MetaSVM	38	2910	3	0.826534	0.992162	Spatulate thumbs
HP:0001222	0.955259	MetaLR	38	2910	3	0.821	0.990039	Spatulate thumbs
HP:0001222	0.922626	M-CAP	38	2910	3	0.783906	0.975122	Spatulate thumbs
HP:0001232	0.966914	MetaLR	48	2910	3	0.857337	0.993013	Nail bed telangiectasia
HP:0001232	0.975712	M-CAP	48	2910	3	0.864772	0.996053	Nail bed telangiectasia
HP:0001232	0.950447	FATHMM	48	2910	3	0.838937	0.986039	Nail bed telangiectasia
HP:0001232	0.936118	VEST3	48	2910	3	0.821694	0.978991	Nail bed telangiectasia
HP:0001232	0.966212	MetaSVM	48	2910	3	0.856629	0.992746	Nail bed telangiectasia
HP:0001234	0.926702	FATHMM	37	2910	3	0.785966	0.977543	Hitchhiker thumb
HP:0001234	0.935391	VEST3	37	2910	3	0.796069	0.981716	Hitchhiker thumb
HP:0001234	0.97204	MetaSVM	37	2910	3	0.831195	0.995942	Hitchhiker thumb
HP:0001234	0.967995	MetaLR	37	2910	3	0.82902	0.994727	Hitchhiker thumb
HP:0001234	0.933566	M-CAP	37	2910	3	0.79396	0.98086	Hitchhiker thumb
HP:0001239	0.960755	MetaLR	101	2910	9	0.899668	0.985259	Wrist flexion contracture
HP:0001239	0.969087	M-CAP	101	2910	9	0.910391	0.989768	Wrist flexion contracture
HP:0001239	0.906221	VEST3	101	2910	9	0.831929	0.949661	Wrist flexion contracture
HP:0001239	0.950279	MetaSVM	101	2910	9	0.886263	0.979113	Wrist flexion contracture
HP:0001239	0.934989	FATHMM	101	2910	9	0.86703	0.969439	Wrist flexion contracture
HP:0001248	0.96548	FATHMM	33	2910	1	0.811868	0.994513	Short tubular bones of the hand
HP:0001248	0.949068	VEST3	33	2910	1	0.797888	0.988758	Short tubular bones of the hand
HP:0001248	0.960429	MetaSVM	33	2910	1	0.808324	0.992892	Short tubular bones of the hand
HP:0001248	0.976794	MetaLR	33	2910	1	0.813621	0.997542	Short tubular bones of the hand
HP:0001248	0.974513	M-CAP	33	2910	1	0.814402	0.997008	Short tubular bones of the hand
HP:0001342	0.917589	FATHMM	237	2910	30	0.875125	0.946496	Cerebral hemorrhage
HP:0001342	0.905761	VEST3	237	2910	30	0.861425	0.93695	Cerebral hemorrhage
HP:0001342	0.929398	MetaSVM	237	2910	30	0.88899	0.955828	Cerebral hemorrhage
HP:0001342	0.932494	MetaLR	237	2910	30	0.89266	0.958237	Cerebral hemorrhage
HP:0001342	0.953117	M-CAP	237	2910	30	0.917572	0.973772	Cerebral hemorrhage
HP:0001519	0.950296	MetaLR	193	2910	26	0.909005	0.973399	Disproportionate tall stature
HP:0001519	0.960491	M-CAP	193	2910	26	0.921773	0.980452	Disproportionate tall stature
HP:0001519	0.929045	FATHMM	193	2910	26	0.883152	0.957775	Disproportionate tall stature
HP:0001519	0.905522	VEST3	193	2910	26	0.855426	0.939488	Disproportionate tall stature
HP:0001519	0.944418	MetaSVM	193	2910	26	0.90176	0.969186	Disproportionate tall stature
HP:0001602	0.942013	FATHMM	66	2910	6	0.852652	0.978544	Laryngeal stenosis
HP:0001602	0.927616	VEST3	66	2910	6	0.834739	0.970162	Laryngeal stenosis
HP:0001602	0.973753	MetaSVM	66	2910	6	0.891342	0.994075	Laryngeal stenosis
HP:0001602	0.971897	MetaLR	66	2910	6	0.889297	0.993328	Laryngeal stenosis
HP:0001602	0.94773	M-CAP	66	2910	6	0.859808	0.981686	Laryngeal stenosis
HP:0001623	0.953822	FATHMM	120	2910	13	0.898023	0.979777	Breech presentation
HP:0001623	0.964958	MetaLR	120	2910	13	0.912341	0.986461	Breech presentation
HP:0001623	0.966518	M-CAP	120	2910	13	0.914362	0.987349	Breech presentation
HP:0001623	0.952019	MetaSVM	120	2910	13	0.895728	0.978646	Breech presentation
HP:0001623	0.947038	VEST3	120	2910	13	0.889423	0.975461	Breech presentation
HP:0001634	0.939029	FATHMM	856	2910	61	0.920889	0.953221	Mitral valve prolapse
HP:0001634	0.922962	VEST3	856	2910	61	0.903092	0.939033	Mitral valve prolapse
HP:0001634	0.942045	MetaSVM	856	2910	61	0.92426	0.955853	Mitral valve prolapse
HP:0001634	0.950644	MetaLR	856	2910	61	0.933937	0.963291	Mitral valve prolapse
HP:0001634	0.961886	M-CAP	856	2910	61	0.946771	0.972833	Mitral valve prolapse
HP:0001686	0.960672	FATHMM	27	2910	6	0.778187	0.994155	Loss of voice
HP:0001686	0.930266	VEST3	27	2910	6	0.752098	0.983238	Loss of voice
HP:0001686	0.968022	MetaSVM	27	2910	6	0.780115	0.996143	Loss of voice
HP:0001686	0.974933	MetaLR	27	2910	6	0.77695	0.997703	Loss of voice
HP:0001686	0.968461	M-CAP	27	2910	6	0.780098	0.996252	Loss of voice
HP:0001693	0.966914	MetaLR	48	2910	4	0.857337	0.993013	Cardiac shunt
HP:0001693	0.975712	M-CAP	48	2910	4	0.864772	0.996053	Cardiac shunt
HP:0001693	0.950447	FATHMM	48	2910	4	0.838937	0.986039	Cardiac shunt
HP:0001693	0.936118	VEST3	48	2910	4	0.821694	0.978991	Cardiac shunt
HP:0001693	0.966212	MetaSVM	48	2910	4	0.856629	0.992746	Cardiac shunt
HP:0001694	0.950447	FATHMM	48	2910	4	0.838937	0.986039	Right-to-left shunt
HP:0001694	0.936118	VEST3	48	2910	4	0.821694	0.978991	Right-to-left shunt
HP:0001694	0.966212	MetaSVM	48	2910	4	0.856629	0.992746	Right-to-left shunt
HP:0001694	0.966914	MetaLR	48	2910	4	0.857337	0.993013	Right-to-left shunt
HP:0001694	0.975712	M-CAP	48	2910	4	0.864772	0.996053	Right-to-left shunt
HP:0001704	0.943806	FATHMM	116	2910	5	0.884005	0.973694	Tricuspid valve prolapse
HP:0001704	0.953989	MetaSVM	116	2910	5	0.896894	0.980167	Tricuspid valve prolapse
HP:0001704	0.964092	MetaLR	116	2910	5	0.90988	0.986188	Tricuspid valve prolapse
HP:0001704	0.903891	VEST3	116	2910	5	0.83532	0.945764	Tricuspid valve prolapse
HP:0001704	0.965071	M-CAP	116	2910	5	0.911147	0.986745	Tricuspid valve prolapse
HP:0001716	0.909298	FATHMM	44	2910	7	0.781806	0.965576	Wolff-Parkinson-White syndrome
HP:0001716	0.90487	VEST3	44	2910	7	0.776511	0.963018	Wolff-Parkinson-White syndrome
HP:0001716	0.948231	MetaSVM	44	2910	7	0.828381	0.985817	Wolff-Parkinson-White syndrome
HP:0001716	0.939234	MetaLR	44	2910	7	0.817756	0.981564	Wolff-Parkinson-White syndrome
HP:0001716	0.953538	M-CAP	44	2910	7	0.834484	0.988171	Wolff-Parkinson-White syndrome
HP:0001722	0.950447	FATHMM	48	2910	4	0.838937	0.986039	High-output congestive heart failure
HP:0001722	0.936118	VEST3	48	2910	4	0.821694	0.978991	High-output congestive heart failure
HP:0001722	0.966212	MetaSVM	48	2910	4	0.856629	0.992746	High-output congestive heart failure
HP:0001722	0.966914	MetaLR	48	2910	4	0.857337	0.993013	High-output congestive heart failure
HP:0001722	0.975712	M-CAP	48	2910	4	0.864772	0.996053	High-output congestive heart failure
HP:0001724	0.954775	FATHMM	724	2910	83	0.936985	0.967716	Aortic dilatation
HP:0001724	0.931798	VEST3	724	2910	83	0.910983	0.948024	Aortic dilatation
HP:0001724	0.95262	MetaSVM	724	2910	83	0.934512	0.965904	Aortic dilatation
HP:0001724	0.965947	MetaLR	724	2910	83	0.949958	0.976951	Aortic dilatation
HP:0001724	0.96809	M-CAP	724	2910	83	0.952482	0.978686	Aortic dilatation
HP:0001751	0.946054	FATHMM	644	2910	181	0.9257	0.961066	Vestibular dysfunction
HP:0001751	0.904304	VEST3	644	2910	181	0.879048	0.924738	Vestibular dysfunction
HP:0001751	0.944452	MetaSVM	644	2910	181	0.923873	0.959711	Vestibular dysfunction
HP:0001751	0.959438	MetaLR	644	2910	181	0.941144	0.972213	Vestibular dysfunction
HP:0001751	0.963801	M-CAP	644	2910	181	0.946261	0.975763	Vestibular dysfunction
HP:0001772	0.937588	MetaLR	55	2910	6	0.834387	0.978163	Talipes equinovalgus
HP:0001772	0.904114	M-CAP	55	2910	6	0.793509	0.958568	Talipes equinovalgus
HP:0001772	0.900831	FATHMM	55	2910	6	0.789561	0.956508	Talipes equinovalgus
HP:0001772	0.944502	MetaSVM	55	2910	6	0.842903	0.981812	Talipes equinovalgus
HP:0001772	0.902149	VEST3	55	2910	6	0.791145	0.957338	Talipes equinovalgus
HP:0001773	0.923418	FATHMM	610	2910	87	0.899466	0.942032	Short foot
HP:0001773	0.92654	VEST3	610	2910	87	0.902959	0.944742	Short foot
HP:0001773	0.932234	MetaSVM	610	2910	87	0.909356	0.949657	Short foot
HP:0001773	0.943113	MetaLR	610	2910	87	0.921689	0.958938	Short foot
HP:0001773	0.948549	M-CAP	610	2910	87	0.927914	0.963509	Short foot
HP:0001795	0.934155	MetaLR	41	2910	19	0.805046	0.979896	Hyperconvex nail
HP:0001795	0.937868	M-CAP	41	2910	19	0.809432	0.9817	Hyperconvex nail
HP:0001795	0.915296	FATHMM	41	2910	19	0.782581	0.970096	Hyperconvex nail
HP:0001795	0.908004	VEST3	41	2910	19	0.773894	0.966059	Hyperconvex nail
HP:0001795	0.921411	MetaSVM	41	2910	19	0.789876	0.973381	Hyperconvex nail
HP:0001842	0.988007	MetaLR	282	2910	5	0.965748	0.995863	Foot acroosteolysis
HP:0001842	0.9941	M-CAP	282	2910	5	0.973478	0.998709	Foot acroosteolysis
HP:0001842	0.982039	FATHMM	282	2910	5	0.957816	0.992462	Foot acroosteolysis
HP:0001842	0.971496	VEST3	282	2910	5	0.94414	0.985659	Foot acroosteolysis
HP:0001842	0.966544	MetaSVM	282	2910	5	0.937874	0.982234	Foot acroosteolysis
HP:0001845	0.938986	FATHMM	88	2910	15	0.86539	0.973573	Overlapping toe
HP:0001845	0.913927	VEST3	88	2910	15	0.834467	0.957201	Overlapping toe
HP:0001845	0.956664	MetaSVM	88	2910	15	0.887787	0.984025	Overlapping toe
HP:0001845	0.950412	MetaLR	88	2910	15	0.87982	0.98046	Overlapping toe
HP:0001845	0.951554	M-CAP	88	2910	15	0.881273	0.981123	Overlapping toe
HP:0001848	0.971013	MetaLR	67	2910	7	0.889364	0.992887	Calcaneovalgus deformity
HP:0001848	0.978394	M-CAP	67	2910	7	0.897159	0.995764	Calcaneovalgus deformity
HP:0001848	0.947312	FATHMM	67	2910	7	0.860261	0.981313	Calcaneovalgus deformity
HP:0001848	0.93122	VEST3	67	2910	7	0.840164	0.972124	Calcaneovalgus deformity
HP:0001848	0.964141	MetaSVM	67	2910	7	0.881202	0.989843	Calcaneovalgus deformity
HP:0001920	0.924489	MetaLR	142	2910	32	0.867893	0.958012	Renal artery stenosis
HP:0001920	0.968399	M-CAP	142	2910	32	0.922888	0.987416	Renal artery stenosis
HP:0001920	0.912695	FATHMM	142	2910	32	0.853751	0.949294	Renal artery stenosis
HP:0001920	0.919327	VEST3	142	2910	32	0.861677	0.954227	Renal artery stenosis
HP:0001920	0.922549	MetaSVM	142	2910	32	0.865551	0.956595	Renal artery stenosis
HP:0001947	0.900188	FATHMM	118	2910	16	0.831652	0.942743	Renal tubular acidosis
HP:0001947	0.925483	MetaLR	118	2910	16	0.862027	0.961073	Renal tubular acidosis
HP:0001947	0.915508	M-CAP	118	2910	16	0.849934	0.953979	Renal tubular acidosis
HP:0001947	0.900016	VEST3	118	2910	16	0.831449	0.942615	Renal tubular acidosis
HP:0001947	0.931686	MetaSVM	118	2910	16	0.869631	0.965379	Renal tubular acidosis
HP:0001987	0.924505	FATHMM	232	2910	26	0.882687	0.952223	Hyperammonemia
HP:0001987	0.904793	VEST3	232	2910	26	0.859752	0.936439	Hyperammonemia
HP:0001987	0.951549	MetaSVM	232	2910	26	0.915154	0.972797	Hyperammonemia
HP:0001987	0.955611	MetaLR	232	2910	26	0.920164	0.975734	Hyperammonemia
HP:0001987	0.93414	M-CAP	232	2910	26	0.894099	0.959723	Hyperammonemia
HP:0002038	0.934422	FATHMM	42	2910	4	0.807673	0.979735	Protein avoidance
HP:0002038	0.911111	VEST3	42	2910	4	0.779812	0.96739	Protein avoidance
HP:0002038	0.962547	MetaSVM	42	2910	4	0.839386	0.99215	Protein avoidance
HP:0002038	0.964355	MetaLR	42	2910	4	0.84113	0.992819	Protein avoidance
HP:0002038	0.941368	M-CAP	42	2910	4	0.815893	0.983099	Protein avoidance
HP:0002097	0.927864	FATHMM	281	2910	50	0.891136	0.952857	Emphysema
HP:0002097	0.902028	VEST3	281	2910	50	0.861363	0.931711	Emphysema
HP:0002097	0.940596	MetaSVM	281	2910	50	0.906151	0.962916	Emphysema
HP:0002097	0.946835	MetaLR	281	2910	50	0.913615	0.967731	Emphysema
HP:0002097	0.950105	M-CAP	281	2910	50	0.91756	0.970219	Emphysema
HP:0002103	0.926648	MetaLR	550	2910	287	0.901654	0.945672	Abnormality of the pleura
HP:0002103	0.932932	M-CAP	550	2910	287	0.908754	0.951048	Abnormality of the pleura
HP:0002103	0.900744	VEST3	550	2910	287	0.872808	0.923086	Abnormality of the pleura
HP:0002103	0.921208	FATHMM	550	2910	287	0.895545	0.940982	Abnormality of the pleura
HP:0002103	0.913398	MetaSVM	550	2910	287	0.886823	0.934195	Abnormality of the pleura
HP:0002105	0.943793	FATHMM	379	2910	146	0.91558	0.962959	Hemoptysis
HP:0002105	0.951006	VEST3	379	2910	146	0.924101	0.968697	Hemoptysis
HP:0002105	0.937418	MetaSVM	379	2910	146	0.908128	0.957804	Hemoptysis
HP:0002105	0.957351	MetaLR	379	2910	146	0.931689	0.973645	Hemoptysis
HP:0002105	0.978198	M-CAP	379	2910	146	0.957479	0.988938	Hemoptysis
HP:0002107	0.941335	MetaSVM	584	2910	18	0.919111	0.957734	Pneumothorax
HP:0002107	0.953301	MetaLR	584	2910	18	0.932881	0.967723	Pneumothorax
HP:0002107	0.962336	M-CAP	584	2910	18	0.943463	0.975076	Pneumothorax
HP:0002107	0.948981	FATHMM	584	2910	18	0.927881	0.964145	Pneumothorax
HP:0002107	0.926403	VEST3	584	2910	18	0.902217	0.944972	Pneumothorax
HP:0002108	0.993445	MetaLR	262	2910	3	0.971263	0.99853	Spontaneous pneumothorax
HP:0002108	0.998473	M-CAP	262	2910	3	0.96713	0.999931	Spontaneous pneumothorax
HP:0002108	0.991441	FATHMM	262	2910	3	0.968862	0.997686	Spontaneous pneumothorax
HP:0002108	0.979628	VEST3	262	2910	3	0.953286	0.991252	Spontaneous pneumothorax
HP:0002108	0.969186	MetaSVM	262	2910	3	0.939789	0.984467	Spontaneous pneumothorax
HP:0002131	0.902251	FATHMM	60	2910	10	0.797455	0.955829	Episodic ataxia
HP:0002131	0.908777	VEST3	60	2910	10	0.805337	0.959983	Episodic ataxia
HP:0002131	0.944109	MetaLR	60	2910	10	0.848814	0.980704	Episodic ataxia
HP:0002131	0.962497	M-CAP	60	2910	10	0.87139	0.989818	Episodic ataxia
HP:0002131	0.948972	MetaSVM	60	2910	10	0.854849	0.983256	Episodic ataxia
HP:0002138	0.955453	MetaLR	49	2910	5	0.846637	0.988142	Subarachnoid hemorrhage
HP:0002138	0.963655	M-CAP	49	2910	5	0.855888	0.991622	Subarachnoid hemorrhage
HP:0002138	0.939284	FATHMM	49	2910	5	0.827276	0.98038	Subarachnoid hemorrhage
HP:0002138	0.932762	VEST3	49	2910	5	0.819338	0.976976	Subarachnoid hemorrhage
HP:0002138	0.953457	MetaSVM	49	2910	5	0.8443	0.987244	Subarachnoid hemorrhage
HP:0002140	0.932106	FATHMM	57	2910	5	0.83027	0.974704	Ischemic stroke
HP:0002140	0.939679	VEST3	57	2910	5	0.839627	0.978881	Ischemic stroke
HP:0002140	0.959649	MetaSVM	57	2910	5	0.864092	0.988884	Ischemic stroke
HP:0002140	0.960122	MetaLR	57	2910	5	0.864656	0.989099	Ischemic stroke
HP:0002140	0.956909	M-CAP	57	2910	5	0.8608	0.987615	Ischemic stroke
HP:0002154	0.96711	FATHMM	95	2910	8	0.904964	0.989106	Hyperglycinemia
HP:0002154	0.900132	VEST3	95	2910	8	0.821714	0.946312	Hyperglycinemia
HP:0002154	0.966942	MetaSVM	95	2910	8	0.904749	0.989019	Hyperglycinemia
HP:0002154	0.977716	MetaLR	95	2910	8	0.918266	0.994198	Hyperglycinemia
HP:0002154	0.972306	M-CAP	95	2910	8	0.911575	0.991706	Hyperglycinemia
HP:0002203	0.972446	FATHMM	33	2910	3	0.814473	0.996488	Respiratory paralysis
HP:0002203	0.932667	VEST3	33	2910	3	0.780213	0.981834	Respiratory paralysis
HP:0002203	0.973217	MetaSVM	33	2910	3	0.814506	0.996685	Respiratory paralysis
HP:0002203	0.987171	MetaLR	33	2910	3	0.787741	0.999374	Respiratory paralysis
HP:0002203	0.956805	M-CAP	33	2910	3	0.805276	0.991642	Respiratory paralysis
HP:0002213	0.939167	FATHMM	699	2910	65	0.918842	0.954654	Fine hair
HP:0002213	0.909982	VEST3	699	2910	65	0.886391	0.929066	Fine hair
HP:0002213	0.938252	MetaSVM	699	2910	65	0.917811	0.953865	Fine hair
HP:0002213	0.947055	MetaLR	699	2910	65	0.927778	0.961401	Fine hair
HP:0002213	0.952897	M-CAP	699	2910	65	0.934457	0.966336	Fine hair
HP:0002248	0.966914	MetaLR	48	2910	5	0.857337	0.993013	Hematemesis
HP:0002248	0.975712	M-CAP	48	2910	5	0.864772	0.996053	Hematemesis
HP:0002248	0.950447	FATHMM	48	2910	5	0.838937	0.986039	Hematemesis
HP:0002248	0.936118	VEST3	48	2910	5	0.821694	0.978991	Hematemesis
HP:0002248	0.966212	MetaSVM	48	2910	5	0.856629	0.992746	Hematemesis
HP:0002249	0.966914	MetaLR	48	2910	5	0.857337	0.993013	Melena
HP:0002249	0.975712	M-CAP	48	2910	5	0.864772	0.996053	Melena
HP:0002249	0.950447	FATHMM	48	2910	5	0.838937	0.986039	Melena
HP:0002249	0.936118	VEST3	48	2910	5	0.821694	0.978991	Melena
HP:0002249	0.966212	MetaSVM	48	2910	5	0.856629	0.992746	Melena
HP:0002253	0.935964	VEST3	77	2910	27	0.854431	0.97326	Colonic diverticula
HP:0002253	0.933407	MetaSVM	77	2910	27	0.851239	0.971698	Colonic diverticula
HP:0002253	0.922172	MetaLR	77	2910	27	0.837329	0.964633	Colonic diverticula
HP:0002253	0.931675	M-CAP	77	2910	27	0.849084	0.970631	Colonic diverticula
HP:0002253	0.911914	FATHMM	77	2910	27	0.82479	0.957925	Colonic diverticula
HP:0002273	0.904915	VEST3	33	2910	4	0.748369	0.968207	Tetraparesis
HP:0002273	0.961788	MetaSVM	33	2910	4	0.80937	0.993343	Tetraparesis
HP:0002273	0.959086	MetaLR	33	2910	4	0.807234	0.992437	Tetraparesis
HP:0002273	0.9524	M-CAP	33	2910	4	0.801187	0.990034	Tetraparesis
HP:0002273	0.937009	FATHMM	33	2910	4	0.785049	0.983763	Tetraparesis
HP:0002293	0.979477	FATHMM	339	2910	7	0.957493	0.990207	Alopecia of scalp
HP:0002293	0.955552	VEST3	339	2910	7	0.92767	0.972998	Alopecia of scalp
HP:0002293	0.963456	MetaSVM	339	2910	7	0.937303	0.978945	Alopecia of scalp
HP:0002293	0.98409	MetaLR	339	2910	7	0.963527	0.993142	Alopecia of scalp
HP:0002293	0.989506	M-CAP	339	2910	7	0.970737	0.996283	Alopecia of scalp
HP:0002318	0.969981	FATHMM	45	2910	3	0.853612	0.994446	Cervical myelopathy
HP:0002318	0.938771	VEST3	45	2910	3	0.819251	0.981083	Cervical myelopathy
HP:0002318	0.964864	MetaSVM	45	2910	3	0.848891	0.992606	Cervical myelopathy
HP:0002318	0.979549	MetaLR	45	2910	3	0.858728	0.997358	Cervical myelopathy
HP:0002318	0.973078	M-CAP	45	2910	3	0.855988	0.995471	Cervical myelopathy
HP:0002321	0.962617	MetaLR	520	2910	163	0.942424	0.975909	Vertigo
HP:0002321	0.969855	M-CAP	520	2910	163	0.951129	0.981545	Vertigo
HP:0002321	0.950245	FATHMM	520	2910	163	0.927864	0.965937	Vertigo
HP:0002321	0.916286	VEST3	520	2910	163	0.8892	0.937219	Vertigo
HP:0002321	0.944991	MetaSVM	520	2910	163	0.921775	0.961605	Vertigo
HP:0002326	0.966914	MetaLR	48	2910	6	0.857337	0.993013	Transient ischemic attack
HP:0002326	0.975712	M-CAP	48	2910	6	0.864772	0.996053	Transient ischemic attack
HP:0002326	0.950447	FATHMM	48	2910	6	0.838937	0.986039	Transient ischemic attack
HP:0002326	0.936118	VEST3	48	2910	6	0.821694	0.978991	Transient ischemic attack
HP:0002326	0.966212	MetaSVM	48	2910	6	0.856629	0.992746	Transient ischemic attack
HP:0002331	0.974933	MetaLR	27	2910	6	0.77695	0.997703	Recurrent paroxysmal headache
HP:0002331	0.968461	M-CAP	27	2910	6	0.780098	0.996252	Recurrent paroxysmal headache
HP:0002331	0.960672	FATHMM	27	2910	6	0.778187	0.994155	Recurrent paroxysmal headache
HP:0002331	0.930266	VEST3	27	2910	6	0.752098	0.983238	Recurrent paroxysmal headache
HP:0002331	0.968022	MetaSVM	27	2910	6	0.780115	0.996143	Recurrent paroxysmal headache
HP:0002390	0.966914	MetaLR	48	2910	4	0.857337	0.993013	Spinal arteriovenous malformation
HP:0002390	0.975712	M-CAP	48	2910	4	0.864772	0.996053	Spinal arteriovenous malformation
HP:0002390	0.950447	FATHMM	48	2910	4	0.838937	0.986039	Spinal arteriovenous malformation
HP:0002390	0.936118	VEST3	48	2910	4	0.821694	0.978991	Spinal arteriovenous malformation
HP:0002390	0.966212	MetaSVM	48	2910	4	0.856629	0.992746	Spinal arteriovenous malformation
HP:0002408	0.950447	FATHMM	48	2910	4	0.838937	0.986039	Cerebral arteriovenous malformation
HP:0002408	0.936118	VEST3	48	2910	4	0.821694	0.978991	Cerebral arteriovenous malformation
HP:0002408	0.966212	MetaSVM	48	2910	4	0.856629	0.992746	Cerebral arteriovenous malformation
HP:0002408	0.966914	MetaLR	48	2910	4	0.857337	0.993013	Cerebral arteriovenous malformation
HP:0002408	0.975712	M-CAP	48	2910	4	0.864772	0.996053	Cerebral arteriovenous malformation
HP:0002573	0.916613	FATHMM	105	2910	19	0.846231	0.956438	Hematochezia
HP:0002573	0.910095	VEST3	105	2910	19	0.838365	0.951822	Hematochezia
HP:0002573	0.937233	MetaSVM	105	2910	19	0.871567	0.970463	Hematochezia
HP:0002573	0.941591	MetaLR	105	2910	19	0.877018	0.973291	Hematochezia
HP:0002573	0.956439	M-CAP	105	2910	19	0.895854	0.98247	Hematochezia
HP:0002576	0.969054	MetaLR	111	2910	11	0.914496	0.98921	Intussusception
HP:0002576	0.981388	M-CAP	111	2910	11	0.930129	0.995235	Intussusception
HP:0002576	0.946099	FATHMM	111	2910	11	0.885076	0.975613	Intussusception
HP:0002576	0.916616	VEST3	111	2910	11	0.848685	0.955644	Intussusception
HP:0002576	0.965304	MetaSVM	111	2910	11	0.909645	0.987161	Intussusception
HP:0002583	0.91212	MetaSVM	69	2910	22	0.818527	0.959813	Colitis
HP:0002583	0.916326	MetaLR	69	2910	22	0.823656	0.962513	Colitis
HP:0002583	0.914445	VEST3	69	2910	22	0.82136	0.961311	Colitis
HP:0002583	0.913185	FATHMM	69	2910	22	0.819824	0.960501	Colitis
HP:0002583	0.93236	M-CAP	69	2910	22	0.843426	0.97243	Colitis
HP:0002590	0.936719	VEST3	27	2910	3	0.758694	0.985854	Paralytic ileus
HP:0002590	0.971159	MetaSVM	27	2910	3	0.779523	0.996892	Paralytic ileus
HP:0002590	0.989443	MetaLR	27	2910	3	0.700516	0.999734	Paralytic ileus
HP:0002590	0.979369	M-CAP	27	2910	3	0.769685	0.998519	Paralytic ileus
HP:0002590	0.990372	FATHMM	27	2910	3	0.683665	0.999796	Paralytic ileus
HP:0002604	0.950447	FATHMM	48	2910	3	0.838937	0.986039	Gastrointestinal telangiectasia
HP:0002604	0.936118	VEST3	48	2910	3	0.821694	0.978991	Gastrointestinal telangiectasia
HP:0002604	0.966212	MetaSVM	48	2910	3	0.856629	0.992746	Gastrointestinal telangiectasia
HP:0002604	0.966914	MetaLR	48	2910	3	0.857337	0.993013	Gastrointestinal telangiectasia
HP:0002604	0.975712	M-CAP	48	2910	3	0.864772	0.996053	Gastrointestinal telangiectasia
HP:0002616	0.933904	FATHMM	127	2910	7	0.875256	0.966049	Aortic root dilatation
HP:0002616	0.959178	MetaLR	127	2910	7	0.907033	0.982635	Aortic root dilatation
HP:0002616	0.95585	M-CAP	127	2910	7	0.90277	0.980576	Aortic root dilatation
HP:0002616	0.902389	VEST3	127	2910	7	0.83727	0.943217	Aortic root dilatation
HP:0002616	0.950928	MetaSVM	127	2910	7	0.896511	0.977451	Aortic root dilatation
HP:0002617	0.941935	FATHMM	791	2910	58	0.923324	0.956243	Aneurysm
HP:0002617	0.905334	VEST3	791	2910	58	0.882871	0.923861	Aneurysm
HP:0002617	0.942304	MetaSVM	791	2910	58	0.923738	0.956562	Aneurysm
HP:0002617	0.951191	MetaLR	791	2910	58	0.933788	0.964196	Aneurysm
HP:0002617	0.962271	M-CAP	791	2910	58	0.946502	0.973522	Aneurysm
HP:0002619	0.955237	FATHMM	86	2910	13	0.88478	0.983417	Varicose veins
HP:0002619	0.902979	VEST3	86	2910	13	0.820055	0.950018	Varicose veins
HP:0002619	0.952935	MetaSVM	86	2910	13	0.881848	0.982119	Varicose veins
HP:0002619	0.963536	MetaLR	86	2910	13	0.895364	0.987893	Varicose veins
HP:0002619	0.982466	M-CAP	86	2910	13	0.918013	0.996446	Varicose veins
HP:0002624	0.967072	MetaLR	546	2910	43	0.948334	0.979164	Venous abnormality
HP:0002624	0.961287	FATHMM	546	2910	43	0.941436	0.974591	Venous abnormality
HP:0002624	0.928544	VEST3	546	2910	43	0.903689	0.947358	Venous abnormality
HP:0002624	0.949657	MetaSVM	546	2910	43	0.927817	0.965138	Venous abnormality
HP:0002624	0.977934	M-CAP	546	2910	43	0.961595	0.987413	Venous abnormality
HP:0002626	0.950447	FATHMM	48	2910	4	0.838937	0.986039	Venous varicosities of celiac and mesenteric vessels
HP:0002626	0.936118	VEST3	48	2910	4	0.821694	0.978991	Venous varicosities of celiac and mesenteric vessels
HP:0002626	0.966212	MetaSVM	48	2910	4	0.856629	0.992746	Venous varicosities of celiac and mesenteric vessels
HP:0002626	0.966914	MetaLR	48	2910	4	0.857337	0.993013	Venous varicosities of celiac and mesenteric vessels
HP:0002626	0.975712	M-CAP	48	2910	4	0.864772	0.996053	Venous varicosities of celiac and mesenteric vessels
HP:0002629	0.950447	FATHMM	48	2910	3	0.838937	0.986039	Gastrointestinal arteriovenous malformation
HP:0002629	0.966914	MetaLR	48	2910	3	0.857337	0.993013	Gastrointestinal arteriovenous malformation
HP:0002629	0.975712	M-CAP	48	2910	3	0.864772	0.996053	Gastrointestinal arteriovenous malformation
HP:0002629	0.936118	VEST3	48	2910	3	0.821694	0.978991	Gastrointestinal arteriovenous malformation
HP:0002629	0.966212	MetaSVM	48	2910	3	0.856629	0.992746	Gastrointestinal arteriovenous malformation
HP:0002636	0.950447	FATHMM	48	2910	4	0.838937	0.986039	Aneurysm of an abdominal artery
HP:0002636	0.936118	VEST3	48	2910	4	0.821694	0.978991	Aneurysm of an abdominal artery
HP:0002636	0.966212	MetaSVM	48	2910	4	0.856629	0.992746	Aneurysm of an abdominal artery
HP:0002636	0.966914	MetaLR	48	2910	4	0.857337	0.993013	Aneurysm of an abdominal artery
HP:0002636	0.975712	M-CAP	48	2910	4	0.864772	0.996053	Aneurysm of an abdominal artery
HP:0002637	0.946587	MetaLR	519	2910	193	0.923593	0.962939	Cerebral ischemia
HP:0002637	0.955826	M-CAP	519	2910	193	0.934365	0.970492	Cerebral ischemia
HP:0002637	0.936938	FATHMM	519	2910	193	0.912501	0.954887	Cerebral ischemia
HP:0002637	0.91897	VEST3	519	2910	193	0.892175	0.939557	Cerebral ischemia
HP:0002637	0.928855	MetaSVM	519	2910	193	0.903311	0.948039	Cerebral ischemia
HP:0002640	0.922549	MetaSVM	142	2910	13	0.865551	0.956595	Hypertension associated with pheochromocytoma
HP:0002640	0.912695	FATHMM	142	2910	13	0.853751	0.949294	Hypertension associated with pheochromocytoma
HP:0002640	0.919327	VEST3	142	2910	13	0.861677	0.954227	Hypertension associated with pheochromocytoma
HP:0002640	0.924489	MetaLR	142	2910	13	0.867893	0.958012	Hypertension associated with pheochromocytoma
HP:0002640	0.968399	M-CAP	142	2910	13	0.922888	0.987416	Hypertension associated with pheochromocytoma
HP:0002642	0.950447	FATHMM	48	2910	4	0.838937	0.986039	Arteriovenous fistulas of celiac and mesenteric vessels
HP:0002642	0.936118	VEST3	48	2910	4	0.821694	0.978991	Arteriovenous fistulas of celiac and mesenteric vessels
HP:0002642	0.966212	MetaSVM	48	2910	4	0.856629	0.992746	Arteriovenous fistulas of celiac and mesenteric vessels
HP:0002642	0.966914	MetaLR	48	2910	4	0.857337	0.993013	Arteriovenous fistulas of celiac and mesenteric vessels
HP:0002642	0.975712	M-CAP	48	2910	4	0.864772	0.996053	Arteriovenous fistulas of celiac and mesenteric vessels
HP:0002647	0.979622	MetaLR	408	2910	21	0.960302	0.989641	Aortic dissection
HP:0002647	0.982205	M-CAP	408	2910	21	0.963629	0.991379	Aortic dissection
HP:0002647	0.96854	FATHMM	408	2910	21	0.946404	0.98171	Aortic dissection
HP:0002647	0.953775	VEST3	408	2910	21	0.928561	0.970374	Aortic dissection
HP:0002647	0.961531	MetaSVM	408	2910	21	0.937856	0.976413	Aortic dissection
HP:0002657	0.96548	FATHMM	33	2910	2	0.811868	0.994513	Spondylometaphyseal dysplasia
HP:0002657	0.949068	VEST3	33	2910	2	0.797888	0.988758	Spondylometaphyseal dysplasia
HP:0002657	0.960429	MetaSVM	33	2910	2	0.808324	0.992892	Spondylometaphyseal dysplasia
HP:0002657	0.976794	MetaLR	33	2910	2	0.813621	0.997542	Spondylometaphyseal dysplasia
HP:0002657	0.974513	M-CAP	33	2910	2	0.814402	0.997008	Spondylometaphyseal dysplasia
HP:0002666	0.919373	VEST3	147	2910	15	0.862961	0.953806	Pheochromocytoma
HP:0002666	0.922663	MetaSVM	147	2910	15	0.866912	0.956239	Pheochromocytoma
HP:0002666	0.924927	MetaLR	147	2910	15	0.86964	0.957901	Pheochromocytoma
HP:0002666	0.967101	M-CAP	147	2910	15	0.922341	0.986442	Pheochromocytoma
HP:0002666	0.913237	FATHMM	147	2910	15	0.855639	0.949219	Pheochromocytoma
HP:0002668	0.98193	FATHMM	60	2910	8	0.890485	0.997254	Paraganglioma
HP:0002668	0.90565	VEST3	60	2910	8	0.801554	0.958003	Paraganglioma
HP:0002668	0.972781	MetaSVM	60	2910	8	0.88301	0.994125	Paraganglioma
HP:0002668	0.986787	MetaLR	60	2910	8	0.890641	0.998542	Paraganglioma
HP:0002668	0.982385	M-CAP	60	2910	8	0.890684	0.997387	Paraganglioma
HP:0002691	0.991083	MetaLR	76	2910	3	0.910463	0.999178	Platybasia
HP:0002691	0.994649	M-CAP	76	2910	3	0.895055	0.999753	Platybasia
HP:0002691	0.985275	FATHMM	76	2910	3	0.911883	0.997694	Platybasia
HP:0002691	0.971351	VEST3	76	2910	3	0.89806	0.992395	Platybasia
HP:0002691	0.968771	MetaSVM	76	2910	3	0.894931	0.991227	Platybasia
HP:0002703	0.928803	FATHMM	295	2910	29	0.89328	0.953122	Abnormality of skull ossification
HP:0002703	0.902841	VEST3	295	2910	29	0.86341	0.931788	Abnormality of skull ossification
HP:0002703	0.933697	MetaSVM	295	2910	29	0.899011	0.957039	Abnormality of skull ossification
HP:0002703	0.939943	MetaLR	295	2910	29	0.906382	0.961978	Abnormality of skull ossification
HP:0002703	0.951925	M-CAP	295	2910	29	0.920729	0.971228	Abnormality of skull ossification
HP:0002707	0.966212	MetaSVM	48	2910	4	0.856629	0.992746	Palate telangiectasia
HP:0002707	0.966914	MetaLR	48	2910	4	0.857337	0.993013	Palate telangiectasia
HP:0002707	0.975712	M-CAP	48	2910	4	0.864772	0.996053	Palate telangiectasia
HP:0002707	0.950447	FATHMM	48	2910	4	0.838937	0.986039	Palate telangiectasia
HP:0002707	0.936118	VEST3	48	2910	4	0.821694	0.978991	Palate telangiectasia
HP:0002777	0.946169	FATHMM	265	2910	26	0.91158	0.967706	Tracheal stenosis
HP:0002777	0.90966	VEST3	265	2910	26	0.868698	0.938745	Tracheal stenosis
HP:0002777	0.956822	MetaSVM	265	2910	26	0.924557	0.975652	Tracheal stenosis
HP:0002777	0.962849	MetaLR	265	2910	26	0.932031	0.979994	Tracheal stenosis
HP:0002777	0.958762	M-CAP	265	2910	26	0.926951	0.977063	Tracheal stenosis
HP:0002864	0.960672	FATHMM	27	2910	6	0.778187	0.994155	Paraganglioma of head and neck
HP:0002864	0.930266	VEST3	27	2910	6	0.752098	0.983238	Paraganglioma of head and neck
HP:0002864	0.968022	MetaSVM	27	2910	6	0.780115	0.996143	Paraganglioma of head and neck
HP:0002864	0.974933	MetaLR	27	2910	6	0.77695	0.997703	Paraganglioma of head and neck
HP:0002864	0.968461	M-CAP	27	2910	6	0.780098	0.996252	Paraganglioma of head and neck
HP:0002866	0.970742	MetaSVM	109	2910	15	0.915905	0.990203	Hypoplastic iliac wing
HP:0002866	0.951532	FATHMM	109	2910	15	0.891195	0.979191	Hypoplastic iliac wing
HP:0002866	0.903928	VEST3	109	2910	15	0.832662	0.946783	Hypoplastic iliac wing
HP:0002866	0.973448	MetaLR	109	2910	15	0.919387	0.991586	Hypoplastic iliac wing
HP:0002866	0.972312	M-CAP	109	2910	15	0.917927	0.991012	Hypoplastic iliac wing
HP:0002886	0.960672	FATHMM	27	2910	6	0.778187	0.994155	Vagal paraganglioma
HP:0002886	0.930266	VEST3	27	2910	6	0.752098	0.983238	Vagal paraganglioma
HP:0002886	0.968022	MetaSVM	27	2910	6	0.780115	0.996143	Vagal paraganglioma
HP:0002886	0.974933	MetaLR	27	2910	6	0.77695	0.997703	Vagal paraganglioma
HP:0002886	0.968461	M-CAP	27	2910	6	0.780098	0.996252	Vagal paraganglioma
HP:0002890	0.906677	VEST3	78	2910	12	0.819179	0.954202	Thyroid carcinoma
HP:0002890	0.943477	MetaSVM	78	2910	12	0.864588	0.977598	Thyroid carcinoma
HP:0002890	0.94765	MetaLR	78	2910	12	0.869853	0.980011	Thyroid carcinoma
HP:0002890	0.918493	M-CAP	78	2910	12	0.833545	0.962062	Thyroid carcinoma
HP:0002890	0.936644	FATHMM	78	2910	12	0.856009	0.97352	Thyroid carcinoma
HP:0002895	0.939351	FATHMM	39	2910	7	0.806152	0.98296	Papillary thyroid carcinoma
HP:0002895	0.922733	VEST3	39	2910	7	0.786623	0.974802	Papillary thyroid carcinoma
HP:0002895	0.948907	MetaSVM	39	2910	7	0.817024	0.98722	Papillary thyroid carcinoma
HP:0002895	0.95593	MetaLR	39	2910	7	0.824599	0.990107	Papillary thyroid carcinoma
HP:0002895	0.925192	M-CAP	39	2910	7	0.789533	0.976061	Papillary thyroid carcinoma
HP:0002900	0.959991	FATHMM	525	2910	31	0.939423	0.97377	Hypokalemia
HP:0002900	0.932794	VEST3	525	2910	31	0.907943	0.951296	Hypokalemia
HP:0002900	0.952721	MetaSVM	525	2910	31	0.930876	0.967901	Hypokalemia
HP:0002900	0.964886	MetaLR	525	2910	31	0.945251	0.977646	Hypokalemia
HP:0002900	0.970229	M-CAP	525	2910	31	0.951694	0.981788	Hypokalemia
HP:0002917	0.911574	FATHMM	89	2910	11	0.832193	0.955416	Hypomagnesemia
HP:0002917	0.90951	VEST3	89	2910	11	0.829697	0.953992	Hypomagnesemia
HP:0002917	0.913323	MetaSVM	89	2910	11	0.834313	0.956615	Hypomagnesemia
HP:0002917	0.909983	MetaLR	89	2910	11	0.830269	0.954319	Hypomagnesemia
HP:0002917	0.914661	M-CAP	89	2910	11	0.835937	0.957529	Hypomagnesemia
HP:0002930	0.969538	MetaLR	31	2910	2	0.804078	0.995965	Thyroid hormone receptor defect
HP:0002930	0.978417	M-CAP	31	2910	2	0.800849	0.998047	Thyroid hormone receptor defect
HP:0002930	0.962726	FATHMM	31	2910	2	0.8011	0.993999	Thyroid hormone receptor defect
HP:0002930	0.909616	VEST3	31	2910	2	0.746732	0.971713	Thyroid hormone receptor defect
HP:0002930	0.974321	MetaSVM	31	2910	2	0.803856	0.997161	Thyroid hormone receptor defect
HP:0002945	0.964228	MetaLR	42	2910	2	0.84101	0.992772	Intervertebral space narrowing
HP:0002945	0.953686	M-CAP	42	2910	2	0.830035	0.988614	Intervertebral space narrowing
HP:0002945	0.940623	FATHMM	42	2910	2	0.815017	0.982747	Intervertebral space narrowing
HP:0002945	0.949206	VEST3	42	2910	2	0.824989	0.986681	Intervertebral space narrowing
HP:0002945	0.953338	MetaSVM	42	2910	2	0.829649	0.988467	Intervertebral space narrowing
HP:0002947	0.935104	FATHMM	36	2910	2	0.79279	0.981906	Cervical kyphosis
HP:0002947	0.93362	VEST3	36	2910	2	0.791087	0.981217	Cervical kyphosis
HP:0002947	0.975243	MetaSVM	36	2910	2	0.827968	0.996908	Cervical kyphosis
HP:0002947	0.97226	MetaLR	36	2910	2	0.827451	0.996112	Cervical kyphosis
HP:0002947	0.935634	M-CAP	36	2910	2	0.793397	0.98215	Cervical kyphosis
HP:0002980	0.900118	FATHMM	137	2910	19	0.837545	0.940307	Femoral bowing
HP:0002980	0.942267	VEST3	137	2910	19	0.888401	0.970982	Femoral bowing
HP:0002980	0.923744	MetaSVM	137	2910	19	0.865695	0.957923	Femoral bowing
HP:0002980	0.930051	MetaLR	137	2910	19	0.873356	0.962457	Femoral bowing
HP:0002980	0.947849	M-CAP	137	2910	19	0.895378	0.974747	Femoral bowing
HP:0002982	0.938538	FATHMM	154	2910	17	0.887785	0.967185	Tibial bowing
HP:0002982	0.952973	VEST3	154	2910	17	0.90575	0.977133	Tibial bowing
HP:0002982	0.954615	MetaSVM	154	2910	17	0.907823	0.978223	Tibial bowing
HP:0002982	0.96103	MetaLR	154	2910	17	0.915992	0.982387	Tibial bowing
HP:0002982	0.95864	M-CAP	154	2910	17	0.912936	0.980855	Tibial bowing
HP:0002990	0.911196	FATHMM	37	2910	4	0.767741	0.969559	Fibular aplasia
HP:0002990	0.920252	VEST3	37	2910	4	0.778398	0.974299	Fibular aplasia
HP:0002990	0.949694	MetaSVM	37	2910	4	0.812121	0.988016	Fibular aplasia
HP:0002990	0.940958	MetaLR	37	2910	4	0.80244	0.98426	Fibular aplasia
HP:0002990	0.909283	M-CAP	37	2910	4	0.765489	0.968532	Fibular aplasia
HP:0002992	0.901391	VEST3	238	2910	44	0.856516	0.933324	Abnormality of the tibia
HP:0002992	0.908634	FATHMM	238	2910	44	0.864846	0.939232	Abnormality of the tibia
HP:0002992	0.928943	MetaLR	238	2910	44	0.888556	0.955428	Abnormality of the tibia
HP:0002992	0.948955	M-CAP	238	2910	44	0.912569	0.970685	Abnormality of the tibia
HP:0002992	0.926886	MetaSVM	238	2910	44	0.886127	0.953816	Abnormality of the tibia
HP:0003001	0.960672	FATHMM	27	2910	6	0.778187	0.994155	Glomus jugular tumor
HP:0003001	0.930266	VEST3	27	2910	6	0.752098	0.983238	Glomus jugular tumor
HP:0003001	0.968022	MetaSVM	27	2910	6	0.780115	0.996143	Glomus jugular tumor
HP:0003001	0.974933	MetaLR	27	2910	6	0.77695	0.997703	Glomus jugular tumor
HP:0003001	0.968461	M-CAP	27	2910	6	0.780098	0.996252	Glomus jugular tumor
HP:0003021	0.95339	FATHMM	70	2910	7	0.870673	0.984164	Metaphyseal cupping
HP:0003021	0.923623	VEST3	70	2910	7	0.833497	0.966902	Metaphyseal cupping
HP:0003021	0.962509	MetaSVM	70	2910	7	0.882076	0.988778	Metaphyseal cupping
HP:0003021	0.970319	MetaLR	70	2910	7	0.891555	0.992366	Metaphyseal cupping
HP:0003021	0.967894	M-CAP	70	2910	7	0.888665	0.991294	Metaphyseal cupping
HP:0003023	0.990983	MetaLR	75	2910	2	0.909326	0.99917	Bowing of limbs due to multiple fractures
HP:0003023	0.994591	M-CAP	75	2910	2	0.89366	0.999752	Bowing of limbs due to multiple fractures
HP:0003023	0.968891	MetaSVM	75	2910	2	0.894266	0.991356	Bowing of limbs due to multiple fractures
HP:0003023	0.985134	FATHMM	75	2910	2	0.91081	0.99768	Bowing of limbs due to multiple fractures
HP:0003023	0.971074	VEST3	75	2910	2	0.896907	0.99234	Bowing of limbs due to multiple fractures
HP:0003037	0.94933	MetaLR	50	2910	4	0.841125	0.985142	Enlarged joints
HP:0003037	0.966423	M-CAP	50	2910	4	0.860691	0.992597	Enlarged joints
HP:0003037	0.940137	FATHMM	50	2910	4	0.829993	0.98059	Enlarged joints
HP:0003037	0.94443	MetaSVM	50	2910	4	0.83521	0.982755	Enlarged joints
HP:0003037	0.918347	VEST3	50	2910	4	0.803431	0.968699	Enlarged joints
HP:0003053	0.96548	FATHMM	33	2910	1	0.811868	0.994513	Epiphyseal deformities of tubular bones
HP:0003053	0.949068	VEST3	33	2910	1	0.797888	0.988758	Epiphyseal deformities of tubular bones
HP:0003053	0.960429	MetaSVM	33	2910	1	0.808324	0.992892	Epiphyseal deformities of tubular bones
HP:0003053	0.976794	MetaLR	33	2910	1	0.813621	0.997542	Epiphyseal deformities of tubular bones
HP:0003053	0.974513	M-CAP	33	2910	1	0.814402	0.997008	Epiphyseal deformities of tubular bones
HP:0003072	0.914967	FATHMM	261	2910	46	0.874452	0.943256	Hypercalcemia
HP:0003072	0.90844	VEST3	261	2910	46	0.866929	0.937928	Hypercalcemia
HP:0003072	0.928753	MetaSVM	261	2910	46	0.89052	0.954319	Hypercalcemia
HP:0003072	0.931369	MetaLR	261	2910	46	0.893601	0.956385	Hypercalcemia
HP:0003072	0.961674	M-CAP	261	2910	46	0.930255	0.979255	Hypercalcemia
HP:0003088	0.953385	FATHMM	263	2910	14	0.920182	0.973179	Premature osteoarthritis
HP:0003088	0.915392	VEST3	263	2910	14	0.875125	0.943513	Premature osteoarthritis
HP:0003088	0.955102	MetaSVM	263	2910	14	0.922285	0.974446	Premature osteoarthritis
HP:0003088	0.967751	MetaLR	263	2910	14	0.938044	0.983465	Premature osteoarthritis
HP:0003088	0.973097	M-CAP	263	2910	14	0.944867	0.98707	Premature osteoarthritis
HP:0003103	0.901804	FATHMM	273	2910	36	0.860423	0.931888	Abnormal cortical bone morphology
HP:0003103	0.904587	VEST3	273	2910	36	0.863597	0.934198	Abnormal cortical bone morphology
HP:0003103	0.927973	MetaSVM	273	2910	36	0.890624	0.953238	Abnormal cortical bone morphology
HP:0003103	0.929515	MetaLR	273	2910	36	0.892432	0.954466	Abnormal cortical bone morphology
HP:0003103	0.927956	M-CAP	273	2910	36	0.890604	0.953224	Abnormal cortical bone morphology
HP:0003145	0.929062	FATHMM	28	2910	8	0.755759	0.98228	Decreased adenosylcobalamin
HP:0003145	0.916728	VEST3	28	2910	8	0.742327	0.976781	Decreased adenosylcobalamin
HP:0003145	0.969766	MetaSVM	28	2910	8	0.786664	0.996429	Decreased adenosylcobalamin
HP:0003145	0.963918	MetaLR	28	2910	8	0.785683	0.994889	Decreased adenosylcobalamin
HP:0003145	0.961279	M-CAP	28	2910	8	0.784488	0.994128	Decreased adenosylcobalamin
HP:0003163	0.930872	VEST3	31	2910	3	0.770735	0.981798	Elevated urinary delta-aminolevulinic acid
HP:0003163	0.970829	MetaSVM	31	2910	3	0.804266	0.996304	Elevated urinary delta-aminolevulinic acid
HP:0003163	0.985567	MetaLR	31	2910	3	0.781115	0.999235	Elevated urinary delta-aminolevulinic acid
HP:0003163	0.971234	M-CAP	31	2910	3	0.804292	0.996408	Elevated urinary delta-aminolevulinic acid
HP:0003163	0.978062	FATHMM	31	2910	3	0.801258	0.997976	Elevated urinary delta-aminolevulinic acid
HP:0003173	0.918729	FATHMM	60	2910	7	0.817455	0.966144	Hypoplastic pubic bone
HP:0003173	0.913631	VEST3	60	2910	7	0.811233	0.963015	Hypoplastic pubic bone
HP:0003173	0.931392	MetaSVM	60	2910	7	0.833037	0.973641	Hypoplastic pubic bone
HP:0003173	0.935504	MetaLR	60	2910	7	0.838129	0.975981	Hypoplastic pubic bone
HP:0003173	0.942935	M-CAP	60	2910	7	0.847355	0.980074	Hypoplastic pubic bone
HP:0003179	0.969003	MetaLR	211	2910	15	0.934858	0.985527	Protrusio acetabuli
HP:0003179	0.95123	FATHMM	211	2910	15	0.912472	0.973328	Protrusio acetabuli
HP:0003179	0.928173	VEST3	211	2910	15	0.884564	0.956125	Protrusio acetabuli
HP:0003179	0.955953	MetaSVM	211	2910	15	0.918333	0.976684	Protrusio acetabuli
HP:0003179	0.97124	M-CAP	211	2910	15	0.937746	0.986964	Protrusio acetabuli
HP:0003187	0.932452	MetaLR	31	2910	10	0.772474	0.982495	Breast hypoplasia
HP:0003187	0.944042	M-CAP	31	2910	10	0.784821	0.987347	Breast hypoplasia
HP:0003187	0.904007	FATHMM	31	2910	10	0.74031	0.968858	Breast hypoplasia
HP:0003187	0.936459	VEST3	31	2910	10	0.776836	0.984227	Breast hypoplasia
HP:0003187	0.91527	MetaSVM	31	2910	10	0.753185	0.974514	Breast hypoplasia
HP:0003210	0.929062	FATHMM	28	2910	8	0.755759	0.98228	Decreased methylmalonyl-CoA mutase activity
HP:0003210	0.916728	VEST3	28	2910	8	0.742327	0.976781	Decreased methylmalonyl-CoA mutase activity
HP:0003210	0.969766	MetaSVM	28	2910	8	0.786664	0.996429	Decreased methylmalonyl-CoA mutase activity
HP:0003210	0.963918	MetaLR	28	2910	8	0.785683	0.994889	Decreased methylmalonyl-CoA mutase activity
HP:0003210	0.961279	M-CAP	28	2910	8	0.784488	0.994128	Decreased methylmalonyl-CoA mutase activity
HP:0003274	0.979306	MetaSVM	41	2910	4	0.846423	0.997545	Hypoplastic acetabulae
HP:0003274	0.913084	VEST3	41	2910	4	0.779942	0.968884	Hypoplastic acetabulae
HP:0003274	0.966637	FATHMM	41	2910	4	0.840493	0.993762	Hypoplastic acetabulae
HP:0003274	0.982726	MetaLR	41	2910	4	0.844461	0.998325	Hypoplastic acetabulae
HP:0003274	0.960997	M-CAP	41	2910	4	0.835247	0.991718	Hypoplastic acetabulae
HP:0003302	0.940934	FATHMM	149	2910	14	0.889645	0.96921	Spondylolisthesis
HP:0003302	0.90377	VEST3	149	2910	14	0.844928	0.941821	Spondylolisthesis
HP:0003302	0.955344	MetaSVM	149	2910	14	0.907685	0.978968	Spondylolisthesis
HP:0003302	0.963145	MetaLR	149	2910	14	0.91766	0.983943	Spondylolisthesis
HP:0003302	0.963727	M-CAP	149	2910	14	0.918411	0.984304	Spondylolisthesis
HP:0003304	0.974947	MetaLR	42	2910	5	0.848937	0.996303	Spondylolysis
HP:0003304	0.954197	M-CAP	42	2910	5	0.830601	0.988829	Spondylolysis
HP:0003304	0.974775	MetaSVM	42	2910	5	0.848863	0.996253	Spondylolysis
HP:0003304	0.940153	FATHMM	42	2910	5	0.814463	0.982523	Spondylolysis
HP:0003304	0.931145	VEST3	42	2910	5	0.803769	0.978093	Spondylolysis
HP:0003305	0.936953	FATHMM	30	2910	4	0.773197	0.984799	Block vertebrae
HP:0003305	0.936346	VEST3	30	2910	4	0.772553	0.984545	Block vertebrae
HP:0003305	0.962062	MetaSVM	30	2910	4	0.795772	0.993977	Block vertebrae
HP:0003305	0.964009	MetaLR	30	2910	4	0.796852	0.994562	Block vertebrae
HP:0003305	0.951867	M-CAP	30	2910	4	0.787962	0.990587	Block vertebrae
HP:0003308	0.935991	FATHMM	83	2910	8	0.858594	0.972388	Cervical subluxation
HP:0003308	0.921449	VEST3	83	2910	8	0.84058	0.963096	Cervical subluxation
HP:0003308	0.949983	MetaSVM	83	2910	8	0.876223	0.980754	Cervical subluxation
HP:0003308	0.958539	MetaLR	83	2910	8	0.887105	0.985512	Cervical subluxation
HP:0003308	0.958728	M-CAP	83	2910	8	0.887345	0.985613	Cervical subluxation
HP:0003320	0.934444	FATHMM	56	2910	5	0.831856	0.97623	C1-C2 subluxation
HP:0003320	0.907606	VEST3	56	2910	5	0.799039	0.960426	C1-C2 subluxation
HP:0003320	0.936438	MetaSVM	56	2910	5	0.834317	0.977326	C1-C2 subluxation
HP:0003320	0.950712	MetaLR	56	2910	5	0.851903	0.984775	C1-C2 subluxation
HP:0003320	0.963559	M-CAP	56	2910	5	0.867291	0.990739	C1-C2 subluxation
HP:0003321	0.985134	FATHMM	75	2910	2	0.91081	0.99768	Biconcave flattened vertebrae
HP:0003321	0.971074	VEST3	75	2910	2	0.896907	0.99234	Biconcave flattened vertebrae
HP:0003321	0.968891	MetaSVM	75	2910	2	0.894266	0.991356	Biconcave flattened vertebrae
HP:0003321	0.990983	MetaLR	75	2910	2	0.909326	0.99917	Biconcave flattened vertebrae
HP:0003321	0.994591	M-CAP	75	2910	2	0.89366	0.999752	Biconcave flattened vertebrae
HP:0003334	0.960672	FATHMM	27	2910	6	0.778187	0.994155	Elevated circulating catecholamine level
HP:0003334	0.930266	VEST3	27	2910	6	0.752098	0.983238	Elevated circulating catecholamine level
HP:0003334	0.968022	MetaSVM	27	2910	6	0.780115	0.996143	Elevated circulating catecholamine level
HP:0003334	0.974933	MetaLR	27	2910	6	0.77695	0.997703	Elevated circulating catecholamine level
HP:0003334	0.968461	M-CAP	27	2910	6	0.780098	0.996252	Elevated circulating catecholamine level
HP:0003345	0.912695	FATHMM	142	2910	13	0.853751	0.949294	Elevated urinary norepinephrine
HP:0003345	0.919327	VEST3	142	2910	13	0.861677	0.954227	Elevated urinary norepinephrine
HP:0003345	0.922549	MetaSVM	142	2910	13	0.865551	0.956595	Elevated urinary norepinephrine
HP:0003345	0.924489	MetaLR	142	2910	13	0.867893	0.958012	Elevated urinary norepinephrine
HP:0003345	0.968399	M-CAP	142	2910	13	0.922888	0.987416	Elevated urinary norepinephrine
HP:0003370	0.921559	FATHMM	53	2910	6	0.811898	0.969677	Flat capital femoral epiphysis
HP:0003370	0.939477	MetaSVM	53	2910	6	0.833864	0.979594	Flat capital femoral epiphysis
HP:0003370	0.948129	MetaLR	53	2910	6	0.844454	0.984011	Flat capital femoral epiphysis
HP:0003370	0.902678	VEST3	53	2910	6	0.789019	0.95834	Flat capital femoral epiphysis
HP:0003370	0.933508	M-CAP	53	2910	6	0.826535	0.976397	Flat capital femoral epiphysis
HP:0003418	0.952197	FATHMM	33	2910	7	0.80099	0.989958	Back pain
HP:0003418	0.920478	VEST3	33	2910	7	0.766345	0.976106	Back pain
HP:0003418	0.961132	MetaSVM	33	2910	7	0.808873	0.993126	Back pain
HP:0003418	0.958258	MetaLR	33	2910	7	0.806538	0.992151	Back pain
HP:0003418	0.951984	M-CAP	33	2910	7	0.800783	0.989878	Back pain
HP:0003440	0.9752	MetaLR	42	2910	3	0.849042	0.996376	Horizontal sacrum
HP:0003440	0.939998	M-CAP	42	2910	3	0.814279	0.982449	Horizontal sacrum
HP:0003440	0.942023	FATHMM	42	2910	3	0.816661	0.983407	Horizontal sacrum
HP:0003440	0.908284	VEST3	42	2910	3	0.776439	0.965799	Horizontal sacrum
HP:0003440	0.976718	MetaSVM	42	2910	3	0.849539	0.996802	Horizontal sacrum
HP:0003489	0.991	MetaLR	29	2910	2	0.700076	0.999808	Acute episodes of neuropathic symptoms
HP:0003489	0.962389	M-CAP	29	2910	2	0.790694	0.994263	Acute episodes of neuropathic symptoms
HP:0003489	0.983132	FATHMM	29	2910	2	0.775402	0.998985	Acute episodes of neuropathic symptoms
HP:0003489	0.938358	VEST3	29	2910	2	0.770207	0.985742	Acute episodes of neuropathic symptoms
HP:0003489	0.973854	MetaSVM	29	2910	2	0.791947	0.997264	Acute episodes of neuropathic symptoms
HP:0003495	0.967053	FATHMM	28	2910	2	0.786552	0.995741	GM2-ganglioside accumulation
HP:0003495	0.950215	VEST3	28	2910	2	0.776606	0.990547	GM2-ganglioside accumulation
HP:0003495	0.970766	MetaLR	28	2910	2	0.786515	0.99667	GM2-ganglioside accumulation
HP:0003495	0.937046	M-CAP	28	2910	2	0.764102	0.98559	GM2-ganglioside accumulation
HP:0003495	0.955142	MetaSVM	28	2910	2	0.780559	0.992215	GM2-ganglioside accumulation
HP:0003502	0.965925	MetaLR	127	2910	17	0.915745	0.986655	Mild short stature
HP:0003502	0.968752	M-CAP	127	2910	17	0.919416	0.988268	Mild short stature
HP:0003502	0.949053	FATHMM	127	2910	17	0.89414	0.976238	Mild short stature
HP:0003502	0.913817	VEST3	127	2910	17	0.850868	0.951704	Mild short stature
HP:0003502	0.955048	MetaSVM	127	2910	17	0.901746	0.980073	Mild short stature
HP:0003521	0.904784	FATHMM	125	2910	15	0.839469	0.945257	Disproportionate short-trunk short stature
HP:0003521	0.927706	VEST3	125	2910	15	0.867042	0.961907	Disproportionate short-trunk short stature
HP:0003521	0.927988	MetaSVM	125	2910	15	0.867386	0.962106	Disproportionate short-trunk short stature
HP:0003521	0.928043	MetaLR	125	2910	15	0.867453	0.962144	Disproportionate short-trunk short stature
HP:0003521	0.91724	M-CAP	125	2910	15	0.854352	0.954422	Disproportionate short-trunk short stature
HP:0003574	0.919327	VEST3	142	2910	13	0.861677	0.954227	Positive regitine blocking test
HP:0003574	0.922549	MetaSVM	142	2910	13	0.865551	0.956595	Positive regitine blocking test
HP:0003574	0.924489	MetaLR	142	2910	13	0.867893	0.958012	Positive regitine blocking test
HP:0003574	0.968399	M-CAP	142	2910	13	0.922888	0.987416	Positive regitine blocking test
HP:0003574	0.912695	FATHMM	142	2910	13	0.853751	0.949294	Positive regitine blocking test
HP:0003720	0.953614	FATHMM	31	2910	3	0.794051	0.99096	Generalized muscle hypertrophy
HP:0003720	0.928284	VEST3	31	2910	3	0.767865	0.980639	Generalized muscle hypertrophy
HP:0003720	0.954484	MetaSVM	31	2910	3	0.794818	0.991268	Generalized muscle hypertrophy
HP:0003720	0.951291	MetaLR	31	2910	3	0.791935	0.99012	Generalized muscle hypertrophy
HP:0003720	0.966855	M-CAP	31	2910	3	0.80325	0.995225	Generalized muscle hypertrophy
HP:0003730	0.943009	FATHMM	29	2910	1	0.774906	0.987582	EMG: myotonic runs
HP:0003730	0.905356	VEST3	29	2910	1	0.73397	0.970732	EMG: myotonic runs
HP:0003730	0.95429	MetaSVM	29	2910	1	0.785165	0.991684	EMG: myotonic runs
HP:0003730	0.953792	MetaLR	29	2910	1	0.784762	0.991515	EMG: myotonic runs
HP:0003730	0.952637	M-CAP	29	2910	1	0.783802	0.991118	EMG: myotonic runs
HP:0003740	0.943009	FATHMM	29	2910	1	0.774906	0.987582	Myotonia with warm-up phenomenon
HP:0003740	0.905356	VEST3	29	2910	1	0.73397	0.970732	Myotonia with warm-up phenomenon
HP:0003740	0.95429	MetaSVM	29	2910	1	0.785165	0.991684	Myotonia with warm-up phenomenon
HP:0003740	0.953792	MetaLR	29	2910	1	0.784762	0.991515	Myotonia with warm-up phenomenon
HP:0003740	0.952637	M-CAP	29	2910	1	0.783802	0.991118	Myotonia with warm-up phenomenon
HP:0003865	0.96548	FATHMM	33	2910	2	0.811868	0.994513	Bowed humerus
HP:0003865	0.949068	VEST3	33	2910	2	0.797888	0.988758	Bowed humerus
HP:0003865	0.976794	MetaLR	33	2910	2	0.813621	0.997542	Bowed humerus
HP:0003865	0.974513	M-CAP	33	2910	2	0.814402	0.997008	Bowed humerus
HP:0003865	0.960429	MetaSVM	33	2910	2	0.808324	0.992892	Bowed humerus
HP:0003994	0.939201	FATHMM	27	2910	1	0.761147	0.986822	Dislocated wrist
HP:0003994	0.974774	MetaLR	27	2910	1	0.777112	0.99767	Dislocated wrist
HP:0003994	0.948708	M-CAP	27	2910	1	0.769883	0.990315	Dislocated wrist
HP:0003994	0.950159	VEST3	27	2910	1	0.771092	0.990816	Dislocated wrist
HP:0003994	0.978077	MetaSVM	27	2910	1	0.772442	0.998297	Dislocated wrist
HP:0004035	0.976794	MetaLR	33	2910	2	0.813621	0.997542	Abnormality of the styloid process of ulna
HP:0004035	0.974513	M-CAP	33	2910	2	0.814402	0.997008	Abnormality of the styloid process of ulna
HP:0004035	0.96548	FATHMM	33	2910	2	0.811868	0.994513	Abnormality of the styloid process of ulna
HP:0004035	0.949068	VEST3	33	2910	2	0.797888	0.988758	Abnormality of the styloid process of ulna
HP:0004035	0.960429	MetaSVM	33	2910	2	0.808324	0.992892	Abnormality of the styloid process of ulna
HP:0004037	0.96548	FATHMM	33	2910	2	0.811868	0.994513	Abnormality of the ulnar epiphyses
HP:0004037	0.949068	VEST3	33	2910	2	0.797888	0.988758	Abnormality of the ulnar epiphyses
HP:0004037	0.960429	MetaSVM	33	2910	2	0.808324	0.992892	Abnormality of the ulnar epiphyses
HP:0004037	0.976794	MetaLR	33	2910	2	0.813621	0.997542	Abnormality of the ulnar epiphyses
HP:0004037	0.974513	M-CAP	33	2910	2	0.814402	0.997008	Abnormality of the ulnar epiphyses
HP:0004180	0.96548	FATHMM	33	2910	1	0.811868	0.994513	Short distal phalanx of the 3rd finger
HP:0004180	0.949068	VEST3	33	2910	1	0.797888	0.988758	Short distal phalanx of the 3rd finger
HP:0004180	0.960429	MetaSVM	33	2910	1	0.808324	0.992892	Short distal phalanx of the 3rd finger
HP:0004180	0.976794	MetaLR	33	2910	1	0.813621	0.997542	Short distal phalanx of the 3rd finger
HP:0004180	0.974513	M-CAP	33	2910	1	0.814402	0.997008	Short distal phalanx of the 3rd finger
HP:0004225	0.952068	FATHMM	84	2910	16	0.879509	0.981835	Abnormality of the distal phalanx of the 5th finger
HP:0004225	0.958689	MetaSVM	84	2910	16	0.88794	0.9855	Abnormality of the distal phalanx of the 5th finger
HP:0004225	0.965699	MetaLR	84	2910	16	0.896849	0.98915	Abnormality of the distal phalanx of the 5th finger
HP:0004225	0.9661	M-CAP	84	2910	16	0.897355	0.98935	Abnormality of the distal phalanx of the 5th finger
HP:0004225	0.914241	VEST3	84	2910	16	0.832413	0.958124	Abnormality of the distal phalanx of the 5th finger
HP:0004227	0.969359	MetaLR	61	2910	14	0.880609	0.992684	Short distal phalanx of the 5th finger
HP:0004227	0.974365	M-CAP	61	2910	14	0.885947	0.994652	Short distal phalanx of the 5th finger
HP:0004227	0.924424	VEST3	61	2910	14	0.82558	0.969334	Short distal phalanx of the 5th finger
HP:0004227	0.945324	FATHMM	61	2910	14	0.851485	0.981182	Short distal phalanx of the 5th finger
HP:0004227	0.959816	MetaSVM	61	2910	14	0.869379	0.988469	Short distal phalanx of the 5th finger
HP:0004232	0.974774	MetaLR	27	2910	2	0.777112	0.99767	Accessory carpal bones
HP:0004232	0.948708	M-CAP	27	2910	2	0.769883	0.990315	Accessory carpal bones
HP:0004232	0.939201	FATHMM	27	2910	2	0.761147	0.986822	Accessory carpal bones
HP:0004232	0.950159	VEST3	27	2910	2	0.771092	0.990816	Accessory carpal bones
HP:0004232	0.978077	MetaSVM	27	2910	2	0.772442	0.998297	Accessory carpal bones
HP:0004279	0.95139	MetaLR	698	2910	83	0.932713	0.965077	Short palm
HP:0004279	0.93515	FATHMM	698	2910	83	0.914306	0.951195	Short palm
HP:0004279	0.910122	VEST3	698	2910	83	0.886527	0.929203	Short palm
HP:0004279	0.941516	MetaSVM	698	2910	83	0.921477	0.956681	Short palm
HP:0004279	0.962494	M-CAP	698	2910	83	0.945554	0.974306	Short palm
HP:0004309	0.909298	FATHMM	44	2910	7	0.781806	0.965576	Ventricular preexcitation
HP:0004309	0.90487	VEST3	44	2910	7	0.776511	0.963018	Ventricular preexcitation
HP:0004309	0.948231	MetaSVM	44	2910	7	0.828381	0.985817	Ventricular preexcitation
HP:0004309	0.939234	MetaLR	44	2910	7	0.817756	0.981564	Ventricular preexcitation
HP:0004309	0.953538	M-CAP	44	2910	7	0.834484	0.988171	Ventricular preexcitation
HP:0004331	0.92521	FATHMM	243	2910	25	0.884665	0.952271	Decreased skull ossification
HP:0004331	0.905158	VEST3	243	2910	25	0.861377	0.936137	Decreased skull ossification
HP:0004331	0.929563	MetaSVM	243	2910	25	0.889793	0.955696	Decreased skull ossification
HP:0004331	0.937517	MetaLR	243	2910	25	0.899244	0.961868	Decreased skull ossification
HP:0004331	0.94967	M-CAP	243	2910	25	0.913915	0.971044	Decreased skull ossification
HP:0004334	0.94185	FATHMM	674	2910	61	0.921452	0.957198	Dermal atrophy
HP:0004334	0.928526	VEST3	674	2910	61	0.906465	0.945696	Dermal atrophy
HP:0004334	0.942375	MetaSVM	674	2910	61	0.922046	0.957646	Dermal atrophy
HP:0004334	0.957324	MetaLR	674	2910	61	0.939175	0.970229	Dermal atrophy
HP:0004334	0.969514	M-CAP	674	2910	61	0.953488	0.980134	Dermal atrophy
HP:0004387	0.924594	MetaLR	67	2910	20	0.831965	0.968118	Enterocolitis
HP:0004387	0.937511	M-CAP	67	2910	20	0.847994	0.975814	Enterocolitis
HP:0004387	0.928297	FATHMM	67	2910	20	0.83654	0.970371	Enterocolitis
HP:0004387	0.916636	MetaSVM	67	2910	20	0.822194	0.963162	Enterocolitis
HP:0004387	0.916008	VEST3	67	2910	20	0.821426	0.962765	Enterocolitis
HP:0004390	0.933453	FATHMM	115	2910	11	0.870757	0.966891	Hamartomatous polyposis
HP:0004390	0.903604	VEST3	115	2910	11	0.834609	0.945689	Hamartomatous polyposis
HP:0004390	0.950684	MetaSVM	115	2910	11	0.892338	0.978183	Hamartomatous polyposis
HP:0004390	0.953734	MetaLR	115	2910	11	0.896219	0.980083	Hamartomatous polyposis
HP:0004390	0.967296	M-CAP	115	2910	11	0.91368	0.988045	Hamartomatous polyposis
HP:0004394	0.966123	FATHMM	78	2910	4	0.893201	0.989821	Multiple gastric polyps
HP:0004394	0.90085	VEST3	78	2910	4	0.812167	0.950229	Multiple gastric polyps
HP:0004394	0.968579	MetaSVM	78	2910	4	0.896251	0.990991	Multiple gastric polyps
HP:0004394	0.974927	MetaLR	78	2910	4	0.903885	0.993819	Multiple gastric polyps
HP:0004394	0.982395	M-CAP	78	2910	4	0.91168	0.996696	Multiple gastric polyps
HP:0004406	0.950447	FATHMM	48	2910	5	0.838937	0.986039	Spontaneous, recurrent epistaxis
HP:0004406	0.966914	MetaLR	48	2910	5	0.857337	0.993013	Spontaneous, recurrent epistaxis
HP:0004406	0.975712	M-CAP	48	2910	5	0.864772	0.996053	Spontaneous, recurrent epistaxis
HP:0004406	0.966212	MetaSVM	48	2910	5	0.856629	0.992746	Spontaneous, recurrent epistaxis
HP:0004406	0.936118	VEST3	48	2910	5	0.821694	0.978991	Spontaneous, recurrent epistaxis
HP:0004452	0.956174	MetaLR	157	2910	15	0.910404	0.979099	Abnormality of the middle ear ossicles
HP:0004452	0.950742	M-CAP	157	2910	15	0.903554	0.975469	Abnormality of the middle ear ossicles
HP:0004452	0.940749	FATHMM	157	2910	15	0.891132	0.968551	Abnormality of the middle ear ossicles
HP:0004452	0.911503	VEST3	157	2910	15	0.855867	0.946994	Abnormality of the middle ear ossicles
HP:0004452	0.939755	MetaSVM	157	2910	15	0.889908	0.967848	Abnormality of the middle ear ossicles
HP:0004490	0.952265	FATHMM	109	2910	4	0.892128	0.979642	Calvarial hyperostosis
HP:0004490	0.951605	MetaSVM	109	2910	4	0.891287	0.979236	Calvarial hyperostosis
HP:0004490	0.964381	MetaLR	109	2910	4	0.907686	0.986764	Calvarial hyperostosis
HP:0004490	0.987465	M-CAP	109	2910	4	0.93579	0.997657	Calvarial hyperostosis
HP:0004490	0.9132	VEST3	109	2910	4	0.843771	0.953476	Calvarial hyperostosis
HP:0004591	0.96548	FATHMM	33	2910	1	0.811868	0.994513	Disc-like vertebral bodies
HP:0004591	0.949068	VEST3	33	2910	1	0.797888	0.988758	Disc-like vertebral bodies
HP:0004591	0.960429	MetaSVM	33	2910	1	0.808324	0.992892	Disc-like vertebral bodies
HP:0004591	0.976794	MetaLR	33	2910	1	0.813621	0.997542	Disc-like vertebral bodies
HP:0004591	0.974513	M-CAP	33	2910	1	0.814402	0.997008	Disc-like vertebral bodies
HP:0004592	0.939201	FATHMM	27	2910	1	0.761147	0.986822	Thoracic platyspondyly
HP:0004592	0.950159	VEST3	27	2910	1	0.771092	0.990816	Thoracic platyspondyly
HP:0004592	0.974774	MetaLR	27	2910	1	0.777112	0.99767	Thoracic platyspondyly
HP:0004592	0.948708	M-CAP	27	2910	1	0.769883	0.990315	Thoracic platyspondyly
HP:0004592	0.978077	MetaSVM	27	2910	1	0.772442	0.998297	Thoracic platyspondyly
HP:0004603	0.96548	FATHMM	33	2910	1	0.811868	0.994513	Hyperconvex vertebral body endplates
HP:0004603	0.949068	VEST3	33	2910	1	0.797888	0.988758	Hyperconvex vertebral body endplates
HP:0004603	0.960429	MetaSVM	33	2910	1	0.808324	0.992892	Hyperconvex vertebral body endplates
HP:0004603	0.976794	MetaLR	33	2910	1	0.813621	0.997542	Hyperconvex vertebral body endplates
HP:0004603	0.974513	M-CAP	33	2910	1	0.814402	0.997008	Hyperconvex vertebral body endplates
HP:0004619	0.976794	MetaLR	33	2910	1	0.813621	0.997542	Lumbar kyphoscoliosis
HP:0004619	0.974513	M-CAP	33	2910	1	0.814402	0.997008	Lumbar kyphoscoliosis
HP:0004619	0.96548	FATHMM	33	2910	1	0.811868	0.994513	Lumbar kyphoscoliosis
HP:0004619	0.949068	VEST3	33	2910	1	0.797888	0.988758	Lumbar kyphoscoliosis
HP:0004619	0.960429	MetaSVM	33	2910	1	0.808324	0.992892	Lumbar kyphoscoliosis
HP:0004621	0.987193	FATHMM	28	2910	1	0.740911	0.999519	Enlarged vertebral pedicles
HP:0004621	0.947189	VEST3	28	2910	1	0.773937	0.98947	Enlarged vertebral pedicles
HP:0004621	0.985045	MetaSVM	28	2910	1	0.756924	0.999283	Enlarged vertebral pedicles
HP:0004621	0.990986	MetaLR	28	2910	1	0.685887	0.999819	Enlarged vertebral pedicles
HP:0004621	0.991544	M-CAP	28	2910	1	0.672449	0.999851	Enlarged vertebral pedicles
HP:0004679	0.912358	VEST3	40	2910	2	0.776755	0.968892	Large tarsal bones
HP:0004679	0.932509	FATHMM	40	2910	2	0.800687	0.97939	Large tarsal bones
HP:0004679	0.940975	MetaLR	40	2910	2	0.810613	0.983438	Large tarsal bones
HP:0004679	0.967169	M-CAP	40	2910	2	0.838065	0.994072	Large tarsal bones
HP:0004679	0.933698	MetaSVM	40	2910	2	0.802091	0.979973	Large tarsal bones
HP:0004784	0.966914	MetaLR	48	2910	3	0.857337	0.993013	Juvenile gastrointestinal polyposis
HP:0004784	0.975712	M-CAP	48	2910	3	0.864772	0.996053	Juvenile gastrointestinal polyposis
HP:0004784	0.950447	FATHMM	48	2910	3	0.838937	0.986039	Juvenile gastrointestinal polyposis
HP:0004784	0.936118	VEST3	48	2910	3	0.821694	0.978991	Juvenile gastrointestinal polyposis
HP:0004784	0.966212	MetaSVM	48	2910	3	0.856629	0.992746	Juvenile gastrointestinal polyposis
HP:0004872	0.943806	FATHMM	116	2910	4	0.884005	0.973694	Incisional hernia
HP:0004872	0.903891	VEST3	116	2910	4	0.83532	0.945764	Incisional hernia
HP:0004872	0.953989	MetaSVM	116	2910	4	0.896894	0.980167	Incisional hernia
HP:0004872	0.964092	MetaLR	116	2910	4	0.90988	0.986188	Incisional hernia
HP:0004872	0.965071	M-CAP	116	2910	4	0.911147	0.986745	Incisional hernia
HP:0004894	0.971533	FATHMM	37	2910	2	0.830982	0.995797	Laryngotracheal stenosis
HP:0004894	0.931819	VEST3	37	2910	2	0.791935	0.98003	Laryngotracheal stenosis
HP:0004894	0.980593	MetaSVM	37	2910	2	0.830163	0.998089	Laryngotracheal stenosis
HP:0004894	0.984596	MetaLR	37	2910	2	0.823641	0.998858	Laryngotracheal stenosis
HP:0004894	0.968403	M-CAP	37	2910	2	0.829284	0.994855	Laryngotracheal stenosis
HP:0004921	0.911574	FATHMM	89	2910	12	0.832193	0.955416	Abnormality of magnesium homeostasis
HP:0004921	0.90951	VEST3	89	2910	12	0.829697	0.953992	Abnormality of magnesium homeostasis
HP:0004921	0.913323	MetaSVM	89	2910	12	0.834313	0.956615	Abnormality of magnesium homeostasis
HP:0004921	0.909983	MetaLR	89	2910	12	0.830269	0.954319	Abnormality of magnesium homeostasis
HP:0004921	0.914661	M-CAP	89	2910	12	0.835937	0.957529	Abnormality of magnesium homeostasis
HP:0004927	0.943398	FATHMM	123	2910	5	0.885814	0.972833	Pulmonary artery dilatation
HP:0004927	0.904217	VEST3	123	2910	5	0.838144	0.945085	Pulmonary artery dilatation
HP:0004927	0.963496	MetaLR	123	2910	5	0.911397	0.985449	Pulmonary artery dilatation
HP:0004927	0.963751	M-CAP	123	2910	5	0.911728	0.985599	Pulmonary artery dilatation
HP:0004927	0.953523	MetaSVM	123	2910	5	0.898596	0.979381	Pulmonary artery dilatation
HP:0004944	0.977896	FATHMM	305	2910	8	0.953749	0.989574	Cerebral aneurysm
HP:0004944	0.965516	VEST3	305	2910	8	0.938029	0.981057	Cerebral aneurysm
HP:0004944	0.964889	MetaSVM	305	2910	8	0.937249	0.980607	Cerebral aneurysm
HP:0004944	0.984886	MetaLR	305	2910	8	0.962927	0.993921	Cerebral aneurysm
HP:0004944	0.988849	M-CAP	305	2910	8	0.968209	0.996142	Cerebral aneurysm
HP:0004947	0.985279	FATHMM	309	2910	8	0.963661	0.994115	Arteriovenous fistula
HP:0004947	0.97418	VEST3	309	2910	8	0.949186	0.987048	Arteriovenous fistula
HP:0004947	0.968785	MetaSVM	309	2910	8	0.94235	0.983313	Arteriovenous fistula
HP:0004947	0.989469	MetaLR	309	2910	8	0.969248	0.996442	Arteriovenous fistula
HP:0004947	0.995415	M-CAP	309	2910	8	0.976568	0.999117	Arteriovenous fistula
HP:0005005	0.985134	FATHMM	75	2910	2	0.91081	0.99768	Femoral bowing present at birth, straightening with time
HP:0005005	0.971074	VEST3	75	2910	2	0.896907	0.99234	Femoral bowing present at birth, straightening with time
HP:0005005	0.968891	MetaSVM	75	2910	2	0.894266	0.991356	Femoral bowing present at birth, straightening with time
HP:0005005	0.990983	MetaLR	75	2910	2	0.909326	0.99917	Femoral bowing present at birth, straightening with time
HP:0005005	0.994591	M-CAP	75	2910	2	0.89366	0.999752	Femoral bowing present at birth, straightening with time
HP:0005041	0.956331	MetaSVM	96	2910	4	0.891639	0.983132	Irregular capital femoral epiphysis
HP:0005041	0.96677	MetaLR	96	2910	4	0.905034	0.988866	Irregular capital femoral epiphysis
HP:0005041	0.904609	VEST3	96	2910	4	0.827576	0.949333	Irregular capital femoral epiphysis
HP:0005041	0.943564	FATHMM	96	2910	4	0.875413	0.975479	Irregular capital femoral epiphysis
HP:0005041	0.976362	M-CAP	96	2910	4	0.91715	0.993553	Irregular capital femoral epiphysis
HP:0005042	0.921967	MetaLR	78	2910	2	0.837806	0.964317	Irregular, rachitic-like metaphyses
HP:0005042	0.912992	M-CAP	78	2910	2	0.826833	0.958438	Irregular, rachitic-like metaphyses
HP:0005042	0.90137	FATHMM	78	2910	2	0.812791	0.950586	Irregular, rachitic-like metaphyses
HP:0005042	0.928476	VEST3	78	2910	2	0.84584	0.968467	Irregular, rachitic-like metaphyses
HP:0005042	0.915138	MetaSVM	78	2910	2	0.829446	0.959859	Irregular, rachitic-like metaphyses
HP:0005068	0.976794	MetaLR	33	2910	1	0.813621	0.997542	Absent styloid process of ulna
HP:0005068	0.974513	M-CAP	33	2910	1	0.814402	0.997008	Absent styloid process of ulna
HP:0005068	0.949068	VEST3	33	2910	1	0.797888	0.988758	Absent styloid process of ulna
HP:0005068	0.96548	FATHMM	33	2910	1	0.811868	0.994513	Absent styloid process of ulna
HP:0005068	0.960429	MetaSVM	33	2910	1	0.808324	0.992892	Absent styloid process of ulna
HP:0005104	0.956886	FATHMM	40	2910	2	0.828367	0.990297	Hypoplastic nasal septum
HP:0005104	0.930275	VEST3	40	2910	2	0.798046	0.978283	Hypoplastic nasal septum
HP:0005104	0.981379	MetaSVM	40	2910	2	0.841873	0.998087	Hypoplastic nasal septum
HP:0005104	0.981052	MetaLR	40	2910	2	0.842105	0.998015	Hypoplastic nasal septum
HP:0005104	0.963802	M-CAP	40	2910	2	0.835173	0.992903	Hypoplastic nasal septum
HP:0005108	0.923987	MetaLR	173	2910	23	0.87386	0.955216	Abnormality of the intervertebral disk
HP:0005108	0.923044	M-CAP	173	2910	23	0.872733	0.954503	Abnormality of the intervertebral disk
HP:0005108	0.900115	FATHMM	173	2910	23	0.845736	0.936759	Abnormality of the intervertebral disk
HP:0005108	0.920146	MetaSVM	173	2910	23	0.869279	0.952305	Abnormality of the intervertebral disk
HP:0005108	0.917432	VEST3	173	2910	23	0.866058	0.950234	Abnormality of the intervertebral disk
HP:0005111	0.957305	FATHMM	561	2910	54	0.93707	0.971234	Dilatation of the ascending aorta
HP:0005111	0.933587	VEST3	561	2910	54	0.909768	0.951453	Dilatation of the ascending aorta
HP:0005111	0.952315	MetaSVM	561	2910	54	0.931245	0.967156	Dilatation of the ascending aorta
HP:0005111	0.967521	MetaLR	561	2910	54	0.949181	0.979386	Dilatation of the ascending aorta
HP:0005111	0.969642	M-CAP	561	2910	54	0.951733	0.981038	Dilatation of the ascending aorta
HP:0005136	0.964092	MetaLR	116	2910	4	0.90988	0.986188	Premature calcification of mitral annulus
HP:0005136	0.965071	M-CAP	116	2910	4	0.911147	0.986745	Premature calcification of mitral annulus
HP:0005136	0.953989	MetaSVM	116	2910	4	0.896894	0.980167	Premature calcification of mitral annulus
HP:0005136	0.943806	FATHMM	116	2910	4	0.884005	0.973694	Premature calcification of mitral annulus
HP:0005136	0.903891	VEST3	116	2910	4	0.83532	0.945764	Premature calcification of mitral annulus
HP:0005222	0.901697	FATHMM	105	2910	32	0.828321	0.945765	Bowel diverticulosis
HP:0005222	0.902968	VEST3	105	2910	32	0.829835	0.94669	Bowel diverticulosis
HP:0005222	0.918526	MetaSVM	105	2910	32	0.848552	0.957778	Bowel diverticulosis
HP:0005222	0.909486	MetaLR	105	2910	32	0.837634	0.951387	Bowel diverticulosis
HP:0005222	0.912636	M-CAP	105	2910	32	0.841425	0.953631	Bowel diverticulosis
HP:0005244	0.965796	FATHMM	298	2910	9	0.93796	0.98139	Gastrointestinal infarctions
HP:0005244	0.955393	VEST3	298	2910	9	0.925135	0.973769	Gastrointestinal infarctions
HP:0005244	0.944646	MetaSVM	298	2910	9	0.912181	0.965563	Gastrointestinal infarctions
HP:0005244	0.962269	MetaLR	298	2910	9	0.933576	0.978849	Gastrointestinal infarctions
HP:0005244	0.972732	M-CAP	298	2910	9	0.94671	0.986232	Gastrointestinal infarctions
HP:0005267	0.993617	MetaLR	261	2910	1	0.971372	0.998602	Premature delivery because of cervical insufficiency or membrane fragility
HP:0005267	0.999039	M-CAP	261	2910	1	0.95397	0.999981	Premature delivery because of cervical insufficiency or membrane fragility
HP:0005267	0.991685	FATHMM	261	2910	1	0.969091	0.9978	Premature delivery because of cervical insufficiency or membrane fragility
HP:0005267	0.98118	VEST3	261	2910	1	0.955257	0.992206	Premature delivery because of cervical insufficiency or membrane fragility
HP:0005267	0.969258	MetaSVM	261	2910	1	0.939806	0.984537	Premature delivery because of cervical insufficiency or membrane fragility
HP:0005293	0.979358	MetaLR	460	2910	32	0.961464	0.989038	Venous insufficiency
HP:0005293	0.987355	M-CAP	460	2910	32	0.971803	0.994379	Venous insufficiency
HP:0005293	0.975155	FATHMM	460	2910	32	0.956179	0.986033	Venous insufficiency
HP:0005293	0.959349	MetaSVM	460	2910	32	0.936937	0.974017	Venous insufficiency
HP:0005293	0.945969	VEST3	460	2910	32	0.921176	0.963274	Venous insufficiency
HP:0005294	0.97131	FATHMM	452	2910	13	0.951193	0.983281	Arterial dissection
HP:0005294	0.980391	MetaLR	452	2910	13	0.962568	0.989818	Arterial dissection
HP:0005294	0.984473	M-CAP	452	2910	13	0.967825	0.992573	Arterial dissection
HP:0005294	0.961289	MetaSVM	452	2910	13	0.939017	0.975637	Arterial dissection
HP:0005294	0.952472	VEST3	452	2910	13	0.928538	0.96866	Arterial dissection
HP:0005451	0.96548	FATHMM	33	2910	1	0.811868	0.994513	Decreased cranial base ossification
HP:0005451	0.949068	VEST3	33	2910	1	0.797888	0.988758	Decreased cranial base ossification
HP:0005451	0.960429	MetaSVM	33	2910	1	0.808324	0.992892	Decreased cranial base ossification
HP:0005451	0.976794	MetaLR	33	2910	1	0.813621	0.997542	Decreased cranial base ossification
HP:0005451	0.974513	M-CAP	33	2910	1	0.814402	0.997008	Decreased cranial base ossification
HP:0005474	0.961918	MetaLR	158	2910	6	0.917926	0.982772	Decreased calvarial ossification
HP:0005474	0.974437	M-CAP	158	2910	6	0.93418	0.990327	Decreased calvarial ossification
HP:0005474	0.95864	FATHMM	158	2910	6	0.913736	0.980664	Decreased calvarial ossification
HP:0005474	0.916208	VEST3	158	2910	6	0.86166	0.950483	Decreased calvarial ossification
HP:0005474	0.951833	MetaSVM	158	2910	6	0.905124	0.976153	Decreased calvarial ossification
HP:0005620	0.991685	FATHMM	261	2910	1	0.969091	0.9978	Hypermobility of interphalangeal joints
HP:0005620	0.993617	MetaLR	261	2910	1	0.971372	0.998602	Hypermobility of interphalangeal joints
HP:0005620	0.999039	M-CAP	261	2910	1	0.95397	0.999981	Hypermobility of interphalangeal joints
HP:0005620	0.98118	VEST3	261	2910	1	0.955257	0.992206	Hypermobility of interphalangeal joints
HP:0005620	0.969258	MetaSVM	261	2910	1	0.939806	0.984537	Hypermobility of interphalangeal joints
HP:0005716	0.968257	FATHMM	39	2910	2	0.835847	0.994557	Lethal skeletal dysplasia
HP:0005716	0.919407	VEST3	39	2910	2	0.782681	0.973072	Lethal skeletal dysplasia
HP:0005716	0.964296	MetaSVM	39	2910	2	0.832676	0.993224	Lethal skeletal dysplasia
HP:0005716	0.979262	MetaLR	39	2910	2	0.839228	0.997665	Lethal skeletal dysplasia
HP:0005716	0.973231	M-CAP	39	2910	2	0.838749	0.99608	Lethal skeletal dysplasia
HP:0005731	0.973126	FATHMM	49	2910	2	0.865057	0.995135	Cortical irregularity
HP:0005731	0.96593	VEST3	49	2910	2	0.858299	0.992521	Cortical irregularity
HP:0005731	0.964152	MetaSVM	49	2910	2	0.856423	0.991822	Cortical irregularity
HP:0005731	0.98395	MetaLR	49	2910	2	0.868505	0.998246	Cortical irregularity
HP:0005731	0.98906	M-CAP	49	2910	2	0.859678	0.999251	Cortical irregularity
HP:0005758	0.908685	FATHMM	84	2910	3	0.825677	0.954352	Basilar impression
HP:0005758	0.94669	VEST3	84	2910	3	0.872687	0.978726	Basilar impression
HP:0005758	0.913208	MetaSVM	84	2910	3	0.831157	0.957428	Basilar impression
HP:0005758	0.933409	MetaLR	84	2910	3	0.856007	0.970632	Basilar impression
HP:0005758	0.963181	M-CAP	84	2910	3	0.893657	0.987869	Basilar impression
HP:0005855	0.99112	MetaLR	81	2910	5	0.916346	0.999122	Multiple prenatal fractures
HP:0005855	0.992487	M-CAP	81	2910	5	0.913855	0.999392	Multiple prenatal fractures
HP:0005855	0.985015	FATHMM	81	2910	5	0.916302	0.997473	Multiple prenatal fractures
HP:0005855	0.955163	VEST3	81	2910	5	0.881481	0.983876	Multiple prenatal fractures
HP:0005855	0.970126	MetaSVM	81	2910	5	0.900359	0.991504	Multiple prenatal fractures
HP:0005897	0.985134	FATHMM	75	2910	2	0.91081	0.99768	Severe generalized osteoporosis
HP:0005897	0.971074	VEST3	75	2910	2	0.896907	0.99234	Severe generalized osteoporosis
HP:0005897	0.968891	MetaSVM	75	2910	2	0.894266	0.991356	Severe generalized osteoporosis
HP:0005897	0.990983	MetaLR	75	2910	2	0.909326	0.99917	Severe generalized osteoporosis
HP:0005897	0.994591	M-CAP	75	2910	2	0.89366	0.999752	Severe generalized osteoporosis
HP:0005900	0.900173	VEST3	103	2910	4	0.825623	0.944976	Fifth metacarpal with ulnar notch
HP:0005900	0.948919	MetaSVM	103	2910	4	0.885415	0.978099	Fifth metacarpal with ulnar notch
HP:0005900	0.956186	MetaLR	103	2910	4	0.894681	0.982476	Fifth metacarpal with ulnar notch
HP:0005900	0.969127	M-CAP	103	2910	4	0.911335	0.989677	Fifth metacarpal with ulnar notch
HP:0005900	0.930321	FATHMM	103	2910	4	0.862132	0.966109	Fifth metacarpal with ulnar notch
HP:0005905	0.94864	MetaLR	60	2910	5	0.854438	0.983085	Abnormal cervical curvature
HP:0005905	0.925644	M-CAP	60	2910	5	0.825944	0.97029	Abnormal cervical curvature
HP:0005905	0.903107	FATHMM	60	2910	5	0.798486	0.956379	Abnormal cervical curvature
HP:0005905	0.928434	VEST3	60	2910	5	0.829382	0.971927	Abnormal cervical curvature
HP:0005905	0.953456	MetaSVM	60	2910	5	0.860394	0.985526	Abnormal cervical curvature
HP:0006060	0.939201	FATHMM	27	2910	1	0.761147	0.986822	Tombstone-shaped proximal phalanges
HP:0006060	0.950159	VEST3	27	2910	1	0.771092	0.990816	Tombstone-shaped proximal phalanges
HP:0006060	0.978077	MetaSVM	27	2910	1	0.772442	0.998297	Tombstone-shaped proximal phalanges
HP:0006060	0.974774	MetaLR	27	2910	1	0.777112	0.99767	Tombstone-shaped proximal phalanges
HP:0006060	0.948708	M-CAP	27	2910	1	0.769883	0.990315	Tombstone-shaped proximal phalanges
HP:0006067	0.96062	MetaLR	36	2910	2	0.819772	0.992414	Multiple carpal ossification centers
HP:0006067	0.930861	M-CAP	36	2910	2	0.787907	0.979918	Multiple carpal ossification centers
HP:0006067	0.916772	FATHMM	36	2910	2	0.771481	0.972929	Multiple carpal ossification centers
HP:0006067	0.950048	VEST3	36	2910	2	0.809373	0.988398	Multiple carpal ossification centers
HP:0006067	0.965392	MetaSVM	36	2910	2	0.823656	0.994033	Multiple carpal ossification centers
HP:0006069	0.90137	FATHMM	78	2910	2	0.812791	0.950586	Severe carpal ossification delay
HP:0006069	0.928476	VEST3	78	2910	2	0.84584	0.968467	Severe carpal ossification delay
HP:0006069	0.915138	MetaSVM	78	2910	2	0.829446	0.959859	Severe carpal ossification delay
HP:0006069	0.921967	MetaLR	78	2910	2	0.837806	0.964317	Severe carpal ossification delay
HP:0006069	0.912992	M-CAP	78	2910	2	0.826833	0.958438	Severe carpal ossification delay
HP:0006107	0.966914	MetaLR	48	2910	3	0.857337	0.993013	Fingerpad telangiectases
HP:0006107	0.975712	M-CAP	48	2910	3	0.864772	0.996053	Fingerpad telangiectases
HP:0006107	0.950447	FATHMM	48	2910	3	0.838937	0.986039	Fingerpad telangiectases
HP:0006107	0.936118	VEST3	48	2910	3	0.821694	0.978991	Fingerpad telangiectases
HP:0006107	0.966212	MetaSVM	48	2910	3	0.856629	0.992746	Fingerpad telangiectases
HP:0006144	0.935271	FATHMM	43	2910	2	0.810898	0.979874	Shortening of all proximal phalanges of the fingers
HP:0006144	0.923587	VEST3	43	2910	2	0.796897	0.973845	Shortening of all proximal phalanges of the fingers
HP:0006144	0.94011	MetaSVM	43	2910	2	0.816655	0.982244	Shortening of all proximal phalanges of the fingers
HP:0006144	0.947227	MetaLR	43	2910	2	0.825014	0.985577	Shortening of all proximal phalanges of the fingers
HP:0006144	0.934588	M-CAP	43	2910	2	0.810082	0.979533	Shortening of all proximal phalanges of the fingers
HP:0006161	0.96677	MetaLR	96	2910	2	0.905034	0.988866	Short metacarpals with rounded proximal ends
HP:0006161	0.976362	M-CAP	96	2910	2	0.91715	0.993553	Short metacarpals with rounded proximal ends
HP:0006161	0.943564	FATHMM	96	2910	2	0.875413	0.975479	Short metacarpals with rounded proximal ends
HP:0006161	0.956331	MetaSVM	96	2910	2	0.891639	0.983132	Short metacarpals with rounded proximal ends
HP:0006161	0.904609	VEST3	96	2910	2	0.827576	0.949333	Short metacarpals with rounded proximal ends
HP:0006172	0.96548	FATHMM	33	2910	1	0.811868	0.994513	Flattened, squared-off epiphyses of tubular bones
HP:0006172	0.976794	MetaLR	33	2910	1	0.813621	0.997542	Flattened, squared-off epiphyses of tubular bones
HP:0006172	0.974513	M-CAP	33	2910	1	0.814402	0.997008	Flattened, squared-off epiphyses of tubular bones
HP:0006172	0.960429	MetaSVM	33	2910	1	0.808324	0.992892	Flattened, squared-off epiphyses of tubular bones
HP:0006172	0.949068	VEST3	33	2910	1	0.797888	0.988758	Flattened, squared-off epiphyses of tubular bones
HP:0006200	0.977896	MetaLR	31	2910	2	0.801438	0.997942	Widened distal phalanges
HP:0006200	0.954905	M-CAP	31	2910	2	0.795184	0.991416	Widened distal phalanges
HP:0006200	0.946647	FATHMM	31	2910	2	0.787451	0.988369	Widened distal phalanges
HP:0006200	0.97605	MetaSVM	31	2910	2	0.803001	0.997552	Widened distal phalanges
HP:0006200	0.954406	VEST3	31	2910	2	0.794751	0.991241	Widened distal phalanges
HP:0006201	0.991685	FATHMM	261	2910	1	0.969091	0.9978	Hypermobility of distal interphalangeal joints
HP:0006201	0.98118	VEST3	261	2910	1	0.955257	0.992206	Hypermobility of distal interphalangeal joints
HP:0006201	0.969258	MetaSVM	261	2910	1	0.939806	0.984537	Hypermobility of distal interphalangeal joints
HP:0006201	0.993617	MetaLR	261	2910	1	0.971372	0.998602	Hypermobility of distal interphalangeal joints
HP:0006201	0.999039	M-CAP	261	2910	1	0.95397	0.999981	Hypermobility of distal interphalangeal joints
HP:0006237	0.932267	FATHMM	53	2910	3	0.825011	0.975717	Prominent interphalangeal joints
HP:0006237	0.925216	VEST3	53	2910	3	0.816368	0.971775	Prominent interphalangeal joints
HP:0006237	0.948846	MetaLR	53	2910	3	0.845326	0.984364	Prominent interphalangeal joints
HP:0006237	0.970956	M-CAP	53	2910	3	0.870601	0.994016	Prominent interphalangeal joints
HP:0006237	0.94101	MetaSVM	53	2910	3	0.835746	0.980397	Prominent interphalangeal joints
HP:0006323	0.977042	MetaLR	342	2910	16	0.954489	0.988553	Premature loss of primary teeth
HP:0006323	0.980668	M-CAP	342	2910	16	0.959173	0.990952	Premature loss of primary teeth
HP:0006323	0.97282	FATHMM	342	2910	16	0.949114	0.985649	Premature loss of primary teeth
HP:0006323	0.961113	VEST3	342	2910	16	0.934577	0.977149	Premature loss of primary teeth
HP:0006323	0.958314	MetaSVM	342	2910	16	0.931167	0.975042	Premature loss of primary teeth
HP:0006357	0.980966	FATHMM	36	2910	2	0.825162	0.998226	Premature loss of permanent teeth
HP:0006357	0.941996	VEST3	36	2910	2	0.800595	0.985005	Premature loss of permanent teeth
HP:0006357	0.969072	MetaSVM	36	2910	2	0.826038	0.995187	Premature loss of permanent teeth
HP:0006357	0.98645	MetaLR	36	2910	2	0.811879	0.999186	Premature loss of permanent teeth
HP:0006357	0.97542	M-CAP	36	2910	2	0.827967	0.996953	Premature loss of permanent teeth
HP:0006361	0.939067	FATHMM	141	2910	10	0.88545	0.968481	Irregular femoral epiphysis
HP:0006361	0.909504	VEST3	141	2910	10	0.849701	0.946996	Irregular femoral epiphysis
HP:0006361	0.95892	MetaLR	141	2910	10	0.91041	0.981692	Irregular femoral epiphysis
HP:0006361	0.97257	M-CAP	141	2910	10	0.928091	0.989838	Irregular femoral epiphysis
HP:0006361	0.94888	MetaSVM	141	2910	10	0.897676	0.97517	Irregular femoral epiphysis
HP:0006385	0.985668	FATHMM	29	2910	2	0.762902	0.99932	Short lower limbs
HP:0006385	0.906707	VEST3	29	2910	2	0.735496	0.971404	Short lower limbs
HP:0006385	0.984678	MetaSVM	29	2910	2	0.768513	0.999197	Short lower limbs
HP:0006385	0.990923	MetaLR	29	2910	2	0.701678	0.999803	Short lower limbs
HP:0006385	0.987931	M-CAP	29	2910	2	0.74495	0.999564	Short lower limbs
HP:0006406	0.953654	FATHMM	60	2910	2	0.860638	0.985624	Club-shaped proximal femur
HP:0006406	0.968371	MetaSVM	60	2910	2	0.878226	0.992365	Club-shaped proximal femur
HP:0006406	0.975885	MetaLR	60	2910	2	0.886058	0.995274	Club-shaped proximal femur
HP:0006406	0.949559	VEST3	60	2910	2	0.855577	0.983558	Club-shaped proximal femur
HP:0006406	0.962901	M-CAP	60	2910	2	0.871871	0.99	Club-shaped proximal femur
HP:0006408	0.974774	MetaLR	27	2910	1	0.777112	0.99767	Distal tapering femur
HP:0006408	0.948708	M-CAP	27	2910	1	0.769883	0.990315	Distal tapering femur
HP:0006408	0.939201	FATHMM	27	2910	1	0.761147	0.986822	Distal tapering femur
HP:0006408	0.950159	VEST3	27	2910	1	0.771092	0.990816	Distal tapering femur
HP:0006408	0.978077	MetaSVM	27	2910	1	0.772442	0.998297	Distal tapering femur
HP:0006465	0.979653	FATHMM	48	2910	1	0.866519	0.997208	Periosteal thickening of long tubular bones
HP:0006465	0.966695	VEST3	48	2910	1	0.857118	0.99293	Periosteal thickening of long tubular bones
HP:0006465	0.966642	MetaSVM	48	2910	1	0.857064	0.99291	Periosteal thickening of long tubular bones
HP:0006465	0.987149	MetaLR	48	2910	1	0.861726	0.998945	Periosteal thickening of long tubular bones
HP:0006465	0.993077	M-CAP	48	2910	1	0.825507	0.99977	Periosteal thickening of long tubular bones
HP:0006480	0.957972	FATHMM	437	2910	37	0.934577	0.97324	Premature loss of teeth
HP:0006480	0.937305	VEST3	437	2910	37	0.910353	0.95654	Premature loss of teeth
HP:0006480	0.948725	MetaSVM	437	2910	37	0.923637	0.965875	Premature loss of teeth
HP:0006480	0.964809	MetaLR	437	2910	37	0.942801	0.978542	Premature loss of teeth
HP:0006480	0.97068	M-CAP	437	2910	37	0.949977	0.982968	Premature loss of teeth
HP:0006481	0.951867	FATHMM	460	2910	35	0.928077	0.968058	Abnormality of primary teeth
HP:0006481	0.924984	VEST3	460	2910	35	0.897076	0.945781	Abnormality of primary teeth
HP:0006481	0.947703	MetaSVM	460	2910	35	0.923199	0.964688	Abnormality of primary teeth
HP:0006481	0.959641	MetaLR	460	2910	35	0.937285	0.974246	Abnormality of primary teeth
HP:0006481	0.975299	M-CAP	460	2910	35	0.956359	0.986138	Abnormality of primary teeth
HP:0006482	0.92503	MetaSVM	855	2910	178	0.905356	0.940881	Abnormality of dental morphology
HP:0006482	0.932668	MetaLR	855	2910	178	0.9138	0.947643	Abnormality of dental morphology
HP:0006482	0.950939	M-CAP	855	2910	178	0.934261	0.963551	Abnormality of dental morphology
HP:0006482	0.910172	FATHMM	855	2910	178	0.889074	0.927584	Abnormality of dental morphology
HP:0006482	0.902706	VEST3	855	2910	178	0.880953	0.920842	Abnormality of dental morphology
HP:0006548	0.936118	VEST3	48	2910	4	0.821694	0.978991	Pulmonary arteriovenous malformation
HP:0006548	0.966212	MetaSVM	48	2910	4	0.856629	0.992746	Pulmonary arteriovenous malformation
HP:0006548	0.966914	MetaLR	48	2910	4	0.857337	0.993013	Pulmonary arteriovenous malformation
HP:0006548	0.975712	M-CAP	48	2910	4	0.864772	0.996053	Pulmonary arteriovenous malformation
HP:0006548	0.950447	FATHMM	48	2910	4	0.838937	0.986039	Pulmonary arteriovenous malformation
HP:0006574	0.936118	VEST3	48	2910	3	0.821694	0.978991	Hepatic arteriovenous malformation
HP:0006574	0.966212	MetaSVM	48	2910	3	0.856629	0.992746	Hepatic arteriovenous malformation
HP:0006574	0.966914	MetaLR	48	2910	3	0.857337	0.993013	Hepatic arteriovenous malformation
HP:0006574	0.975712	M-CAP	48	2910	3	0.864772	0.996053	Hepatic arteriovenous malformation
HP:0006574	0.950447	FATHMM	48	2910	3	0.838937	0.986039	Hepatic arteriovenous malformation
HP:0006597	0.968443	MetaLR	50	2910	5	0.862754	0.99337	Diaphragmatic paralysis
HP:0006597	0.946907	M-CAP	50	2910	5	0.838208	0.983974	Diaphragmatic paralysis
HP:0006597	0.925952	VEST3	50	2910	5	0.812686	0.973003	Diaphragmatic paralysis
HP:0006597	0.944567	FATHMM	50	2910	5	0.835377	0.982823	Diaphragmatic paralysis
HP:0006597	0.960869	MetaSVM	50	2910	5	0.854641	0.990343	Diaphragmatic paralysis
HP:0006715	0.968022	MetaSVM	27	2910	6	0.780115	0.996143	Glomus tympanicum paraganglioma
HP:0006715	0.974933	MetaLR	27	2910	6	0.77695	0.997703	Glomus tympanicum paraganglioma
HP:0006715	0.968461	M-CAP	27	2910	6	0.780098	0.996252	Glomus tympanicum paraganglioma
HP:0006715	0.960672	FATHMM	27	2910	6	0.778187	0.994155	Glomus tympanicum paraganglioma
HP:0006715	0.930266	VEST3	27	2910	6	0.752098	0.983238	Glomus tympanicum paraganglioma
HP:0006719	0.92202	MetaLR	76	2910	7	0.836397	0.964722	Benign gastrointestinal tract tumors
HP:0006719	0.932287	M-CAP	76	2910	7	0.849099	0.971172	Benign gastrointestinal tract tumors
HP:0006719	0.911851	FATHMM	76	2910	7	0.823966	0.958091	Benign gastrointestinal tract tumors
HP:0006719	0.935583	VEST3	76	2910	7	0.853209	0.973184	Benign gastrointestinal tract tumors
HP:0006719	0.933091	MetaSVM	76	2910	7	0.850101	0.971666	Benign gastrointestinal tract tumors
HP:0006737	0.960672	FATHMM	27	2910	6	0.778187	0.994155	Extraadrenal pheochromocytoma
HP:0006737	0.930266	VEST3	27	2910	6	0.752098	0.983238	Extraadrenal pheochromocytoma
HP:0006737	0.968022	MetaSVM	27	2910	6	0.780115	0.996143	Extraadrenal pheochromocytoma
HP:0006737	0.974933	MetaLR	27	2910	6	0.77695	0.997703	Extraadrenal pheochromocytoma
HP:0006737	0.968461	M-CAP	27	2910	6	0.780098	0.996252	Extraadrenal pheochromocytoma
HP:0006748	0.960672	FATHMM	27	2910	6	0.778187	0.994155	Adrenal pheochromocytoma
HP:0006748	0.930266	VEST3	27	2910	6	0.752098	0.983238	Adrenal pheochromocytoma
HP:0006748	0.968022	MetaSVM	27	2910	6	0.780115	0.996143	Adrenal pheochromocytoma
HP:0006748	0.974933	MetaLR	27	2910	6	0.77695	0.997703	Adrenal pheochromocytoma
HP:0006748	0.968461	M-CAP	27	2910	6	0.780098	0.996252	Adrenal pheochromocytoma
HP:0006758	0.92202	MetaLR	76	2910	7	0.836397	0.964722	Malignant genitourinary tract tumor
HP:0006758	0.932287	M-CAP	76	2910	7	0.849099	0.971172	Malignant genitourinary tract tumor
HP:0006758	0.911851	FATHMM	76	2910	7	0.823966	0.958091	Malignant genitourinary tract tumor
HP:0006758	0.935583	VEST3	76	2910	7	0.853209	0.973184	Malignant genitourinary tract tumor
HP:0006758	0.933091	MetaSVM	76	2910	7	0.850101	0.971666	Malignant genitourinary tract tumor
HP:0006771	0.938009	FATHMM	149	2910	10	0.886039	0.967158	Duodenal adenocarcinoma
HP:0006771	0.92682	VEST3	149	2910	10	0.872395	0.95912	Duodenal adenocarcinoma
HP:0006771	0.950322	MetaSVM	149	2910	10	0.901344	0.975642	Duodenal adenocarcinoma
HP:0006771	0.947709	MetaLR	149	2910	10	0.898068	0.973878	Duodenal adenocarcinoma
HP:0006771	0.957007	M-CAP	149	2910	10	0.909799	0.980049	Duodenal adenocarcinoma
HP:0006778	0.935583	VEST3	76	2910	7	0.853209	0.973184	Benign genitourinary tract neoplasm
HP:0006778	0.933091	MetaSVM	76	2910	7	0.850101	0.971666	Benign genitourinary tract neoplasm
HP:0006778	0.92202	MetaLR	76	2910	7	0.836397	0.964722	Benign genitourinary tract neoplasm
HP:0006778	0.932287	M-CAP	76	2910	7	0.849099	0.971172	Benign genitourinary tract neoplasm
HP:0006778	0.911851	FATHMM	76	2910	7	0.823966	0.958091	Benign genitourinary tract neoplasm
HP:0006960	0.91636	FATHMM	28	2910	2	0.74192	0.976611	Choroid plexus calcification
HP:0006960	0.924319	VEST3	28	2910	2	0.750651	0.980217	Choroid plexus calcification
HP:0006960	0.93923	MetaSVM	28	2910	2	0.766309	0.986458	Choroid plexus calcification
HP:0006960	0.941808	MetaLR	28	2910	2	0.768857	0.98746	Choroid plexus calcification
HP:0006960	0.949963	M-CAP	28	2910	2	0.77639	0.990459	Choroid plexus calcification
HP:0006979	0.917388	FATHMM	105	2910	16	0.847171	0.956982	Sleep-wake cycle disturbance
HP:0006979	0.905871	VEST3	105	2910	16	0.833301	0.94879	Sleep-wake cycle disturbance
HP:0006979	0.920304	MetaSVM	105	2910	16	0.850715	0.959017	Sleep-wake cycle disturbance
HP:0006979	0.93128	MetaLR	105	2910	16	0.864177	0.966515	Sleep-wake cycle disturbance
HP:0006979	0.927559	M-CAP	105	2910	16	0.85959	0.964003	Sleep-wake cycle disturbance
HP:0007420	0.919711	FATHMM	64	2910	18	0.823006	0.965776	Spontaneous hematomas
HP:0007420	0.919456	VEST3	64	2910	18	0.822693	0.965619	Spontaneous hematomas
HP:0007420	0.936566	MetaLR	64	2910	18	0.843839	0.975811	Spontaneous hematomas
HP:0007420	0.951576	M-CAP	64	2910	18	0.862571	0.984006	Spontaneous hematomas
HP:0007420	0.937938	MetaSVM	64	2910	18	0.845547	0.976592	Spontaneous hematomas
HP:0007455	0.978141	MetaLR	32	2910	2	0.807141	0.997914	Adermatoglyphia
HP:0007455	0.961974	M-CAP	32	2910	2	0.805207	0.993582	Adermatoglyphia
HP:0007455	0.961174	FATHMM	32	2910	2	0.804636	0.993324	Adermatoglyphia
HP:0007455	0.941081	VEST3	32	2910	2	0.785745	0.985829	Adermatoglyphia
HP:0007455	0.965131	MetaSVM	32	2910	2	0.807209	0.994565	Adermatoglyphia
HP:0007773	0.905774	FATHMM	73	2910	9	0.814251	0.954709	Vitreoretinopathy
HP:0007773	0.917909	VEST3	73	2910	9	0.829005	0.962672	Vitreoretinopathy
HP:0007773	0.924053	MetaSVM	73	2910	9	0.836553	0.966582	Vitreoretinopathy
HP:0007773	0.927828	MetaLR	73	2910	9	0.841218	0.96894	Vitreoretinopathy
HP:0007773	0.939411	M-CAP	73	2910	9	0.855648	0.975935	Vitreoretinopathy
HP:0007800	0.964092	MetaLR	116	2910	4	0.90988	0.986188	Increased axial globe length
HP:0007800	0.965071	M-CAP	116	2910	4	0.911147	0.986745	Increased axial globe length
HP:0007800	0.943806	FATHMM	116	2910	4	0.884005	0.973694	Increased axial globe length
HP:0007800	0.903891	VEST3	116	2910	4	0.83532	0.945764	Increased axial globe length
HP:0007800	0.953989	MetaSVM	116	2910	4	0.896894	0.980167	Increased axial globe length
HP:0007868	0.926385	MetaLR	32	2910	4	0.769533	0.979351	Age-related macular degeneration
HP:0007868	0.928726	M-CAP	32	2910	4	0.77217	0.98043	Age-related macular degeneration
HP:0007868	0.911576	FATHMM	32	2910	4	0.752625	0.97217	Age-related macular degeneration
HP:0007868	0.900607	VEST3	32	2910	4	0.739994	0.966497	Age-related macular degeneration
HP:0007868	0.916849	MetaSVM	32	2910	4	0.758677	0.974794	Age-related macular degeneration
HP:0007873	0.963577	MetaLR	50	2910	2	0.857649	0.991465	Abnormally prominent line of Schwalbe
HP:0007873	0.978234	M-CAP	50	2910	2	0.870551	0.996682	Abnormally prominent line of Schwalbe
HP:0007873	0.90277	VEST3	50	2910	2	0.784624	0.959455	Abnormally prominent line of Schwalbe
HP:0007873	0.953512	MetaSVM	50	2910	2	0.846113	0.987099	Abnormally prominent line of Schwalbe
HP:0007873	0.962275	FATHMM	50	2910	2	0.856214	0.990931	Abnormally prominent line of Schwalbe
HP:0007961	0.974774	MetaLR	27	2910	1	0.777112	0.99767	Rarefaction of retinal pigmentation
HP:0007961	0.939201	FATHMM	27	2910	1	0.761147	0.986822	Rarefaction of retinal pigmentation
HP:0007961	0.950159	VEST3	27	2910	1	0.771092	0.990816	Rarefaction of retinal pigmentation
HP:0007961	0.978077	MetaSVM	27	2910	1	0.772442	0.998297	Rarefaction of retinal pigmentation
HP:0007961	0.948708	M-CAP	27	2910	1	0.769883	0.990315	Rarefaction of retinal pigmentation
HP:0007964	0.905774	FATHMM	73	2910	9	0.814251	0.954709	Degenerative vitreoretinopathy
HP:0007964	0.917909	VEST3	73	2910	9	0.829005	0.962672	Degenerative vitreoretinopathy
HP:0007964	0.924053	MetaSVM	73	2910	9	0.836553	0.966582	Degenerative vitreoretinopathy
HP:0007964	0.927828	MetaLR	73	2910	9	0.841218	0.96894	Degenerative vitreoretinopathy
HP:0007964	0.939411	M-CAP	73	2910	9	0.855648	0.975935	Degenerative vitreoretinopathy
HP:0008119	0.932802	FATHMM	77	2910	8	0.850486	0.971326	Deformed tarsal bones
HP:0008119	0.919309	VEST3	77	2910	8	0.833815	0.962783	Deformed tarsal bones
HP:0008119	0.952312	MetaSVM	77	2910	8	0.87502	0.982746	Deformed tarsal bones
HP:0008119	0.955253	MetaLR	77	2910	8	0.878746	0.984347	Deformed tarsal bones
HP:0008119	0.955594	M-CAP	77	2910	8	0.879178	0.98453	Deformed tarsal bones
HP:0008127	0.978077	MetaSVM	27	2910	3	0.772442	0.998297	Bipartite calcaneus
HP:0008127	0.974774	MetaLR	27	2910	3	0.777112	0.99767	Bipartite calcaneus
HP:0008127	0.948708	M-CAP	27	2910	3	0.769883	0.990315	Bipartite calcaneus
HP:0008127	0.939201	FATHMM	27	2910	3	0.761147	0.986822	Bipartite calcaneus
HP:0008127	0.950159	VEST3	27	2910	3	0.771092	0.990816	Bipartite calcaneus
HP:0008132	0.943806	FATHMM	116	2910	4	0.884005	0.973694	Medial rotation of the medial malleolus
HP:0008132	0.964092	MetaLR	116	2910	4	0.90988	0.986188	Medial rotation of the medial malleolus
HP:0008132	0.965071	M-CAP	116	2910	4	0.911147	0.986745	Medial rotation of the medial malleolus
HP:0008132	0.903891	VEST3	116	2910	4	0.83532	0.945764	Medial rotation of the medial malleolus
HP:0008132	0.953989	MetaSVM	116	2910	4	0.896894	0.980167	Medial rotation of the medial malleolus
HP:0008142	0.96548	FATHMM	33	2910	1	0.811868	0.994513	Delayed calcaneal ossification
HP:0008142	0.949068	VEST3	33	2910	1	0.797888	0.988758	Delayed calcaneal ossification
HP:0008142	0.960429	MetaSVM	33	2910	1	0.808324	0.992892	Delayed calcaneal ossification
HP:0008142	0.976794	MetaLR	33	2910	1	0.813621	0.997542	Delayed calcaneal ossification
HP:0008142	0.974513	M-CAP	33	2910	1	0.814402	0.997008	Delayed calcaneal ossification
HP:0008223	0.962224	MetaLR	35	2910	4	0.81756	0.993141	Compensated hypothyroidism
HP:0008223	0.935538	M-CAP	35	2910	4	0.790175	0.982434	Compensated hypothyroidism
HP:0008223	0.949431	FATHMM	35	2910	4	0.805426	0.988393	Compensated hypothyroidism
HP:0008223	0.922872	VEST3	35	2910	4	0.77561	0.976427	Compensated hypothyroidism
HP:0008223	0.957393	MetaSVM	35	2910	4	0.813343	0.991444	Compensated hypothyroidism
HP:0008271	0.96548	FATHMM	33	2910	1	0.811868	0.994513	Abnormal cartilage collagen
HP:0008271	0.949068	VEST3	33	2910	1	0.797888	0.988758	Abnormal cartilage collagen
HP:0008271	0.960429	MetaSVM	33	2910	1	0.808324	0.992892	Abnormal cartilage collagen
HP:0008271	0.976794	MetaLR	33	2910	1	0.813621	0.997542	Abnormal cartilage collagen
HP:0008271	0.974513	M-CAP	33	2910	1	0.814402	0.997008	Abnormal cartilage collagen
HP:0008364	0.931601	VEST3	133	2910	12	0.874164	0.963904	Abnormality of the calcaneus
HP:0008364	0.967015	MetaSVM	133	2910	12	0.918832	0.987001	Abnormality of the calcaneus
HP:0008364	0.974196	MetaLR	133	2910	12	0.928188	0.991013	Abnormality of the calcaneus
HP:0008364	0.970854	M-CAP	133	2910	12	0.923829	0.989187	Abnormality of the calcaneus
HP:0008364	0.951807	FATHMM	133	2910	12	0.899315	0.977614	Abnormality of the calcaneus
HP:0008419	0.927801	FATHMM	46	2910	5	0.807966	0.975155	Intervertebral disc degeneration
HP:0008419	0.913204	VEST3	46	2910	5	0.790337	0.967069	Intervertebral disc degeneration
HP:0008419	0.942175	MetaLR	46	2910	5	0.825303	0.982516	Intervertebral disc degeneration
HP:0008419	0.937479	M-CAP	46	2910	5	0.819661	0.980186	Intervertebral disc degeneration
HP:0008419	0.943071	MetaSVM	46	2910	5	0.826376	0.982952	Intervertebral disc degeneration
HP:0008434	0.936782	FATHMM	41	2910	3	0.808152	0.981177	Hypoplastic cervical vertebrae
HP:0008434	0.929759	VEST3	41	2910	3	0.799827	0.977703	Hypoplastic cervical vertebrae
HP:0008434	0.97527	MetaSVM	41	2910	3	0.84602	0.99648	Hypoplastic cervical vertebrae
HP:0008434	0.971302	MetaLR	41	2910	3	0.844017	0.995299	Hypoplastic cervical vertebrae
HP:0008434	0.941866	M-CAP	41	2910	3	0.814118	0.983588	Hypoplastic cervical vertebrae
HP:0008440	0.934444	FATHMM	56	2910	5	0.831856	0.97623	C1-C2 vertebral abnormality
HP:0008440	0.907606	VEST3	56	2910	5	0.799039	0.960426	C1-C2 vertebral abnormality
HP:0008440	0.936438	MetaSVM	56	2910	5	0.834317	0.977326	C1-C2 vertebral abnormality
HP:0008440	0.950712	MetaLR	56	2910	5	0.851903	0.984775	C1-C2 vertebral abnormality
HP:0008440	0.963559	M-CAP	56	2910	5	0.867291	0.990739	C1-C2 vertebral abnormality
HP:0008456	0.939201	FATHMM	27	2910	1	0.761147	0.986822	C2-C3 subluxation
HP:0008456	0.950159	VEST3	27	2910	1	0.771092	0.990816	C2-C3 subluxation
HP:0008456	0.978077	MetaSVM	27	2910	1	0.772442	0.998297	C2-C3 subluxation
HP:0008456	0.974774	MetaLR	27	2910	1	0.777112	0.99767	C2-C3 subluxation
HP:0008456	0.948708	M-CAP	27	2910	1	0.769883	0.990315	C2-C3 subluxation
HP:0008554	0.925	MetaLR	58	2910	12	0.822769	0.970384	Cochlear malformation
HP:0008554	0.925124	M-CAP	58	2910	12	0.822922	0.970457	Cochlear malformation
HP:0008554	0.902877	VEST3	58	2910	12	0.795845	0.956838	Cochlear malformation
HP:0008554	0.900933	FATHMM	58	2910	12	0.793508	0.955599	Cochlear malformation
HP:0008554	0.921217	MetaSVM	58	2910	12	0.818126	0.968148	Cochlear malformation
HP:0008609	0.948154	MetaLR	166	2910	21	0.902043	0.973205	Morphological abnormality of the middle ear
HP:0008609	0.940021	M-CAP	166	2910	21	0.891992	0.967471	Morphological abnormality of the middle ear
HP:0008609	0.902332	VEST3	166	2910	21	0.846963	0.939109	Morphological abnormality of the middle ear
HP:0008609	0.932907	MetaSVM	166	2910	21	0.883312	0.962322	Morphological abnormality of the middle ear
HP:0008609	0.930166	FATHMM	166	2910	21	0.879994	0.960308	Morphological abnormality of the middle ear
HP:0008628	0.954383	MetaLR	150	2910	13	0.906685	0.978284	Abnormality of the stapes
HP:0008628	0.94883	M-CAP	150	2910	13	0.899692	0.974577	Abnormality of the stapes
HP:0008628	0.908975	VEST3	150	2910	13	0.8513	0.945707	Abnormality of the stapes
HP:0008628	0.937558	MetaSVM	150	2910	13	0.885709	0.966768	Abnormality of the stapes
HP:0008628	0.938556	FATHMM	150	2910	13	0.886936	0.967473	Abnormality of the stapes
HP:0008629	0.960672	FATHMM	27	2910	6	0.778187	0.994155	Pulsatile tinnitus
HP:0008629	0.930266	VEST3	27	2910	6	0.752098	0.983238	Pulsatile tinnitus
HP:0008629	0.968022	MetaSVM	27	2910	6	0.780115	0.996143	Pulsatile tinnitus
HP:0008629	0.974933	MetaLR	27	2910	6	0.77695	0.997703	Pulsatile tinnitus
HP:0008629	0.968461	M-CAP	27	2910	6	0.780098	0.996252	Pulsatile tinnitus
HP:0008684	0.916529	FATHMM	55	2910	21	0.808549	0.966157	Aplasia/hypoplasia of the uterus
HP:0008684	0.917994	VEST3	55	2910	21	0.810334	0.96703	Aplasia/hypoplasia of the uterus
HP:0008684	0.945564	MetaSVM	55	2910	21	0.844209	0.982357	Aplasia/hypoplasia of the uterus
HP:0008684	0.943224	MetaLR	55	2910	21	0.841331	0.98115	Aplasia/hypoplasia of the uterus
HP:0008684	0.970922	M-CAP	55	2910	21	0.873845	0.993825	Aplasia/hypoplasia of the uterus
HP:0008776	0.924489	MetaLR	142	2910	32	0.867893	0.958012	Abnormality of the renal artery
HP:0008776	0.968399	M-CAP	142	2910	32	0.922888	0.987416	Abnormality of the renal artery
HP:0008776	0.912695	FATHMM	142	2910	32	0.853751	0.949294	Abnormality of the renal artery
HP:0008776	0.919327	VEST3	142	2910	32	0.861677	0.954227	Abnormality of the renal artery
HP:0008776	0.922549	MetaSVM	142	2910	32	0.865551	0.956595	Abnormality of the renal artery
HP:0008780	0.985134	FATHMM	75	2910	2	0.91081	0.99768	Congenital bilateral hip dislocation
HP:0008780	0.971074	VEST3	75	2910	2	0.896907	0.99234	Congenital bilateral hip dislocation
HP:0008780	0.968891	MetaSVM	75	2910	2	0.894266	0.991356	Congenital bilateral hip dislocation
HP:0008780	0.990983	MetaLR	75	2910	2	0.909326	0.99917	Congenital bilateral hip dislocation
HP:0008780	0.994591	M-CAP	75	2910	2	0.89366	0.999752	Congenital bilateral hip dislocation
HP:0008788	0.971095	FATHMM	40	2910	2	0.84087	0.99534	Delayed pubic bone ossification
HP:0008788	0.931233	VEST3	40	2910	2	0.799179	0.97876	Delayed pubic bone ossification
HP:0008788	0.980464	MetaLR	40	2910	2	0.842455	0.997881	Delayed pubic bone ossification
HP:0008788	0.978003	M-CAP	40	2910	2	0.843139	0.997288	Delayed pubic bone ossification
HP:0008788	0.963003	MetaSVM	40	2910	2	0.834438	0.992616	Delayed pubic bone ossification
HP:0008819	0.96548	FATHMM	33	2910	1	0.811868	0.994513	Narrow femoral neck
HP:0008819	0.949068	VEST3	33	2910	1	0.797888	0.988758	Narrow femoral neck
HP:0008819	0.960429	MetaSVM	33	2910	1	0.808324	0.992892	Narrow femoral neck
HP:0008819	0.976794	MetaLR	33	2910	1	0.813621	0.997542	Narrow femoral neck
HP:0008819	0.974513	M-CAP	33	2910	1	0.814402	0.997008	Narrow femoral neck
HP:0008824	0.927823	FATHMM	28	2910	2	0.754433	0.981748	Hypoplastic iliac body
HP:0008824	0.945471	VEST3	28	2910	2	0.772356	0.988841	Hypoplastic iliac body
HP:0008824	0.973582	MetaSVM	28	2910	2	0.78539	0.997313	Hypoplastic iliac body
HP:0008824	0.969551	MetaLR	28	2910	2	0.786681	0.996376	Hypoplastic iliac body
HP:0008824	0.944612	M-CAP	28	2910	2	0.77155	0.988522	Hypoplastic iliac body
HP:0008839	0.956709	MetaLR	44	2910	7	0.838033	0.989517	Hypoplastic pelvis
HP:0008839	0.958579	M-CAP	44	2910	7	0.840079	0.990287	Hypoplastic pelvis
HP:0008839	0.923098	FATHMM	44	2910	7	0.798382	0.973252	Hypoplastic pelvis
HP:0008839	0.945943	VEST3	44	2910	7	0.825704	0.984765	Hypoplastic pelvis
HP:0008839	0.95155	MetaSVM	44	2910	7	0.832219	0.987304	Hypoplastic pelvis
HP:0008857	0.96548	FATHMM	33	2910	1	0.811868	0.994513	Neonatal short-trunk short stature
HP:0008857	0.949068	VEST3	33	2910	1	0.797888	0.988758	Neonatal short-trunk short stature
HP:0008857	0.960429	MetaSVM	33	2910	1	0.808324	0.992892	Neonatal short-trunk short stature
HP:0008857	0.976794	MetaLR	33	2910	1	0.813621	0.997542	Neonatal short-trunk short stature
HP:0008857	0.974513	M-CAP	33	2910	1	0.814402	0.997008	Neonatal short-trunk short stature
HP:0008921	0.947839	MetaLR	161	2910	9	0.900711	0.973261	Neonatal short-limb short stature
HP:0008921	0.976233	M-CAP	161	2910	9	0.937105	0.991246	Neonatal short-limb short stature
HP:0008921	0.904283	VEST3	161	2910	9	0.84822	0.941076	Neonatal short-limb short stature
HP:0008921	0.936857	FATHMM	161	2910	9	0.887159	0.965518	Neonatal short-limb short stature
HP:0008921	0.939405	MetaSVM	161	2910	9	0.89028	0.967342	Neonatal short-limb short stature
HP:0009104	0.93525	MetaLR	65	2910	8	0.843221	0.974868	Aplasia/Hypoplasia of the pubic bone
HP:0009104	0.934766	M-CAP	65	2910	8	0.842619	0.974588	Aplasia/Hypoplasia of the pubic bone
HP:0009104	0.918184	FATHMM	65	2910	8	0.822146	0.964596	Aplasia/Hypoplasia of the pubic bone
HP:0009104	0.909963	VEST3	65	2910	8	0.812124	0.959398	Aplasia/Hypoplasia of the pubic bone
HP:0009104	0.93161	MetaSVM	65	2910	8	0.838698	0.972743	Aplasia/Hypoplasia of the pubic bone
HP:0009105	0.971095	FATHMM	40	2910	2	0.84087	0.99534	Abnormal ossification of the pubic bone
HP:0009105	0.931233	VEST3	40	2910	2	0.799179	0.97876	Abnormal ossification of the pubic bone
HP:0009105	0.963003	MetaSVM	40	2910	2	0.834438	0.992616	Abnormal ossification of the pubic bone
HP:0009105	0.980464	MetaLR	40	2910	2	0.842455	0.997881	Abnormal ossification of the pubic bone
HP:0009105	0.978003	M-CAP	40	2910	2	0.843139	0.997288	Abnormal ossification of the pubic bone
HP:0009106	0.972718	FATHMM	46	2910	3	0.858141	0.995264	Abnormal pelvis bone ossification
HP:0009106	0.965946	MetaSVM	46	2910	3	0.852182	0.992886	Abnormal pelvis bone ossification
HP:0009106	0.982078	MetaLR	46	2910	3	0.861215	0.997938	Abnormal pelvis bone ossification
HP:0009106	0.97646	M-CAP	46	2910	3	0.860466	0.996429	Abnormal pelvis bone ossification
HP:0009106	0.908412	VEST3	46	2910	3	0.784576	0.9643	Abnormal pelvis bone ossification
HP:0009134	0.985503	MetaLR	285	2910	7	0.962598	0.994462	Osteolysis involving bones of the feet
HP:0009134	0.991547	M-CAP	285	2910	7	0.970591	0.997607	Osteolysis involving bones of the feet
HP:0009134	0.978449	FATHMM	285	2910	7	0.953294	0.990196	Osteolysis involving bones of the feet
HP:0009134	0.970729	VEST3	285	2910	7	0.943359	0.985083	Osteolysis involving bones of the feet
HP:0009134	0.964007	MetaSVM	285	2910	7	0.9349	0.980374	Osteolysis involving bones of the feet
HP:0009139	0.978449	FATHMM	285	2910	7	0.953294	0.990196	Osteolysis involving bones of the lower limbs
HP:0009139	0.970729	VEST3	285	2910	7	0.943359	0.985083	Osteolysis involving bones of the lower limbs
HP:0009139	0.964007	MetaSVM	285	2910	7	0.9349	0.980374	Osteolysis involving bones of the lower limbs
HP:0009139	0.985503	MetaLR	285	2910	7	0.962598	0.994462	Osteolysis involving bones of the lower limbs
HP:0009139	0.991547	M-CAP	285	2910	7	0.970591	0.997607	Osteolysis involving bones of the lower limbs
HP:0009145	0.934988	FATHMM	684	2910	207	0.913883	0.951197	Abnormality of cerebral artery
HP:0009145	0.91343	VEST3	684	2910	207	0.889903	0.932312	Abnormality of cerebral artery
HP:0009145	0.934132	MetaSVM	684	2910	207	0.912922	0.950456	Abnormality of cerebral artery
HP:0009145	0.948735	MetaLR	684	2910	207	0.929452	0.962957	Abnormality of cerebral artery
HP:0009145	0.956941	M-CAP	684	2910	207	0.938887	0.969832	Abnormality of cerebral artery
HP:0009172	0.949068	VEST3	33	2910	1	0.797888	0.988758	Abnormality of the phalanges of the 4th finger
HP:0009172	0.96548	FATHMM	33	2910	1	0.811868	0.994513	Abnormality of the phalanges of the 4th finger
HP:0009172	0.976794	MetaLR	33	2910	1	0.813621	0.997542	Abnormality of the phalanges of the 4th finger
HP:0009172	0.974513	M-CAP	33	2910	1	0.814402	0.997008	Abnormality of the phalanges of the 4th finger
HP:0009172	0.960429	MetaSVM	33	2910	1	0.808324	0.992892	Abnormality of the phalanges of the 4th finger
HP:0009239	0.945324	FATHMM	61	2910	14	0.851485	0.981182	Aplasia/Hypoplasia of the distal phalanx of the 5th finger
HP:0009239	0.924424	VEST3	61	2910	14	0.82558	0.969334	Aplasia/Hypoplasia of the distal phalanx of the 5th finger
HP:0009239	0.959816	MetaSVM	61	2910	14	0.869379	0.988469	Aplasia/Hypoplasia of the distal phalanx of the 5th finger
HP:0009239	0.969359	MetaLR	61	2910	14	0.880609	0.992684	Aplasia/Hypoplasia of the distal phalanx of the 5th finger
HP:0009239	0.974365	M-CAP	61	2910	14	0.885947	0.994652	Aplasia/Hypoplasia of the distal phalanx of the 5th finger
HP:0009272	0.96548	FATHMM	33	2910	1	0.811868	0.994513	Aplasia/Hypoplasia of the 4th finger
HP:0009272	0.949068	VEST3	33	2910	1	0.797888	0.988758	Aplasia/Hypoplasia of the 4th finger
HP:0009272	0.960429	MetaSVM	33	2910	1	0.808324	0.992892	Aplasia/Hypoplasia of the 4th finger
HP:0009272	0.976794	MetaLR	33	2910	1	0.813621	0.997542	Aplasia/Hypoplasia of the 4th finger
HP:0009272	0.974513	M-CAP	33	2910	1	0.814402	0.997008	Aplasia/Hypoplasia of the 4th finger
HP:0009280	0.960429	MetaSVM	33	2910	1	0.808324	0.992892	Short 4th finger
HP:0009280	0.949068	VEST3	33	2910	1	0.797888	0.988758	Short 4th finger
HP:0009280	0.96548	FATHMM	33	2910	1	0.811868	0.994513	Short 4th finger
HP:0009280	0.976794	MetaLR	33	2910	1	0.813621	0.997542	Short 4th finger
HP:0009280	0.974513	M-CAP	33	2910	1	0.814402	0.997008	Short 4th finger
HP:0009282	0.976794	MetaLR	33	2910	1	0.813621	0.997542	Abnormality of the distal phalanx of the 4th finger
HP:0009282	0.974513	M-CAP	33	2910	1	0.814402	0.997008	Abnormality of the distal phalanx of the 4th finger
HP:0009282	0.96548	FATHMM	33	2910	1	0.811868	0.994513	Abnormality of the distal phalanx of the 4th finger
HP:0009282	0.949068	VEST3	33	2910	1	0.797888	0.988758	Abnormality of the distal phalanx of the 4th finger
HP:0009282	0.960429	MetaSVM	33	2910	1	0.808324	0.992892	Abnormality of the distal phalanx of the 4th finger
HP:0009289	0.976794	MetaLR	33	2910	1	0.813621	0.997542	Aplasia/Hypoplasia of the distal phalanx of the 4th finger
HP:0009289	0.974513	M-CAP	33	2910	1	0.814402	0.997008	Aplasia/Hypoplasia of the distal phalanx of the 4th finger
HP:0009289	0.96548	FATHMM	33	2910	1	0.811868	0.994513	Aplasia/Hypoplasia of the distal phalanx of the 4th finger
HP:0009289	0.949068	VEST3	33	2910	1	0.797888	0.988758	Aplasia/Hypoplasia of the distal phalanx of the 4th finger
HP:0009289	0.960429	MetaSVM	33	2910	1	0.808324	0.992892	Aplasia/Hypoplasia of the distal phalanx of the 4th finger
HP:0009290	0.96548	FATHMM	33	2910	1	0.811868	0.994513	Short distal phalanx of the 4th finger
HP:0009290	0.949068	VEST3	33	2910	1	0.797888	0.988758	Short distal phalanx of the 4th finger
HP:0009290	0.960429	MetaSVM	33	2910	1	0.808324	0.992892	Short distal phalanx of the 4th finger
HP:0009290	0.976794	MetaLR	33	2910	1	0.813621	0.997542	Short distal phalanx of the 4th finger
HP:0009290	0.974513	M-CAP	33	2910	1	0.814402	0.997008	Short distal phalanx of the 4th finger
HP:0009318	0.94919	MetaLR	49	2910	3	0.839235	0.985262	Aplasia/Hypoplasia of the 3rd finger
HP:0009318	0.935578	M-CAP	49	2910	3	0.822768	0.978463	Aplasia/Hypoplasia of the 3rd finger
HP:0009318	0.93771	FATHMM	49	2910	3	0.825362	0.979571	Aplasia/Hypoplasia of the 3rd finger
HP:0009318	0.908801	VEST3	49	2910	3	0.790264	0.963444	Aplasia/Hypoplasia of the 3rd finger
HP:0009318	0.941462	MetaSVM	49	2910	3	0.82992	0.981484	Aplasia/Hypoplasia of the 3rd finger
HP:0009408	0.976794	MetaLR	33	2910	1	0.813621	0.997542	Aplasia/Hypoplasia of the phalanges of the 4th finger
HP:0009408	0.974513	M-CAP	33	2910	1	0.814402	0.997008	Aplasia/Hypoplasia of the phalanges of the 4th finger
HP:0009408	0.960429	MetaSVM	33	2910	1	0.808324	0.992892	Aplasia/Hypoplasia of the phalanges of the 4th finger
HP:0009408	0.96548	FATHMM	33	2910	1	0.811868	0.994513	Aplasia/Hypoplasia of the phalanges of the 4th finger
HP:0009408	0.949068	VEST3	33	2910	1	0.797888	0.988758	Aplasia/Hypoplasia of the phalanges of the 4th finger
HP:0009421	0.976794	MetaLR	33	2910	1	0.813621	0.997542	Aplasia/Hypoplasia of the distal phalanx of the 3rd finger
HP:0009421	0.974513	M-CAP	33	2910	1	0.814402	0.997008	Aplasia/Hypoplasia of the distal phalanx of the 3rd finger
HP:0009421	0.96548	FATHMM	33	2910	1	0.811868	0.994513	Aplasia/Hypoplasia of the distal phalanx of the 3rd finger
HP:0009421	0.949068	VEST3	33	2910	1	0.797888	0.988758	Aplasia/Hypoplasia of the distal phalanx of the 3rd finger
HP:0009421	0.960429	MetaSVM	33	2910	1	0.808324	0.992892	Aplasia/Hypoplasia of the distal phalanx of the 3rd finger
HP:0009447	0.96548	FATHMM	33	2910	1	0.811868	0.994513	Aplasia/Hypoplasia of the phalanges of the 3rd finger
HP:0009447	0.949068	VEST3	33	2910	1	0.797888	0.988758	Aplasia/Hypoplasia of the phalanges of the 3rd finger
HP:0009447	0.960429	MetaSVM	33	2910	1	0.808324	0.992892	Aplasia/Hypoplasia of the phalanges of the 3rd finger
HP:0009447	0.976794	MetaLR	33	2910	1	0.813621	0.997542	Aplasia/Hypoplasia of the phalanges of the 3rd finger
HP:0009447	0.974513	M-CAP	33	2910	1	0.814402	0.997008	Aplasia/Hypoplasia of the phalanges of the 3rd finger
HP:0009461	0.93771	FATHMM	49	2910	3	0.825362	0.979571	Short 3rd finger
HP:0009461	0.908801	VEST3	49	2910	3	0.790264	0.963444	Short 3rd finger
HP:0009461	0.941462	MetaSVM	49	2910	3	0.82992	0.981484	Short 3rd finger
HP:0009461	0.94919	MetaLR	49	2910	3	0.839235	0.985262	Short 3rd finger
HP:0009461	0.935578	M-CAP	49	2910	3	0.822768	0.978463	Short 3rd finger
HP:0009552	0.948419	FATHMM	60	2910	6	0.854164	0.982971	Aplasia/Hypoplasia of the phalanges of the 2nd finger
HP:0009552	0.903021	VEST3	60	2910	6	0.798383	0.956324	Aplasia/Hypoplasia of the phalanges of the 2nd finger
HP:0009552	0.947448	MetaSVM	60	2910	6	0.85296	0.982466	Aplasia/Hypoplasia of the phalanges of the 2nd finger
HP:0009552	0.958044	MetaLR	60	2910	6	0.866019	0.987755	Aplasia/Hypoplasia of the phalanges of the 2nd finger
HP:0009552	0.945899	M-CAP	60	2910	6	0.851037	0.981654	Aplasia/Hypoplasia of the phalanges of the 2nd finger
HP:0009554	0.903473	FATHMM	28	2910	6	0.727538	0.970422	Projection of scalp hair onto lateral cheek
HP:0009554	0.931462	MetaLR	28	2910	6	0.758305	0.983297	Projection of scalp hair onto lateral cheek
HP:0009554	0.959505	M-CAP	28	2910	6	0.783497	0.993596	Projection of scalp hair onto lateral cheek
HP:0009554	0.940071	MetaSVM	28	2910	6	0.767147	0.986788	Projection of scalp hair onto lateral cheek
HP:0009554	0.901055	VEST3	28	2910	6	0.724822	0.969217	Projection of scalp hair onto lateral cheek
HP:0009557	0.96548	FATHMM	33	2910	1	0.811868	0.994513	Aplasia/Hypoplasia of the distal phalanx of the 2nd finger
HP:0009557	0.949068	VEST3	33	2910	1	0.797888	0.988758	Aplasia/Hypoplasia of the distal phalanx of the 2nd finger
HP:0009557	0.960429	MetaSVM	33	2910	1	0.808324	0.992892	Aplasia/Hypoplasia of the distal phalanx of the 2nd finger
HP:0009557	0.976794	MetaLR	33	2910	1	0.813621	0.997542	Aplasia/Hypoplasia of the distal phalanx of the 2nd finger
HP:0009557	0.974513	M-CAP	33	2910	1	0.814402	0.997008	Aplasia/Hypoplasia of the distal phalanx of the 2nd finger
HP:0009566	0.976794	MetaLR	33	2910	1	0.813621	0.997542	Short distal phalanx of the 2nd finger
HP:0009566	0.974513	M-CAP	33	2910	1	0.814402	0.997008	Short distal phalanx of the 2nd finger
HP:0009566	0.96548	FATHMM	33	2910	1	0.811868	0.994513	Short distal phalanx of the 2nd finger
HP:0009566	0.949068	VEST3	33	2910	1	0.797888	0.988758	Short distal phalanx of the 2nd finger
HP:0009566	0.960429	MetaSVM	33	2910	1	0.808324	0.992892	Short distal phalanx of the 2nd finger
HP:0009594	0.968464	MetaLR	96	2910	10	0.907202	0.98974	Retinal hamartoma
HP:0009594	0.986918	M-CAP	96	2910	10	0.928433	0.997726	Retinal hamartoma
HP:0009594	0.954544	FATHMM	96	2910	10	0.889355	0.982099	Retinal hamartoma
HP:0009594	0.903009	VEST3	96	2910	10	0.825661	0.948193	Retinal hamartoma
HP:0009594	0.961124	MetaSVM	96	2910	10	0.897786	0.985833	Retinal hamartoma
HP:0009699	0.959087	FATHMM	309	2910	12	0.930322	0.976279	Osteolytic defects of the hand bones
HP:0009699	0.960487	VEST3	309	2910	12	0.932041	0.977316	Osteolytic defects of the hand bones
HP:0009699	0.949754	MetaSVM	309	2910	12	0.919003	0.969222	Osteolytic defects of the hand bones
HP:0009699	0.968767	MetaLR	309	2910	12	0.942327	0.983301	Osteolytic defects of the hand bones
HP:0009699	0.986804	M-CAP	309	2910	12	0.965693	0.994992	Osteolytic defects of the hand bones
HP:0009720	0.90297	FATHMM	193	2910	19	0.852462	0.937456	Adenoma sebaceum
HP:0009720	0.919979	VEST3	193	2910	19	0.872372	0.950829	Adenoma sebaceum
HP:0009720	0.916741	MetaSVM	193	2910	19	0.868551	0.948315	Adenoma sebaceum
HP:0009720	0.913647	MetaLR	193	2910	19	0.864915	0.945899	Adenoma sebaceum
HP:0009720	0.930081	M-CAP	193	2910	19	0.884392	0.95856	Adenoma sebaceum
HP:0009721	0.966449	FATHMM	71	2910	9	0.887835	0.990551	Shagreen patch
HP:0009721	0.963211	VEST3	71	2910	9	0.883851	0.989021	Shagreen patch
HP:0009721	0.967064	MetaSVM	71	2910	9	0.888584	0.990834	Shagreen patch
HP:0009721	0.979769	MetaLR	71	2910	9	0.902732	0.996058	Shagreen patch
HP:0009721	0.989788	M-CAP	71	2910	9	0.905536	0.998981	Shagreen patch
HP:0009755	0.964168	FATHMM	35	2910	5	0.819067	0.993787	Ankyloblepharon
HP:0009755	0.927948	VEST3	35	2910	5	0.781487	0.978893	Ankyloblepharon
HP:0009755	0.96136	MetaSVM	35	2910	5	0.81685	0.992846	Ankyloblepharon
HP:0009755	0.974271	MetaLR	35	2910	5	0.823695	0.996752	Ankyloblepharon
HP:0009755	0.976318	M-CAP	35	2910	5	0.82351	0.997262	Ankyloblepharon
HP:0009771	0.949754	MetaSVM	309	2910	12	0.919003	0.969222	Osteolytic defects of the phalanges of the hand
HP:0009771	0.968767	MetaLR	309	2910	12	0.942327	0.983301	Osteolytic defects of the phalanges of the hand
HP:0009771	0.986804	M-CAP	309	2910	12	0.965693	0.994992	Osteolytic defects of the phalanges of the hand
HP:0009771	0.960487	VEST3	309	2910	12	0.932041	0.977316	Osteolytic defects of the phalanges of the hand
HP:0009771	0.959087	FATHMM	309	2910	12	0.930322	0.976279	Osteolytic defects of the phalanges of the hand
HP:0009816	0.989794	MetaLR	30	2910	4	0.733847	0.999707	Lower limb undergrowth
HP:0009816	0.987153	M-CAP	30	2910	4	0.762082	0.999458	Lower limb undergrowth
HP:0009816	0.980229	FATHMM	30	2910	4	0.791356	0.998459	Lower limb undergrowth
HP:0009816	0.909404	VEST3	30	2910	4	0.742634	0.97216	Lower limb undergrowth
HP:0009816	0.984719	MetaSVM	30	2910	4	0.777059	0.999161	Lower limb undergrowth
HP:0009906	0.92561	FATHMM	386	2910	30	0.894821	0.947911	Aplasia/Hypoplasia of the earlobes
HP:0009906	0.931061	VEST3	386	2910	30	0.901086	0.952433	Aplasia/Hypoplasia of the earlobes
HP:0009906	0.925106	MetaSVM	386	2910	30	0.894244	0.947491	Aplasia/Hypoplasia of the earlobes
HP:0009906	0.938707	MetaLR	386	2910	30	0.909943	0.958701	Aplasia/Hypoplasia of the earlobes
HP:0009906	0.971547	M-CAP	386	2910	30	0.94934	0.984182	Aplasia/Hypoplasia of the earlobes
HP:0010177	0.988007	MetaLR	282	2910	5	0.965748	0.995863	Osteolytic defects of the phalanges of the toes
HP:0010177	0.9941	M-CAP	282	2910	5	0.973478	0.998709	Osteolytic defects of the phalanges of the toes
HP:0010177	0.982039	FATHMM	282	2910	5	0.957816	0.992462	Osteolytic defects of the phalanges of the toes
HP:0010177	0.971496	VEST3	282	2910	5	0.94414	0.985659	Osteolytic defects of the phalanges of the toes
HP:0010177	0.966544	MetaSVM	282	2910	5	0.937874	0.982234	Osteolytic defects of the phalanges of the toes
HP:0010299	0.926385	FATHMM	96	2910	15	0.854014	0.964376	Abnormality of dentin
HP:0010299	0.958877	VEST3	96	2910	15	0.894903	0.98458	Abnormality of dentin
HP:0010299	0.937224	MetaSVM	96	2910	15	0.867457	0.971476	Abnormality of dentin
HP:0010299	0.954378	MetaLR	96	2910	15	0.889142	0.982002	Abnormality of dentin
HP:0010299	0.973051	M-CAP	96	2910	15	0.913028	0.992012	Abnormality of dentin
HP:0010303	0.94155	FATHMM	133	2910	8	0.886442	0.970796	Abnormality of the spinal meninges
HP:0010303	0.904648	VEST3	133	2910	8	0.841752	0.944203	Abnormality of the spinal meninges
HP:0010303	0.953859	MetaSVM	133	2910	8	0.901918	0.978936	Abnormality of the spinal meninges
HP:0010303	0.962168	MetaLR	133	2910	8	0.912557	0.984122	Abnormality of the spinal meninges
HP:0010303	0.964007	M-CAP	133	2910	8	0.914932	0.985228	Abnormality of the spinal meninges
HP:0010318	0.922002	MetaLR	946	2910	64	0.903107	0.937467	Aplasia/Hypoplasia of the abdominal wall musculature
HP:0010318	0.903054	FATHMM	946	2910	64	0.882493	0.920341	Aplasia/Hypoplasia of the abdominal wall musculature
HP:0010318	0.901738	VEST3	946	2910	64	0.881071	0.919143	Aplasia/Hypoplasia of the abdominal wall musculature
HP:0010318	0.919379	MetaSVM	946	2910	64	0.900239	0.935112	Aplasia/Hypoplasia of the abdominal wall musculature
HP:0010318	0.944007	M-CAP	946	2910	64	0.927421	0.956978	Aplasia/Hypoplasia of the abdominal wall musculature
HP:0010446	0.962604	MetaLR	105	2910	3	0.903779	0.986022	Tricuspid stenosis
HP:0010446	0.967873	M-CAP	105	2910	3	0.910577	0.988905	Tricuspid stenosis
HP:0010446	0.9355	FATHMM	105	2910	3	0.86941	0.969323	Tricuspid stenosis
HP:0010446	0.908475	VEST3	105	2910	3	0.83642	0.950663	Tricuspid stenosis
HP:0010446	0.953846	MetaSVM	105	2910	3	0.892535	0.980925	Tricuspid stenosis
HP:0010497	0.908753	VEST3	104	2910	7	0.836318	0.951011	Sirenomelia
HP:0010497	0.939818	MetaSVM	104	2910	7	0.874373	0.972251	Sirenomelia
HP:0010497	0.943515	MetaLR	104	2910	7	0.879014	0.974622	Sirenomelia
HP:0010497	0.965659	M-CAP	104	2910	7	0.907298	0.987774	Sirenomelia
HP:0010497	0.939347	FATHMM	104	2910	7	0.873784	0.971947	Sirenomelia
HP:0010501	0.976794	MetaLR	33	2910	1	0.813621	0.997542	Limitation of knee mobility
HP:0010501	0.974513	M-CAP	33	2910	1	0.814402	0.997008	Limitation of knee mobility
HP:0010501	0.949068	VEST3	33	2910	1	0.797888	0.988758	Limitation of knee mobility
HP:0010501	0.96548	FATHMM	33	2910	1	0.811868	0.994513	Limitation of knee mobility
HP:0010501	0.960429	MetaSVM	33	2910	1	0.808324	0.992892	Limitation of knee mobility
HP:0010566	0.902881	FATHMM	459	2910	63	0.872217	0.926803	Hamartoma
HP:0010566	0.901515	VEST3	459	2910	63	0.870699	0.925614	Hamartoma
HP:0010566	0.909725	MetaSVM	459	2910	63	0.879854	0.932737	Hamartoma
HP:0010566	0.908455	MetaLR	459	2910	63	0.878434	0.931639	Hamartoma
HP:0010566	0.934691	M-CAP	459	2910	63	0.908113	0.953971	Hamartoma
HP:0010580	0.923944	MetaSVM	99	2910	15	0.852468	0.962322	Enlarged epiphyses
HP:0010580	0.922465	MetaLR	99	2910	15	0.850657	0.961316	Enlarged epiphyses
HP:0010580	0.934267	M-CAP	99	2910	15	0.865213	0.969203	Enlarged epiphyses
HP:0010580	0.911979	VEST3	99	2910	15	0.837913	0.954056	Enlarged epiphyses
HP:0010580	0.902669	FATHMM	99	2910	15	0.826736	0.94744	Enlarged epiphyses
HP:0010615	0.913647	MetaLR	193	2910	19	0.864915	0.945899	Angiofibromas
HP:0010615	0.930081	M-CAP	193	2910	19	0.884392	0.95856	Angiofibromas
HP:0010615	0.90297	FATHMM	193	2910	19	0.852462	0.937456	Angiofibromas
HP:0010615	0.919979	VEST3	193	2910	19	0.872372	0.950829	Angiofibromas
HP:0010615	0.916741	MetaSVM	193	2910	19	0.868551	0.948315	Angiofibromas
HP:0010620	0.9146	FATHMM	78	2910	18	0.82879	0.959504	Malar prominence
HP:0010620	0.920885	VEST3	78	2910	18	0.836478	0.963618	Malar prominence
HP:0010620	0.917389	MetaSVM	78	2910	18	0.832194	0.96134	Malar prominence
HP:0010620	0.92539	MetaLR	78	2910	18	0.842023	0.966512	Malar prominence
HP:0010620	0.930393	M-CAP	78	2910	18	0.848217	0.969669	Malar prominence
HP:0010901	0.935187	MetaLR	33	2910	12	0.783029	0.982961	Abnormality of methionine metabolism
HP:0010901	0.941971	M-CAP	33	2910	12	0.790463	0.985886	Abnormality of methionine metabolism
HP:0010901	0.903968	VEST3	33	2910	12	0.747272	0.967708	Abnormality of methionine metabolism
HP:0010901	0.909492	FATHMM	33	2910	12	0.753667	0.970592	Abnormality of methionine metabolism
HP:0010901	0.941716	MetaSVM	33	2910	12	0.790188	0.985779	Abnormality of methionine metabolism
HP:0010930	0.951978	MetaLR	751	2910	68	0.934157	0.965155	Abnormality of monovalent inorganic cation homeostasis
HP:0010930	0.957297	M-CAP	751	2910	68	0.940257	0.969633	Abnormality of monovalent inorganic cation homeostasis
HP:0010930	0.940678	FATHMM	751	2910	68	0.921352	0.955484	Abnormality of monovalent inorganic cation homeostasis
HP:0010930	0.905075	VEST3	751	2910	68	0.881939	0.924067	Abnormality of monovalent inorganic cation homeostasis
HP:0010930	0.944336	MetaSVM	751	2910	68	0.925477	0.958636	Abnormality of monovalent inorganic cation homeostasis
HP:0011041	0.936782	FATHMM	41	2910	3	0.808152	0.981177	Aplasia/Hypoplasia of the cervical spine
HP:0011041	0.929759	VEST3	41	2910	3	0.799827	0.977703	Aplasia/Hypoplasia of the cervical spine
HP:0011041	0.97527	MetaSVM	41	2910	3	0.84602	0.99648	Aplasia/Hypoplasia of the cervical spine
HP:0011041	0.971302	MetaLR	41	2910	3	0.844017	0.995299	Aplasia/Hypoplasia of the cervical spine
HP:0011041	0.941866	M-CAP	41	2910	3	0.814118	0.983588	Aplasia/Hypoplasia of the cervical spine
HP:0011042	0.946798	FATHMM	644	2910	45	0.92655	0.961695	Abnormality of potassium homeostasis
HP:0011042	0.914297	VEST3	644	2910	45	0.890061	0.933589	Abnormality of potassium homeostasis
HP:0011042	0.94779	MetaSVM	644	2910	45	0.927685	0.962531	Abnormality of potassium homeostasis
HP:0011042	0.95642	MetaLR	644	2910	45	0.937632	0.969731	Abnormality of potassium homeostasis
HP:0011042	0.962627	M-CAP	644	2910	45	0.944879	0.974813	Abnormality of potassium homeostasis
HP:0011073	0.905502	FATHMM	132	2910	19	0.842471	0.944961	Abnormality of dental color
HP:0011073	0.929535	VEST3	132	2910	19	0.871356	0.962534	Abnormality of dental color
HP:0011073	0.936016	MetaSVM	132	2910	19	0.879311	0.967076	Abnormality of dental color
HP:0011073	0.944792	MetaLR	132	2910	19	0.890212	0.973059	Abnormality of dental color
HP:0011073	0.966257	M-CAP	132	2910	19	0.917578	0.986605	Abnormality of dental color
HP:0011132	0.997641	MetaLR	37	2910	2	0.355547	0.999997	Chronic furunculosis
HP:0011132	0.993657	M-CAP	37	2910	2	0.730166	0.99989	Chronic furunculosis
HP:0011132	0.99805	FATHMM	37	2910	2	0.256286	0.999999	Chronic furunculosis
HP:0011132	0.951881	VEST3	37	2910	2	0.814452	0.988907	Chronic furunculosis
HP:0011132	0.971886	MetaSVM	37	2910	2	0.831132	0.995898	Chronic furunculosis
HP:0011376	0.955691	MetaLR	25	2910	3	0.762483	0.993147	Morphological abnormality of the vestibule of the inner ear
HP:0011376	0.948605	M-CAP	25	2910	3	0.757705	0.990904	Morphological abnormality of the vestibule of the inner ear
HP:0011376	0.94277	FATHMM	25	2910	3	0.752905	0.988896	Morphological abnormality of the vestibule of the inner ear
HP:0011376	0.929457	VEST3	25	2910	3	0.740297	0.983845	Morphological abnormality of the vestibule of the inner ear
HP:0011376	0.952357	MetaSVM	25	2910	3	0.760414	0.99212	Morphological abnormality of the vestibule of the inner ear
HP:0011788	0.962881	FATHMM	29	2910	1	0.790948	0.994409	Increased serum free triiodothyronine
HP:0011788	0.933274	VEST3	29	2910	1	0.764882	0.983642	Increased serum free triiodothyronine
HP:0011788	0.974221	MetaSVM	29	2910	1	0.791744	0.997345	Increased serum free triiodothyronine
HP:0011788	0.969605	MetaLR	29	2910	1	0.792907	0.996252	Increased serum free triiodothyronine
HP:0011788	0.97713	M-CAP	29	2910	1	0.789203	0.997953	Increased serum free triiodothyronine
HP:0011860	0.976794	MetaLR	33	2910	1	0.813621	0.997542	Metaphyseal dappling
HP:0011860	0.974513	M-CAP	33	2910	1	0.814402	0.997008	Metaphyseal dappling
HP:0011860	0.960429	MetaSVM	33	2910	1	0.808324	0.992892	Metaphyseal dappling
HP:0011860	0.96548	FATHMM	33	2910	1	0.811868	0.994513	Metaphyseal dappling
HP:0011860	0.949068	VEST3	33	2910	1	0.797888	0.988758	Metaphyseal dappling
HP:0011934	0.950447	FATHMM	48	2910	4	0.838937	0.986039	Mesenteric artery aneurysm
HP:0011934	0.936118	VEST3	48	2910	4	0.821694	0.978991	Mesenteric artery aneurysm
HP:0011934	0.966212	MetaSVM	48	2910	4	0.856629	0.992746	Mesenteric artery aneurysm
HP:0011934	0.966914	MetaLR	48	2910	4	0.857337	0.993013	Mesenteric artery aneurysm
HP:0011934	0.975712	M-CAP	48	2910	4	0.864772	0.996053	Mesenteric artery aneurysm
HP:0011970	0.991279	FATHMM	62	2910	3	0.886566	0.999395	Cerebral amyloid angiopathy
HP:0011970	0.923218	VEST3	62	2910	3	0.8252	0.968379	Cerebral amyloid angiopathy
HP:0011970	0.973093	MetaSVM	62	2910	3	0.885927	0.994097	Cerebral amyloid angiopathy
HP:0011970	0.988604	MetaLR	62	2910	3	0.892632	0.998897	Cerebral amyloid angiopathy
HP:0011970	0.974947	M-CAP	62	2910	3	0.887824	0.994801	Cerebral amyloid angiopathy
HP:0012099	0.960672	FATHMM	27	2910	6	0.778187	0.994155	Abnormality of circulating catecholamine level
HP:0012099	0.930266	VEST3	27	2910	6	0.752098	0.983238	Abnormality of circulating catecholamine level
HP:0012099	0.968022	MetaSVM	27	2910	6	0.780115	0.996143	Abnormality of circulating catecholamine level
HP:0012099	0.974933	MetaLR	27	2910	6	0.77695	0.997703	Abnormality of circulating catecholamine level
HP:0012099	0.968461	M-CAP	27	2910	6	0.780098	0.996252	Abnormality of circulating catecholamine level
HP:0012118	0.911851	FATHMM	76	2910	7	0.823966	0.958091	Laryngeal carcinoma
HP:0012118	0.935583	VEST3	76	2910	7	0.853209	0.973184	Laryngeal carcinoma
HP:0012118	0.933091	MetaSVM	76	2910	7	0.850101	0.971666	Laryngeal carcinoma
HP:0012118	0.92202	MetaLR	76	2910	7	0.836397	0.964722	Laryngeal carcinoma
HP:0012118	0.932287	M-CAP	76	2910	7	0.849099	0.971172	Laryngeal carcinoma
HP:0012221	0.976632	FATHMM	27	2910	1	0.77485	0.998034	Pretibial blistering
HP:0012221	0.909444	VEST3	27	2910	1	0.729579	0.973947	Pretibial blistering
HP:0012221	0.955276	MetaSVM	27	2910	1	0.774975	0.992508	Pretibial blistering
HP:0012221	0.978382	MetaLR	27	2910	1	0.771846	0.998351	Pretibial blistering
HP:0012221	0.951915	M-CAP	27	2910	1	0.772497	0.99141	Pretibial blistering
HP:0012230	0.976794	MetaLR	33	2910	1	0.813621	0.997542	Rhegmatogenous retinal detachment
HP:0012230	0.974513	M-CAP	33	2910	1	0.814402	0.997008	Rhegmatogenous retinal detachment
HP:0012230	0.949068	VEST3	33	2910	1	0.797888	0.988758	Rhegmatogenous retinal detachment
HP:0012230	0.960429	MetaSVM	33	2910	1	0.808324	0.992892	Rhegmatogenous retinal detachment
HP:0012230	0.96548	FATHMM	33	2910	1	0.811868	0.994513	Rhegmatogenous retinal detachment
HP:0012322	0.99805	FATHMM	37	2910	2	0.256286	0.999999	Perifolliculitis
HP:0012322	0.951881	VEST3	37	2910	2	0.814452	0.988907	Perifolliculitis
HP:0012322	0.971886	MetaSVM	37	2910	2	0.831132	0.995898	Perifolliculitis
HP:0012322	0.997641	MetaLR	37	2910	2	0.355547	0.999997	Perifolliculitis
HP:0012322	0.993657	M-CAP	37	2910	2	0.730166	0.99989	Perifolliculitis
HP:0012378	0.95929	MetaLR	46	2910	8	0.845194	0.990263	Fatigue
HP:0012378	0.976576	M-CAP	46	2910	8	0.860521	0.996463	Fatigue
HP:0012378	0.926427	FATHMM	46	2910	8	0.806303	0.974418	Fatigue
HP:0012378	0.901543	VEST3	46	2910	8	0.776351	0.960245	Fatigue
HP:0012378	0.951524	MetaSVM	46	2910	8	0.836369	0.986907	Fatigue
HP:0012614	0.927906	FATHMM	669	2910	123	0.90568	0.945212	Abnormal urine cytology
HP:0012614	0.908039	VEST3	669	2910	123	0.883674	0.927718	Abnormal urine cytology
HP:0012614	0.932846	MetaSVM	669	2910	123	0.911209	0.949502	Abnormal urine cytology
HP:0012614	0.945422	MetaLR	669	2910	123	0.925422	0.960288	Abnormal urine cytology
HP:0012614	0.960087	M-CAP	669	2910	123	0.942309	0.972547	Abnormal urine cytology
HP:0012703	0.939284	FATHMM	49	2910	5	0.827276	0.98038	Abnormality of the subarachnoid space
HP:0012703	0.955453	MetaLR	49	2910	5	0.846637	0.988142	Abnormality of the subarachnoid space
HP:0012703	0.963655	M-CAP	49	2910	5	0.855888	0.991622	Abnormality of the subarachnoid space
HP:0012703	0.932762	VEST3	49	2910	5	0.819338	0.976976	Abnormality of the subarachnoid space
HP:0012703	0.953457	MetaSVM	49	2910	5	0.8443	0.987244	Abnormality of the subarachnoid space
HP:0012719	0.900099	FATHMM	1345	2910	418	0.882892	0.915021	Functional abnormality of the gastrointestinal tract
HP:0012719	0.901003	VEST3	1345	2910	418	0.883857	0.915858	Functional abnormality of the gastrointestinal tract
HP:0012719	0.920105	MetaSVM	1345	2910	418	0.904362	0.933447	Functional abnormality of the gastrointestinal tract
HP:0012719	0.92261	MetaLR	1345	2910	418	0.907067	0.935737	Functional abnormality of the gastrointestinal tract
HP:0012719	0.936954	M-CAP	1345	2910	418	0.922648	0.948761	Functional abnormality of the gastrointestinal tract
HP:0030277	0.987193	FATHMM	28	2910	1	0.740911	0.999519	Abnormal vertebral pedicle morphology
HP:0030277	0.990986	MetaLR	28	2910	1	0.685887	0.999819	Abnormal vertebral pedicle morphology
HP:0030277	0.991544	M-CAP	28	2910	1	0.672449	0.999851	Abnormal vertebral pedicle morphology
HP:0030277	0.947189	VEST3	28	2910	1	0.773937	0.98947	Abnormal vertebral pedicle morphology
HP:0030277	0.985045	MetaSVM	28	2910	1	0.756924	0.999283	Abnormal vertebral pedicle morphology
HP:0030289	0.921559	FATHMM	53	2910	6	0.811898	0.969677	Flattened femoral epiphysis
HP:0030289	0.902678	VEST3	53	2910	6	0.789019	0.95834	Flattened femoral epiphysis
HP:0030289	0.939477	MetaSVM	53	2910	6	0.833864	0.979594	Flattened femoral epiphysis
HP:0030289	0.948129	MetaLR	53	2910	6	0.844454	0.984011	Flattened femoral epiphysis
HP:0030289	0.933508	M-CAP	53	2910	6	0.826535	0.976397	Flattened femoral epiphysis
HP:0030313	0.979653	FATHMM	48	2910	1	0.866519	0.997208	Abnormal periosteum morphology
HP:0030313	0.966695	VEST3	48	2910	1	0.857118	0.99293	Abnormal periosteum morphology
HP:0030313	0.966642	MetaSVM	48	2910	1	0.857064	0.99291	Abnormal periosteum morphology
HP:0030313	0.987149	MetaLR	48	2910	1	0.861726	0.998945	Abnormal periosteum morphology
HP:0030313	0.993077	M-CAP	48	2910	1	0.825507	0.99977	Abnormal periosteum morphology
HP:0040160	0.95894	MetaLR	142	2910	4	0.910674	0.981651	Generalized osteoporosis
HP:0040160	0.973577	M-CAP	142	2910	4	0.929646	0.990361	Generalized osteoporosis
HP:0040160	0.956322	FATHMM	142	2910	4	0.907332	0.979984	Generalized osteoporosis
HP:0040160	0.915655	VEST3	142	2910	4	0.85728	0.951504	Generalized osteoporosis
HP:0040160	0.948458	MetaSVM	142	2910	4	0.897389	0.974824	Generalized osteoporosis
HP:0040166	0.979653	FATHMM	48	2910	1	0.866519	0.997208	Abnormality of the periosteum
HP:0040166	0.966695	VEST3	48	2910	1	0.857118	0.99293	Abnormality of the periosteum
HP:0040166	0.966642	MetaSVM	48	2910	1	0.857064	0.99291	Abnormality of the periosteum
HP:0040166	0.987149	MetaLR	48	2910	1	0.861726	0.998945	Abnormality of the periosteum
HP:0040166	0.993077	M-CAP	48	2910	1	0.825507	0.99977	Abnormality of the periosteum
HP:0045039	0.966665	MetaLR	312	2910	14	0.939863	0.981754	Osteolysis involving bones of the upper limbs
HP:0045039	0.984542	M-CAP	312	2910	14	0.962838	0.993654	Osteolysis involving bones of the upper limbs
HP:0045039	0.956029	FATHMM	312	2910	14	0.926767	0.973927	Osteolysis involving bones of the upper limbs
HP:0045039	0.959893	VEST3	312	2910	14	0.931486	0.976815	Osteolysis involving bones of the upper limbs
HP:0045039	0.947598	MetaSVM	312	2910	14	0.916601	0.967483	Osteolysis involving bones of the upper limbs
HP:0100026	0.941853	FATHMM	467	2910	48	0.916623	0.959784	Arteriovenous malformation
HP:0100026	0.952058	MetaLR	467	2910	48	0.928516	0.968113	Arteriovenous malformation
HP:0100026	0.968644	M-CAP	467	2910	48	0.948342	0.981125	Arteriovenous malformation
HP:0100026	0.937439	VEST3	467	2910	48	0.911533	0.956124	Arteriovenous malformation
HP:0100026	0.941042	MetaSVM	467	2910	48	0.915685	0.959114	Arteriovenous malformation
HP:0100282	0.928297	FATHMM	67	2910	20	0.83654	0.970371	Acute colitis
HP:0100282	0.916008	VEST3	67	2910	20	0.821426	0.962765	Acute colitis
HP:0100282	0.916636	MetaSVM	67	2910	20	0.822194	0.963162	Acute colitis
HP:0100282	0.924594	MetaLR	67	2910	20	0.831965	0.968118	Acute colitis
HP:0100282	0.937511	M-CAP	67	2910	20	0.847994	0.975814	Acute colitis
HP:0100569	0.927115	MetaLR	122	2910	19	0.865364	0.961795	Abnormal vertebral ossification
HP:0100569	0.914737	M-CAP	122	2910	19	0.85037	0.952947	Abnormal vertebral ossification
HP:0100569	0.903174	VEST3	122	2910	19	0.836574	0.944436	Abnormal vertebral ossification
HP:0100569	0.901718	FATHMM	122	2910	19	0.83485	0.943349	Abnormal vertebral ossification
HP:0100569	0.929572	MetaSVM	122	2910	19	0.868369	0.963513	Abnormal vertebral ossification
HP:0100585	0.928604	FATHMM	829	2910	81	0.908966	0.944266	Telangiectasia of the skin
HP:0100585	0.907137	VEST3	829	2910	81	0.885404	0.925097	Telangiectasia of the skin
HP:0100585	0.93261	MetaSVM	829	2910	81	0.913406	0.947798	Telangiectasia of the skin
HP:0100585	0.94354	MetaLR	829	2910	81	0.925613	0.957345	Telangiectasia of the skin
HP:0100585	0.958569	M-CAP	829	2910	81	0.942667	0.9702	Telangiectasia of the skin
HP:0100605	0.911851	FATHMM	76	2910	7	0.823966	0.958091	Neoplasm of the larynx
HP:0100605	0.935583	VEST3	76	2910	7	0.853209	0.973184	Neoplasm of the larynx
HP:0100605	0.92202	MetaLR	76	2910	7	0.836397	0.964722	Neoplasm of the larynx
HP:0100605	0.932287	M-CAP	76	2910	7	0.849099	0.971172	Neoplasm of the larynx
HP:0100605	0.933091	MetaSVM	76	2910	7	0.850101	0.971666	Neoplasm of the larynx
HP:0100634	0.913237	FATHMM	147	2910	15	0.855639	0.949219	Neuroendocrine neoplasm
HP:0100634	0.919373	VEST3	147	2910	15	0.862961	0.953806	Neuroendocrine neoplasm
HP:0100634	0.922663	MetaSVM	147	2910	15	0.866912	0.956239	Neuroendocrine neoplasm
HP:0100634	0.924927	MetaLR	147	2910	15	0.86964	0.957901	Neuroendocrine neoplasm
HP:0100634	0.967101	M-CAP	147	2910	15	0.922341	0.986442	Neuroendocrine neoplasm
HP:0100642	0.974933	MetaLR	27	2910	6	0.77695	0.997703	Neoplasm of the adrenal medulla
HP:0100642	0.968461	M-CAP	27	2910	6	0.780098	0.996252	Neoplasm of the adrenal medulla
HP:0100642	0.960672	FATHMM	27	2910	6	0.778187	0.994155	Neoplasm of the adrenal medulla
HP:0100642	0.930266	VEST3	27	2910	6	0.752098	0.983238	Neoplasm of the adrenal medulla
HP:0100642	0.968022	MetaSVM	27	2910	6	0.780115	0.996143	Neoplasm of the adrenal medulla
HP:0100645	0.989118	MetaLR	265	2910	2	0.966079	0.996565	Cystocele
HP:0100645	0.994652	M-CAP	265	2910	2	0.972745	0.998969	Cystocele
HP:0100645	0.974204	VEST3	265	2910	2	0.94644	0.987762	Cystocele
HP:0100645	0.9868	FATHMM	265	2910	2	0.963006	0.995363	Cystocele
HP:0100645	0.964311	MetaSVM	265	2910	2	0.933861	0.981027	Cystocele
HP:0100646	0.908308	FATHMM	102	2910	28	0.83489	0.950996	Thyroiditis
HP:0100646	0.908082	VEST3	102	2910	28	0.834619	0.950835	Thyroiditis
HP:0100646	0.938635	MetaSVM	102	2910	28	0.872024	0.9717	Thyroiditis
HP:0100646	0.935454	MetaLR	102	2910	28	0.868056	0.969629	Thyroiditis
HP:0100646	0.928345	M-CAP	102	2910	28	0.859254	0.964906	Thyroiditis
HP:0100672	0.986773	FATHMM	267	2910	3	0.963111	0.995331	Vaginal hernia
HP:0100672	0.973321	VEST3	267	2910	3	0.945447	0.987146	Vaginal hernia
HP:0100672	0.964569	MetaSVM	267	2910	3	0.934335	0.981164	Vaginal hernia
HP:0100672	0.989143	MetaLR	267	2910	3	0.966254	0.996562	Vaginal hernia
HP:0100672	0.994687	M-CAP	267	2910	3	0.972941	0.998975	Vaginal hernia
HP:0100684	0.912059	FATHMM	77	2910	8	0.824967	0.958021	Salivary gland neoplasm
HP:0100684	0.930894	VEST3	77	2910	8	0.848113	0.970146	Salivary gland neoplasm
HP:0100684	0.933313	MetaSVM	77	2910	8	0.851123	0.971641	Salivary gland neoplasm
HP:0100684	0.922364	MetaLR	77	2910	8	0.837566	0.964756	Salivary gland neoplasm
HP:0100684	0.931229	M-CAP	77	2910	8	0.848529	0.970354	Salivary gland neoplasm
HP:0100691	0.912963	VEST3	740	2910	178	0.890394	0.931244	Abnormality of the curvature of the cornea
HP:0100691	0.930598	MetaSVM	740	2910	178	0.909899	0.94682	Abnormality of the curvature of the cornea
HP:0100691	0.938665	MetaLR	740	2910	178	0.918925	0.95384	Abnormality of the curvature of the cornea
HP:0100691	0.942082	M-CAP	740	2910	178	0.922772	0.95679	Abnormality of the curvature of the cornea
HP:0100691	0.910492	FATHMM	740	2910	178	0.887681	0.92904	Abnormality of the curvature of the cornea
HP:0100692	0.972873	MetaLR	335	2910	67	0.948853	0.985781	Increased corneal curvature
HP:0100692	0.982447	M-CAP	335	2910	67	0.961186	0.992157	Increased corneal curvature
HP:0100692	0.959913	VEST3	335	2910	67	0.932761	0.976379	Increased corneal curvature
HP:0100692	0.954515	MetaSVM	335	2910	67	0.926211	0.972287	Increased corneal curvature
HP:0100692	0.959814	FATHMM	335	2910	67	0.93264	0.976304	Increased corneal curvature
HP:0100718	0.986649	MetaLR	298	2910	5	0.964889	0.994993	Uterine rupture
HP:0100718	0.990202	M-CAP	298	2910	5	0.969617	0.996885	Uterine rupture
HP:0100718	0.981702	FATHMM	298	2910	5	0.958328	0.992074	Uterine rupture
HP:0100718	0.971029	VEST3	298	2910	5	0.944544	0.985064	Uterine rupture
HP:0100718	0.965552	MetaSVM	298	2910	5	0.937655	0.981216	Uterine rupture
HP:0100720	0.928222	FATHMM	92	2910	20	0.854214	0.966149	Hypoplasia of the ear cartilage
HP:0100720	0.924061	VEST3	92	2910	20	0.849087	0.963393	Hypoplasia of the ear cartilage
HP:0100720	0.945527	MetaSVM	92	2910	20	0.875845	0.977122	Hypoplasia of the ear cartilage
HP:0100720	0.952236	MetaLR	92	2910	20	0.884361	0.981121	Hypoplasia of the ear cartilage
HP:0100720	0.954686	M-CAP	92	2910	20	0.887487	0.98254	Hypoplasia of the ear cartilage
HP:0100723	0.931887	MetaSVM	50	2910	24	0.819927	0.976252	Gastrointestinal stroma tumor
HP:0100723	0.906739	FATHMM	50	2910	24	0.789394	0.961861	Gastrointestinal stroma tumor
HP:0100723	0.905787	VEST3	50	2910	24	0.788249	0.961287	Gastrointestinal stroma tumor
HP:0100723	0.928271	MetaLR	50	2910	24	0.815515	0.974285	Gastrointestinal stroma tumor
HP:0100723	0.938485	M-CAP	50	2910	24	0.827979	0.979739	Gastrointestinal stroma tumor
HP:0100734	0.976794	MetaLR	33	2910	1	0.813621	0.997542	Abnormality of vertebral epiphysis morphology
HP:0100734	0.974513	M-CAP	33	2910	1	0.814402	0.997008	Abnormality of vertebral epiphysis morphology
HP:0100734	0.96548	FATHMM	33	2910	1	0.811868	0.994513	Abnormality of vertebral epiphysis morphology
HP:0100734	0.949068	VEST3	33	2910	1	0.797888	0.988758	Abnormality of vertebral epiphysis morphology
HP:0100734	0.960429	MetaSVM	33	2910	1	0.808324	0.992892	Abnormality of vertebral epiphysis morphology
HP:0100746	0.922266	FATHMM	66	2910	6	0.828141	0.966901	Macrodactyly of finger
HP:0100746	0.90572	VEST3	66	2910	6	0.807968	0.956397	Macrodactyly of finger
HP:0100746	0.94206	MetaSVM	66	2910	6	0.852711	0.97857	Macrodactyly of finger
HP:0100746	0.942593	MetaLR	66	2910	6	0.853378	0.978868	Macrodactyly of finger
HP:0100746	0.974513	M-CAP	66	2910	6	0.892156	0.994373	Macrodactyly of finger
HP:0100764	0.911502	VEST3	70	2910	9	0.818662	0.959181	Lymphangioma
HP:0100764	0.953638	MetaSVM	70	2910	9	0.870985	0.984294	Lymphangioma
HP:0100764	0.954735	MetaLR	70	2910	9	0.872364	0.984869	Lymphangioma
HP:0100764	0.980614	M-CAP	70	2910	9	0.902435	0.996398	Lymphangioma
HP:0100764	0.933949	FATHMM	70	2910	9	0.846292	0.9732	Lymphangioma
HP:0100773	0.97196	FATHMM	42	2910	3	0.847322	0.995403	Cartilage destruction
HP:0100773	0.953526	VEST3	42	2910	3	0.829858	0.988547	Cartilage destruction
HP:0100773	0.959941	MetaSVM	42	2910	3	0.836755	0.991153	Cartilage destruction
HP:0100773	0.973495	MetaLR	42	2910	3	0.848233	0.995874	Cartilage destruction
HP:0100773	0.975049	M-CAP	42	2910	3	0.84898	0.996332	Cartilage destruction
HP:0100775	0.94155	FATHMM	133	2910	8	0.886442	0.970796	Dural ectasia
HP:0100775	0.962168	MetaLR	133	2910	8	0.912557	0.984122	Dural ectasia
HP:0100775	0.964007	M-CAP	133	2910	8	0.914932	0.985228	Dural ectasia
HP:0100775	0.904648	VEST3	133	2910	8	0.841752	0.944203	Dural ectasia
HP:0100775	0.953859	MetaSVM	133	2910	8	0.901918	0.978936	Dural ectasia
HP:0100784	0.985279	FATHMM	309	2910	7	0.963661	0.994115	Peripheral arteriovenous fistula
HP:0100784	0.97418	VEST3	309	2910	7	0.949186	0.987048	Peripheral arteriovenous fistula
HP:0100784	0.968785	MetaSVM	309	2910	7	0.94235	0.983313	Peripheral arteriovenous fistula
HP:0100784	0.989469	MetaLR	309	2910	7	0.969248	0.996442	Peripheral arteriovenous fistula
HP:0100784	0.995415	M-CAP	309	2910	7	0.976568	0.999117	Peripheral arteriovenous fistula
HP:0100817	0.966791	MetaSVM	277	2910	25	0.937844	0.982508	Renovascular hypertension
HP:0100817	0.982559	FATHMM	277	2910	25	0.958184	0.992832	Renovascular hypertension
HP:0100817	0.978649	VEST3	277	2910	25	0.953041	0.990432	Renovascular hypertension
HP:0100817	0.988577	MetaLR	277	2910	25	0.966185	0.9962	Renovascular hypertension
HP:0100817	0.995329	M-CAP	277	2910	25	0.974284	0.999166	Renovascular hypertension
HP:0100823	0.97427	FATHMM	365	2910	15	0.951941	0.986373	Genital hernia
HP:0100823	0.959673	VEST3	365	2910	15	0.933893	0.975661	Genital hernia
HP:0100823	0.960288	MetaSVM	365	2910	15	0.934639	0.976128	Genital hernia
HP:0100823	0.980213	MetaLR	365	2910	15	0.959539	0.990429	Genital hernia
HP:0100823	0.986623	M-CAP	365	2910	15	0.967946	0.994479	Genital hernia
HP:0100825	0.924348	MetaSVM	249	2910	57	0.884244	0.951323	Cheilitis
HP:0100825	0.937653	MetaLR	249	2910	57	0.899976	0.961741	Cheilitis
HP:0100825	0.965863	M-CAP	249	2910	57	0.93454	0.982479	Cheilitis
HP:0100825	0.905271	VEST3	249	2910	57	0.862127	0.935918	Cheilitis
HP:0100825	0.914414	FATHMM	249	2910	57	0.872669	0.943361	Cheilitis
HP:0100830	0.96121	MetaLR	98	2910	7	0.898867	0.985732	Round ear
HP:0100830	0.972447	M-CAP	98	2910	7	0.913266	0.991618	Round ear
HP:0100830	0.934441	FATHMM	98	2910	7	0.864957	0.969437	Round ear
HP:0100830	0.903002	VEST3	98	2910	7	0.826648	0.947847	Round ear
HP:0100830	0.951082	MetaSVM	98	2910	7	0.885903	0.979873	Round ear
HP:0100833	0.924735	FATHMM	273	2910	20	0.886839	0.950646	Neoplasm of the small intestine
HP:0100833	0.902625	VEST3	273	2910	20	0.861358	0.93257	Neoplasm of the small intestine
HP:0100833	0.942495	MetaSVM	273	2910	20	0.907805	0.96464	Neoplasm of the small intestine
HP:0100833	0.938937	MetaLR	273	2910	20	0.903561	0.961883	Neoplasm of the small intestine
HP:0100833	0.951775	M-CAP	273	2910	20	0.918995	0.971699	Neoplasm of the small intestine
HP:0100858	0.950447	FATHMM	48	2910	4	0.838937	0.986039	Celiac artery aneurysm
HP:0100858	0.966914	MetaLR	48	2910	4	0.857337	0.993013	Celiac artery aneurysm
HP:0100858	0.975712	M-CAP	48	2910	4	0.864772	0.996053	Celiac artery aneurysm
HP:0100858	0.936118	VEST3	48	2910	4	0.821694	0.978991	Celiac artery aneurysm
HP:0100858	0.966212	MetaSVM	48	2910	4	0.856629	0.992746	Celiac artery aneurysm
HP:0100898	0.966449	FATHMM	71	2910	9	0.887835	0.990551	Connective tissue nevi
HP:0100898	0.963211	VEST3	71	2910	9	0.883851	0.989021	Connective tissue nevi
HP:0100898	0.967064	MetaSVM	71	2910	9	0.888584	0.990834	Connective tissue nevi
HP:0100898	0.979769	MetaLR	71	2910	9	0.902732	0.996058	Connective tissue nevi
HP:0100898	0.989788	M-CAP	71	2910	9	0.905536	0.998981	Connective tissue nevi
HP:0200003	0.96548	FATHMM	33	2910	1	0.811868	0.994513	Splayed epiphyses
HP:0200003	0.949068	VEST3	33	2910	1	0.797888	0.988758	Splayed epiphyses
HP:0200003	0.960429	MetaSVM	33	2910	1	0.808324	0.992892	Splayed epiphyses
HP:0200003	0.976794	MetaLR	33	2910	1	0.813621	0.997542	Splayed epiphyses
HP:0200003	0.974513	M-CAP	33	2910	1	0.814402	0.997008	Splayed epiphyses
HP:0200083	0.96548	FATHMM	33	2910	1	0.811868	0.994513	Severe limb shortening
HP:0200083	0.949068	VEST3	33	2910	1	0.797888	0.988758	Severe limb shortening
HP:0200083	0.960429	MetaSVM	33	2910	1	0.808324	0.992892	Severe limb shortening
HP:0200083	0.976794	MetaLR	33	2910	1	0.813621	0.997542	Severe limb shortening
HP:0200083	0.974513	M-CAP	33	2910	1	0.814402	0.997008	Severe limb shortening
