# Supplementary material for: A phenotype centric benchmark of variant prioritisation tools
Source: NPJ Genom Med. 2018 Feb 5;3:5. doi: 10.1038/s41525-018-0044-9 (PMC5799157; doi:10.1038/s41525-018-0044-9)
Supplement: Supplementary file 5 — Supplementary Table 4 [file 41525_2018_44_MOESM5_ESM.xlsx]

## Sheet: table2
HPO	AUC	Method	NumPathogenic	NumBenign	NumGenes	LL	UL	hpo$name
HP:0000002	0.897757	FATHMM	3955	2910	1039	0.887921	0.90682	Abnormality of body height
HP:0000002	0.890187	VEST3	3955	2910	1039	0.880057	0.899559	Abnormality of body height
HP:0000002	0.909926	MetaSVM	3955	2910	1039	0.900597	0.918459	Abnormality of body height
HP:0000002	0.919833	MetaLR	3955	2910	1039	0.910952	0.927899	Abnormality of body height
HP:0000002	0.936209	M-CAP	3955	2910	1039	0.928156	0.943415	Abnormality of body height
HP:0000008	0.837489	VEST3	2371	2910	618	0.822088	0.851798	Abnormality of female internal genitalia
HP:0000008	0.855172	MetaSVM	2371	2910	618	0.840423	0.86877	Abnormality of female internal genitalia
HP:0000008	0.876508	MetaLR	2371	2910	618	0.862644	0.889153	Abnormality of female internal genitalia
HP:0000008	0.897618	M-CAP	2371	2910	618	0.884756	0.909192	Abnormality of female internal genitalia
HP:0000008	0.849564	FATHMM	2371	2910	618	0.834601	0.863395	Abnormality of female internal genitalia
HP:0000014	0.799218	FATHMM	1457	2910	569	0.777859	0.819001	Abnormality of the bladder
HP:0000014	0.760774	VEST3	1457	2910	569	0.738187	0.781988	Abnormality of the bladder
HP:0000014	0.786829	MetaSVM	1457	2910	569	0.765045	0.807103	Abnormality of the bladder
HP:0000014	0.828834	MetaLR	1457	2910	569	0.808619	0.847317	Abnormality of the bladder
HP:0000014	0.844362	M-CAP	1457	2910	569	0.824828	0.862082	Abnormality of the bladder
HP:0000023	0.76097	VEST3	926	2910	146	0.73243	0.78735	Inguinal hernia
HP:0000023	0.758688	MetaSVM	926	2910	146	0.730068	0.785166	Inguinal hernia
HP:0000023	0.835606	MetaLR	926	2910	146	0.810323	0.858108	Inguinal hernia
HP:0000023	0.864683	M-CAP	926	2910	146	0.841102	0.885243	Inguinal hernia
HP:0000023	0.771999	FATHMM	926	2910	146	0.743857	0.797889	Inguinal hernia
HP:0000028	0.836447	FATHMM	2081	2910	500	0.819928	0.851724	Cryptorchidism
HP:0000028	0.82603	VEST3	2081	2910	500	0.809136	0.84172	Cryptorchidism
HP:0000028	0.845639	MetaSVM	2081	2910	500	0.829471	0.860532	Cryptorchidism
HP:0000028	0.868663	MetaLR	2081	2910	500	0.853458	0.882507	Cryptorchidism
HP:0000028	0.89844	M-CAP	2081	2910	500	0.884707	0.910703	Cryptorchidism
HP:0000032	0.864907	VEST3	3128	2910	858	0.852474	0.876444	Abnormality of male external genitalia
HP:0000032	0.882089	MetaSVM	3128	2910	858	0.87031	0.89293	Abnormality of male external genitalia
HP:0000032	0.895374	MetaLR	3128	2910	858	0.884153	0.905625	Abnormality of male external genitalia
HP:0000032	0.917328	M-CAP	3128	2910	858	0.907151	0.92648	Abnormality of male external genitalia
HP:0000032	0.868375	FATHMM	3128	2910	858	0.856068	0.879777	Abnormality of male external genitalia
HP:0000035	0.852476	FATHMM	2731	2910	758	0.838674	0.865287	Abnormality of the testis
HP:0000035	0.84916	VEST3	2731	2910	758	0.835241	0.862098	Abnormality of the testis
HP:0000035	0.86775	MetaSVM	2731	2910	758	0.854519	0.879946	Abnormality of the testis
HP:0000035	0.881746	MetaLR	2731	2910	758	0.869088	0.89333	Abnormality of the testis
HP:0000035	0.908297	M-CAP	2731	2910	758	0.896883	0.918562	Abnormality of the testis
HP:0000036	0.833095	VEST3	2195	2910	527	0.816908	0.848118	Abnormality of the penis
HP:0000036	0.842567	MetaSVM	2195	2910	527	0.826725	0.857211	Abnormality of the penis
HP:0000036	0.864134	MetaLR	2195	2910	527	0.849152	0.877842	Abnormality of the penis
HP:0000036	0.894213	M-CAP	2195	2910	527	0.880639	0.906407	Abnormality of the penis
HP:0000036	0.829701	FATHMM	2195	2910	527	0.813394	0.844855	Abnormality of the penis
HP:0000077	0.905882	FATHMM	4052	2910	1237	0.896499	0.914496	Abnormality of the kidney
HP:0000077	0.895297	VEST3	4052	2910	1237	0.885488	0.904356	Abnormality of the kidney
HP:0000077	0.916583	MetaSVM	4052	2910	1237	0.907664	0.924711	Abnormality of the kidney
HP:0000077	0.926327	MetaLR	4052	2910	1237	0.917868	0.933977	Abnormality of the kidney
HP:0000077	0.936909	M-CAP	4052	2910	1237	0.928995	0.943993	Abnormality of the kidney
HP:0000078	0.901255	FATHMM	4599	2910	1901	0.892292	0.909548	Abnormality of the genital system
HP:0000078	0.898419	VEST3	4599	2910	1901	0.889349	0.906823	Abnormality of the genital system
HP:0000078	0.914767	MetaSVM	4599	2910	1901	0.906343	0.922498	Abnormality of the genital system
HP:0000078	0.922189	MetaLR	4599	2910	1901	0.914086	0.929587	Abnormality of the genital system
HP:0000078	0.938183	M-CAP	4599	2910	1901	0.930846	0.944788	Abnormality of the genital system
HP:0000079	0.916561	VEST3	5740	2910	2001	0.909122	0.923442	Abnormality of the urinary system
HP:0000079	0.937354	MetaSVM	5740	2910	2001	0.930785	0.943338	Abnormality of the urinary system
HP:0000079	0.943114	MetaLR	5740	2910	2001	0.936817	0.948818	Abnormality of the urinary system
HP:0000079	0.950496	M-CAP	5740	2910	2001	0.944573	0.955816	Abnormality of the urinary system
HP:0000079	0.927649	FATHMM	5740	2910	2001	0.920654	0.934071	Abnormality of the urinary system
HP:0000080	0.760422	VEST3	1566	2910	651	0.738649	0.780919	Abnormality of reproductive system physiology
HP:0000080	0.808063	MetaLR	1566	2910	651	0.787799	0.826817	Abnormality of reproductive system physiology
HP:0000080	0.83293	M-CAP	1566	2910	651	0.813629	0.850599	Abnormality of reproductive system physiology
HP:0000080	0.795786	MetaSVM	1566	2910	651	0.775094	0.815029	Abnormality of reproductive system physiology
HP:0000080	0.764854	FATHMM	1566	2910	651	0.743204	0.785206	Abnormality of reproductive system physiology
HP:0000083	0.741821	FATHMM	1207	2910	404	0.716374	0.765731	Renal insufficiency
HP:0000083	0.722683	VEST3	1207	2910	404	0.696734	0.747218	Renal insufficiency
HP:0000083	0.764828	MetaSVM	1207	2910	404	0.740066	0.787907	Renal insufficiency
HP:0000083	0.791805	MetaLR	1207	2910	404	0.767972	0.813784	Renal insufficiency
HP:0000083	0.802821	M-CAP	1207	2910	404	0.779409	0.824308	Renal insufficiency
HP:0000098	0.750873	FATHMM	1129	2910	157	0.724801	0.77524	Tall stature
HP:0000098	0.723972	VEST3	1129	2910	157	0.69715	0.749272	Tall stature
HP:0000098	0.775741	MetaSVM	1129	2910	157	0.750478	0.79913	Tall stature
HP:0000098	0.798896	MetaLR	1129	2910	157	0.774498	0.821265	Tall stature
HP:0000098	0.848334	M-CAP	1129	2910	157	0.826206	0.868094	Tall stature
HP:0000119	0.942868	MetaSVM	6856	2910	2898	0.937119	0.94812	Abnormality of the genitourinary system
HP:0000119	0.946789	MetaLR	6856	2910	2898	0.941218	0.951858	Abnormality of the genitourinary system
HP:0000119	0.955098	M-CAP	6856	2910	2898	0.949932	0.959752	Abnormality of the genitourinary system
HP:0000119	0.931337	FATHMM	6856	2910	2898	0.925104	0.937087	Abnormality of the genitourinary system
HP:0000119	0.92614	VEST3	6856	2910	2898	0.919705	0.932097	Abnormality of the genitourinary system
HP:0000130	0.798534	FATHMM	1078	2910	270	0.773525	0.821418	Abnormality of the uterus
HP:0000130	0.796755	VEST3	1078	2910	270	0.771675	0.819724	Abnormality of the uterus
HP:0000130	0.75838	MetaSVM	1078	2910	270	0.731915	0.783006	Abnormality of the uterus
HP:0000130	0.830615	MetaLR	1078	2910	270	0.807033	0.851845	Abnormality of the uterus
HP:0000130	0.858553	M-CAP	1078	2910	270	0.836447	0.878107	Abnormality of the uterus
HP:0000137	0.763847	MetaSVM	1084	2910	192	0.737638	0.788191	Abnormality of the ovary
HP:0000137	0.784939	MetaLR	1084	2910	192	0.759474	0.808389	Abnormality of the ovary
HP:0000137	0.804863	M-CAP	1084	2910	192	0.780187	0.827381	Abnormality of the ovary
HP:0000137	0.748284	FATHMM	1084	2910	192	0.721581	0.773232	Abnormality of the ovary
HP:0000137	0.708869	VEST3	1084	2910	192	0.681106	0.735156	Abnormality of the ovary
HP:0000152	0.933694	VEST3	7487	2910	2215	0.927831	0.939113	Abnormality of head or neck
HP:0000152	0.950083	MetaSVM	7487	2910	2215	0.944913	0.954792	Abnormality of head or neck
HP:0000152	0.953094	MetaLR	7487	2910	2215	0.948065	0.957658	Abnormality of head or neck
HP:0000152	0.960473	M-CAP	7487	2910	2215	0.955815	0.964658	Abnormality of head or neck
HP:0000152	0.937507	FATHMM	7487	2910	2215	0.931794	0.94277	Abnormality of head or neck
HP:0000153	0.914465	FATHMM	5193	2910	1550	0.906545	0.921771	Abnormality of the mouth
HP:0000153	0.910447	VEST3	5193	2910	1550	0.902371	0.917915	Abnormality of the mouth
HP:0000153	0.928174	MetaSVM	5193	2910	1550	0.920827	0.934888	Abnormality of the mouth
HP:0000153	0.934335	MetaLR	5193	2910	1550	0.927268	0.940759	Abnormality of the mouth
HP:0000153	0.945525	M-CAP	5193	2910	1550	0.939012	0.951378	Abnormality of the mouth
HP:0000157	0.752936	VEST3	1491	2910	322	0.730399	0.774172	Abnormality of the tongue
HP:0000157	0.814447	MetaSVM	1491	2910	322	0.7939	0.833375	Abnormality of the tongue
HP:0000157	0.82776	MetaLR	1491	2910	322	0.807742	0.846091	Abnormality of the tongue
HP:0000157	0.840273	M-CAP	1491	2910	322	0.820791	0.858005	Abnormality of the tongue
HP:0000157	0.786578	FATHMM	1491	2910	322	0.765044	0.806638	Abnormality of the tongue
HP:0000159	0.873624	FATHMM	2791	2910	677	0.860775	0.885446	Abnormality of the lip
HP:0000159	0.868753	VEST3	2791	2910	677	0.855711	0.880781	Abnormality of the lip
HP:0000159	0.883903	MetaSVM	2791	2910	677	0.87148	0.895269	Abnormality of the lip
HP:0000159	0.900589	MetaLR	2791	2910	677	0.888924	0.911151	Abnormality of the lip
HP:0000159	0.92272	M-CAP	2791	2910	677	0.912213	0.932063	Abnormality of the lip
HP:0000163	0.923745	MetaSVM	4851	2910	1411	0.915933	0.930887	Abnormality of the oral cavity
HP:0000163	0.930966	MetaLR	4851	2910	1411	0.923482	0.937768	Abnormality of the oral cavity
HP:0000163	0.943038	M-CAP	4851	2910	1411	0.936154	0.94922	Abnormality of the oral cavity
HP:0000163	0.91046	FATHMM	4851	2910	1411	0.902093	0.918176	Abnormality of the oral cavity
HP:0000163	0.905335	VEST3	4851	2910	1411	0.89677	0.913259	Abnormality of the oral cavity
HP:0000164	0.876851	MetaSVM	2819	2910	822	0.864198	0.888477	Abnormality of the teeth
HP:0000164	0.861581	FATHMM	2819	2910	822	0.848333	0.873843	Abnormality of the teeth
HP:0000164	0.865419	VEST3	2819	2910	822	0.852316	0.877527	Abnormality of the teeth
HP:0000164	0.893736	MetaLR	2819	2910	822	0.881812	0.904588	Abnormality of the teeth
HP:0000164	0.914826	M-CAP	2819	2910	822	0.903941	0.924581	Abnormality of the teeth
HP:0000168	0.784496	FATHMM	989	2910	195	0.757769	0.809017	Abnormality of the gingiva
HP:0000168	0.767576	VEST3	989	2910	195	0.740222	0.792856	Abnormality of the gingiva
HP:0000168	0.761493	MetaSVM	989	2910	195	0.733928	0.787031	Abnormality of the gingiva
HP:0000168	0.832559	MetaLR	989	2910	195	0.807982	0.854556	Abnormality of the gingiva
HP:0000168	0.877656	M-CAP	989	2910	195	0.855725	0.896656	Abnormality of the gingiva
HP:0000174	0.907458	MetaLR	3130	2910	687	0.896793	0.917122	Abnormality of the palate
HP:0000174	0.893922	MetaSVM	3130	2910	687	0.882641	0.904237	Abnormality of the palate
HP:0000174	0.881721	FATHMM	3130	2910	687	0.869931	0.892574	Abnormality of the palate
HP:0000174	0.87338	VEST3	3130	2910	687	0.861265	0.88458	Abnormality of the palate
HP:0000174	0.92757	M-CAP	3130	2910	687	0.917948	0.936142	Abnormality of the palate
HP:0000175	0.800148	FATHMM	1803	2910	422	0.78105	0.817969	Cleft palate
HP:0000175	0.785759	VEST3	1803	2910	422	0.766212	0.804089	Cleft palate
HP:0000175	0.824845	MetaSVM	1803	2910	422	0.806603	0.841704	Cleft palate
HP:0000175	0.838263	MetaLR	1803	2910	422	0.820539	0.854547	Cleft palate
HP:0000175	0.867213	M-CAP	1803	2910	422	0.850753	0.88211	Cleft palate
HP:0000177	0.842879	MetaSVM	1921	2910	528	0.825912	0.858476	Abnormality of upper lip
HP:0000177	0.851422	MetaLR	1921	2910	528	0.834804	0.866634	Abnormality of upper lip
HP:0000177	0.877491	M-CAP	1921	2910	528	0.862059	0.891415	Abnormality of upper lip
HP:0000177	0.814037	FATHMM	1921	2910	528	0.796008	0.830812	Abnormality of upper lip
HP:0000177	0.807223	VEST3	1921	2910	528	0.788966	0.824252	Abnormality of upper lip
HP:0000202	0.804161	FATHMM	1929	2910	464	0.785845	0.821267	Oral cleft
HP:0000202	0.793406	VEST3	1929	2910	464	0.774755	0.81089	Oral cleft
HP:0000202	0.831674	MetaSVM	1929	2910	464	0.814311	0.847718	Oral cleft
HP:0000202	0.842853	MetaLR	1929	2910	464	0.825921	0.85842	Oral cleft
HP:0000202	0.872733	M-CAP	1929	2910	464	0.857104	0.886878	Oral cleft
HP:0000212	0.713167	MetaSVM	720	2910	141	0.67903	0.745037	Gingival overgrowth
HP:0000212	0.816019	MetaLR	720	2910	141	0.786019	0.842655	Gingival overgrowth
HP:0000212	0.859339	M-CAP	720	2910	141	0.831979	0.882871	Gingival overgrowth
HP:0000212	0.758221	FATHMM	720	2910	141	0.725588	0.788107	Gingival overgrowth
HP:0000212	0.756238	VEST3	720	2910	141	0.723529	0.78622	Gingival overgrowth
HP:0000218	0.760118	VEST3	1591	2910	325	0.738513	0.780469	High palate
HP:0000218	0.805436	MetaSVM	1591	2910	325	0.785244	0.824154	High palate
HP:0000218	0.814542	MetaLR	1591	2910	325	0.79468	0.832886	High palate
HP:0000218	0.852745	M-CAP	1591	2910	325	0.834468	0.86932	High palate
HP:0000218	0.762518	FATHMM	1591	2910	325	0.740979	0.782791	High palate
HP:0000233	0.797524	FATHMM	1080	2910	212	0.772499	0.820436	Thin vermilion border
HP:0000233	0.779538	VEST3	1080	2910	212	0.753824	0.803267	Thin vermilion border
HP:0000233	0.790319	MetaSVM	1080	2910	212	0.76501	0.813567	Thin vermilion border
HP:0000233	0.845582	MetaLR	1080	2910	212	0.822782	0.865926	Thin vermilion border
HP:0000233	0.872138	M-CAP	1080	2910	212	0.850865	0.890767	Thin vermilion border
HP:0000234	0.933431	VEST3	7447	2910	2200	0.927541	0.938874	Abnormality of the head
HP:0000234	0.949842	MetaSVM	7447	2910	2200	0.944646	0.954573	Abnormality of the head
HP:0000234	0.952848	MetaLR	7447	2910	2200	0.947793	0.957435	Abnormality of the head
HP:0000234	0.960379	M-CAP	7447	2910	2200	0.955703	0.964579	Abnormality of the head
HP:0000234	0.937114	FATHMM	7447	2910	2200	0.93137	0.942407	Abnormality of the head
HP:0000235	0.795529	VEST3	1806	2910	342	0.776299	0.813503	Abnormality of the fontanelles or cranial sutures
HP:0000235	0.840578	MetaSVM	1806	2910	342	0.822963	0.856746	Abnormality of the fontanelles or cranial sutures
HP:0000235	0.847863	MetaLR	1806	2910	342	0.83055	0.863698	Abnormality of the fontanelles or cranial sutures
HP:0000235	0.870097	M-CAP	1806	2910	342	0.853789	0.884831	Abnormality of the fontanelles or cranial sutures
HP:0000235	0.80418	FATHMM	1806	2910	342	0.78523	0.821838	Abnormality of the fontanelles or cranial sutures
HP:0000238	0.769961	FATHMM	1423	2910	323	0.74737	0.791096	Hydrocephalus
HP:0000238	0.739128	VEST3	1423	2910	323	0.715677	0.76129	Hydrocephalus
HP:0000238	0.794182	MetaSVM	1423	2910	323	0.772382	0.814396	Hydrocephalus
HP:0000238	0.810969	MetaLR	1423	2910	323	0.789783	0.830479	Hydrocephalus
HP:0000238	0.841178	M-CAP	1423	2910	323	0.821254	0.859261	Hydrocephalus
HP:0000240	0.890922	FATHMM	3545	2910	825	0.880229	0.900768	Abnormality of skull size
HP:0000240	0.876799	VEST3	3545	2910	825	0.865565	0.887216	Abnormality of skull size
HP:0000240	0.909606	MetaSVM	3545	2910	825	0.899713	0.918612	Abnormality of skull size
HP:0000240	0.916873	MetaLR	3545	2910	825	0.907321	0.925521	Abnormality of skull size
HP:0000240	0.930698	M-CAP	3545	2910	825	0.921856	0.938605	Abnormality of skull size
HP:0000252	0.843173	FATHMM	2264	2910	624	0.827606	0.857577	Microcephaly
HP:0000252	0.810346	VEST3	2264	2910	624	0.793669	0.82597	Microcephaly
HP:0000252	0.870125	MetaSVM	2264	2910	624	0.855639	0.883356	Microcephaly
HP:0000252	0.878532	MetaLR	2264	2910	624	0.864421	0.891359	Microcephaly
HP:0000252	0.896397	M-CAP	2264	2910	624	0.883155	0.908294	Microcephaly
HP:0000256	0.809123	VEST3	1806	2910	334	0.790338	0.826594	Macrocephaly
HP:0000256	0.817205	FATHMM	1806	2910	334	0.798701	0.83436	Macrocephaly
HP:0000256	0.84438	MetaSVM	1806	2910	334	0.82692	0.860376	Macrocephaly
HP:0000256	0.86095	MetaLR	1806	2910	334	0.844212	0.876153	Macrocephaly
HP:0000256	0.881005	M-CAP	1806	2910	334	0.865243	0.895146	Macrocephaly
HP:0000271	0.928046	FATHMM	6696	2910	2060	0.921606	0.933995	Abnormality of the face
HP:0000271	0.926653	VEST3	6696	2910	2060	0.920159	0.932658	Abnormality of the face
HP:0000271	0.942466	MetaSVM	6696	2910	2060	0.936628	0.947796	Abnormality of the face
HP:0000271	0.945847	MetaLR	6696	2910	2060	0.940163	0.951019	Abnormality of the face
HP:0000271	0.954817	M-CAP	6696	2910	2060	0.949573	0.959539	Abnormality of the face
HP:0000272	0.844458	FATHMM	1749	2910	292	0.826707	0.860697	Malar flattening
HP:0000272	0.836958	VEST3	1749	2910	292	0.818898	0.853539	Malar flattening
HP:0000272	0.848126	MetaSVM	1749	2910	292	0.830531	0.864192	Malar flattening
HP:0000272	0.880456	MetaLR	1749	2910	292	0.864396	0.894844	Malar flattening
HP:0000272	0.905784	M-CAP	1749	2910	292	0.891174	0.918612	Malar flattening
HP:0000277	0.858367	FATHMM	2561	2910	617	0.844319	0.871342	Abnormality of the mandible
HP:0000277	0.864264	VEST3	2561	2910	617	0.850445	0.876992	Abnormality of the mandible
HP:0000277	0.873691	MetaSVM	2561	2910	617	0.860255	0.886007	Abnormality of the mandible
HP:0000277	0.891651	MetaLR	2561	2910	617	0.879012	0.903115	Abnormality of the mandible
HP:0000277	0.91471	M-CAP	2561	2910	617	0.903251	0.924924	Abnormality of the mandible
HP:0000286	0.796372	FATHMM	1573	2910	342	0.775747	0.81555	Epicanthus
HP:0000286	0.808197	VEST3	1573	2910	342	0.787985	0.826906	Epicanthus
HP:0000286	0.799127	MetaSVM	1573	2910	342	0.778596	0.818199	Epicanthus
HP:0000286	0.835389	MetaLR	1573	2910	342	0.816235	0.852905	Epicanthus
HP:0000286	0.876055	M-CAP	1573	2910	342	0.858832	0.891442	Epicanthus
HP:0000288	0.769761	VEST3	1425	2910	364	0.747181	0.790889	Abnormality of the philtrum
HP:0000288	0.799822	MetaSVM	1425	2910	364	0.778238	0.819793	Abnormality of the philtrum
HP:0000288	0.811152	MetaLR	1425	2910	364	0.789988	0.83064	Abnormality of the philtrum
HP:0000288	0.839493	M-CAP	1425	2910	364	0.819508	0.85765	Abnormality of the philtrum
HP:0000288	0.763023	FATHMM	1425	2910	364	0.740241	0.784388	Abnormality of the philtrum
HP:0000290	0.82671	VEST3	2307	2910	570	0.810717	0.841615	Abnormality of the forehead
HP:0000290	0.854847	MetaSVM	2307	2910	570	0.839874	0.868638	Abnormality of the forehead
HP:0000290	0.861561	MetaLR	2307	2910	570	0.846857	0.875061	Abnormality of the forehead
HP:0000290	0.883979	M-CAP	2307	2910	570	0.870258	0.896422	Abnormality of the forehead
HP:0000290	0.820447	FATHMM	2307	2910	570	0.804248	0.835579	Abnormality of the forehead
HP:0000309	0.84508	VEST3	2135	2910	414	0.829104	0.859815	Abnormality of the midface
HP:0000309	0.864452	MetaSVM	2135	2910	414	0.849266	0.878328	Abnormality of the midface
HP:0000309	0.890492	MetaLR	2135	2910	414	0.876527	0.903053	Abnormality of the midface
HP:0000309	0.913912	M-CAP	2135	2910	414	0.901245	0.925089	Abnormality of the midface
HP:0000309	0.85979	FATHMM	2135	2910	414	0.844405	0.87388	Abnormality of the midface
HP:0000315	0.905572	FATHMM	4376	2910	1276	0.896544	0.913887	Abnormality of the orbital region
HP:0000315	0.899465	VEST3	4376	2910	1276	0.890198	0.90803	Abnormality of the orbital region
HP:0000315	0.918725	MetaSVM	4376	2910	1276	0.910252	0.926462	Abnormality of the orbital region
HP:0000315	0.926797	MetaLR	4376	2910	1276	0.918695	0.934149	Abnormality of the orbital region
HP:0000315	0.940261	M-CAP	4376	2910	1276	0.932841	0.946909	Abnormality of the orbital region
HP:0000316	0.866447	MetaSVM	2251	2910	431	0.851759	0.879886	Hypertelorism
HP:0000316	0.888242	MetaLR	2251	2910	431	0.874549	0.90061	Hypertelorism
HP:0000316	0.913687	M-CAP	2251	2910	431	0.901358	0.924604	Hypertelorism
HP:0000316	0.857153	FATHMM	2251	2910	431	0.84208	0.871008	Hypertelorism
HP:0000316	0.851381	VEST3	2251	2910	431	0.836079	0.865484	Hypertelorism
HP:0000347	0.849051	FATHMM	2312	2910	534	0.833871	0.863071	Micrognathia
HP:0000347	0.857462	VEST3	2312	2910	534	0.842609	0.871127	Micrognathia
HP:0000347	0.862568	MetaSVM	2312	2910	534	0.847922	0.87601	Micrognathia
HP:0000347	0.883781	MetaLR	2312	2910	534	0.870066	0.89622	Micrognathia
HP:0000347	0.910026	M-CAP	2312	2910	534	0.897661	0.921029	Micrognathia
HP:0000356	0.882592	MetaSVM	2807	2910	694	0.87015	0.893987	Abnormality of the outer ear
HP:0000356	0.896989	MetaLR	2807	2910	694	0.885189	0.907704	Abnormality of the outer ear
HP:0000356	0.918847	M-CAP	2807	2910	694	0.908155	0.928393	Abnormality of the outer ear
HP:0000356	0.868318	FATHMM	2807	2910	694	0.855297	0.880331	Abnormality of the outer ear
HP:0000356	0.866746	VEST3	2807	2910	694	0.853665	0.878824	Abnormality of the outer ear
HP:0000357	0.851905	MetaSVM	2213	2910	521	0.836488	0.866101	Abnormal location of ears
HP:0000357	0.867236	MetaLR	2213	2910	521	0.852451	0.880747	Abnormal location of ears
HP:0000357	0.897778	M-CAP	2213	2910	521	0.884448	0.909727	Abnormal location of ears
HP:0000357	0.830332	FATHMM	2213	2910	521	0.814116	0.845402	Abnormal location of ears
HP:0000357	0.839781	VEST3	2213	2910	521	0.823903	0.854481	Abnormal location of ears
HP:0000358	0.819751	FATHMM	1856	2910	377	0.801598	0.836583	Posteriorly rotated ears
HP:0000358	0.824464	VEST3	1856	2910	377	0.806481	0.841106	Posteriorly rotated ears
HP:0000358	0.832356	MetaSVM	1856	2910	377	0.814667	0.848669	Posteriorly rotated ears
HP:0000358	0.856829	MetaLR	1856	2910	377	0.840145	0.872037	Posteriorly rotated ears
HP:0000358	0.8895	M-CAP	1856	2910	377	0.874411	0.902978	Posteriorly rotated ears
HP:0000359	0.899528	FATHMM	3584	2910	788	0.889249	0.908951	Abnormality of the inner ear
HP:0000359	0.881432	VEST3	3584	2910	788	0.870432	0.891613	Abnormality of the inner ear
HP:0000359	0.911604	MetaSVM	3584	2910	788	0.901859	0.920467	Abnormality of the inner ear
HP:0000359	0.92099	MetaLR	3584	2910	788	0.911695	0.929383	Abnormality of the inner ear
HP:0000359	0.936224	M-CAP	3584	2910	788	0.927741	0.943772	Abnormality of the inner ear
HP:0000363	0.720948	MetaSVM	787	2910	81	0.688562	0.751183	Abnormality of earlobe
HP:0000363	0.811842	MetaLR	787	2910	81	0.783005	0.837641	Abnormality of earlobe
HP:0000363	0.865378	M-CAP	787	2910	81	0.839701	0.887493	Abnormality of earlobe
HP:0000363	0.781879	FATHMM	787	2910	81	0.751658	0.809355	Abnormality of earlobe
HP:0000363	0.741619	VEST3	787	2910	81	0.709879	0.771007	Abnormality of earlobe
HP:0000364	0.902964	FATHMM	4295	2910	968	0.893744	0.911464	Hearing abnormality
HP:0000364	0.890825	VEST3	4295	2910	968	0.881143	0.899808	Hearing abnormality
HP:0000364	0.919356	MetaSVM	4295	2910	968	0.910829	0.927133	Hearing abnormality
HP:0000364	0.924028	MetaLR	4295	2910	968	0.915715	0.931582	Hearing abnormality
HP:0000364	0.935986	M-CAP	4295	2910	968	0.928264	0.942928	Hearing abnormality
HP:0000365	0.902387	FATHMM	4203	2910	943	0.893039	0.910999	Hearing impairment
HP:0000365	0.88936	VEST3	4203	2910	943	0.879515	0.898494	Hearing impairment
HP:0000365	0.918945	MetaSVM	4203	2910	943	0.910302	0.926822	Hearing impairment
HP:0000365	0.923615	MetaLR	4203	2910	943	0.915188	0.931268	Hearing impairment
HP:0000365	0.935815	M-CAP	4203	2910	943	0.927996	0.942838	Hearing impairment
HP:0000366	0.909233	MetaSVM	3992	2910	1057	0.899919	0.917759	Abnormality of the nose
HP:0000366	0.917686	MetaLR	3992	2910	1057	0.908748	0.925819	Abnormality of the nose
HP:0000366	0.933939	M-CAP	3992	2910	1057	0.925804	0.941239	Abnormality of the nose
HP:0000366	0.892476	FATHMM	3992	2910	1057	0.882481	0.901714	Abnormality of the nose
HP:0000366	0.895805	VEST3	3992	2910	1057	0.88594	0.904909	Abnormality of the nose
HP:0000368	0.823192	MetaSVM	1743	2910	328	0.804565	0.840396	Low-set, posteriorly rotated ears
HP:0000368	0.85055	MetaLR	1743	2910	328	0.833029	0.866527	Low-set, posteriorly rotated ears
HP:0000368	0.886057	M-CAP	1743	2910	328	0.870268	0.900144	Low-set, posteriorly rotated ears
HP:0000368	0.813701	FATHMM	1743	2910	328	0.794728	0.831293	Low-set, posteriorly rotated ears
HP:0000368	0.819863	VEST3	1743	2910	328	0.801112	0.837205	Low-set, posteriorly rotated ears
HP:0000369	0.851279	MetaSVM	2179	2910	509	0.835712	0.865608	Low-set ears
HP:0000369	0.867248	MetaLR	2179	2910	509	0.852343	0.880858	Low-set ears
HP:0000369	0.897067	M-CAP	2179	2910	509	0.88359	0.909144	Low-set ears
HP:0000369	0.830337	FATHMM	2179	2910	509	0.81399	0.845519	Low-set ears
HP:0000369	0.839979	VEST3	2179	2910	509	0.82398	0.85478	Low-set ears
HP:0000370	0.781339	FATHMM	1407	2910	367	0.758976	0.802169	Abnormality of the middle ear
HP:0000370	0.781295	VEST3	1407	2910	367	0.75893	0.802126	Abnormality of the middle ear
HP:0000370	0.807816	MetaSVM	1407	2910	367	0.786384	0.827568	Abnormality of the middle ear
HP:0000370	0.834521	MetaLR	1407	2910	367	0.814181	0.853037	Abnormality of the middle ear
HP:0000370	0.85278	M-CAP	1407	2910	367	0.833287	0.870348	Abnormality of the middle ear
HP:0000377	0.83808	VEST3	2133	2910	438	0.821832	0.853111	Abnormality of the pinna
HP:0000377	0.855852	MetaSVM	2133	2910	438	0.840296	0.870126	Abnormality of the pinna
HP:0000377	0.87928	MetaLR	2133	2910	438	0.864757	0.892438	Abnormality of the pinna
HP:0000377	0.907206	M-CAP	2133	2910	438	0.894138	0.918808	Abnormality of the pinna
HP:0000377	0.847252	FATHMM	2133	2910	438	0.831352	0.861902	Abnormality of the pinna
HP:0000407	0.898488	MetaSVM	3155	2910	625	0.887454	0.908551	Sensorineural hearing impairment
HP:0000407	0.87842	FATHMM	3155	2910	625	0.866548	0.88937	Sensorineural hearing impairment
HP:0000407	0.858137	VEST3	3155	2910	625	0.845521	0.869881	Sensorineural hearing impairment
HP:0000407	0.903543	MetaLR	3155	2910	625	0.892739	0.913364	Sensorineural hearing impairment
HP:0000407	0.920644	M-CAP	3155	2910	625	0.910686	0.929578	Sensorineural hearing impairment
HP:0000422	0.88429	MetaLR	2556	2910	610	0.8713	0.896125	Abnormality of the nasal bridge
HP:0000422	0.905417	M-CAP	2556	2910	610	0.893446	0.916168	Abnormality of the nasal bridge
HP:0000422	0.867526	MetaSVM	2556	2910	610	0.853823	0.880125	Abnormality of the nasal bridge
HP:0000422	0.849364	FATHMM	2556	2910	610	0.834966	0.862712	Abnormality of the nasal bridge
HP:0000422	0.857921	VEST3	2556	2910	610	0.843841	0.870926	Abnormality of the nasal bridge
HP:0000429	0.798976	FATHMM	1793	2910	389	0.779784	0.816888	Abnormality of the nasal alae
HP:0000429	0.797694	VEST3	1793	2910	389	0.778461	0.815652	Abnormality of the nasal alae
HP:0000429	0.829883	MetaSVM	1793	2910	389	0.811779	0.846575	Abnormality of the nasal alae
HP:0000429	0.842804	MetaLR	1793	2910	389	0.825213	0.858927	Abnormality of the nasal alae
HP:0000429	0.869746	M-CAP	1793	2910	389	0.853359	0.884549	Abnormality of the nasal alae
HP:0000463	0.78744	VEST3	1641	2910	325	0.766973	0.806562	Anteverted nares
HP:0000463	0.817139	MetaSVM	1641	2910	325	0.797689	0.835105	Anteverted nares
HP:0000463	0.829747	MetaLR	1641	2910	325	0.810784	0.847169	Anteverted nares
HP:0000463	0.859895	M-CAP	1641	2910	325	0.842245	0.875862	Anteverted nares
HP:0000463	0.78234	FATHMM	1641	2910	325	0.761715	0.801644	Anteverted nares
HP:0000464	0.788787	VEST3	1826	2910	409	0.769459	0.806902	Abnormality of the neck
HP:0000464	0.83435	MetaSVM	1826	2910	409	0.816588	0.850706	Abnormality of the neck
HP:0000464	0.836167	MetaLR	1826	2910	409	0.818476	0.852444	Abnormality of the neck
HP:0000464	0.864256	M-CAP	1826	2910	409	0.847766	0.879214	Abnormality of the neck
HP:0000464	0.788342	FATHMM	1826	2910	409	0.769001	0.806472	Abnormality of the neck
HP:0000470	0.72347	VEST3	1197	2910	252	0.697429	0.748079	Short neck
HP:0000470	0.761889	MetaSVM	1197	2910	252	0.736928	0.785173	Short neck
HP:0000470	0.764617	MetaLR	1197	2910	252	0.739742	0.787796	Short neck
HP:0000470	0.799745	M-CAP	1197	2910	252	0.776111	0.821459	Short neck
HP:0000470	0.706909	FATHMM	1197	2910	252	0.680477	0.732016	Short neck
HP:0000478	0.934729	VEST3	7619	2910	2416	0.928958	0.940061	Abnormality of the eye
HP:0000478	0.951861	MetaSVM	7619	2910	2416	0.94682	0.956446	Abnormality of the eye
HP:0000478	0.954504	MetaLR	7619	2910	2416	0.949589	0.958961	Abnormality of the eye
HP:0000478	0.960982	M-CAP	7619	2910	2416	0.956394	0.965105	Abnormality of the eye
HP:0000478	0.939704	FATHMM	7619	2910	2416	0.934132	0.944832	Abnormality of the eye
HP:0000479	0.853244	VEST3	2749	2910	768	0.839516	0.865985	Abnormality of the retina
HP:0000479	0.88346	MetaSVM	2749	2910	768	0.870919	0.89493	Abnormality of the retina
HP:0000479	0.888332	MetaLR	2749	2910	768	0.876005	0.899574	Abnormality of the retina
HP:0000479	0.909096	M-CAP	2749	2910	768	0.897763	0.919286	Abnormality of the retina
HP:0000479	0.850681	FATHMM	2749	2910	768	0.836862	0.86352	Abnormality of the retina
HP:0000481	0.903854	MetaLR	2585	2910	695	0.891874	0.914633	Abnormality of the cornea
HP:0000481	0.914397	M-CAP	2585	2910	695	0.902978	0.924584	Abnormality of the cornea
HP:0000481	0.859073	VEST3	2585	2910	695	0.845119	0.87196	Abnormality of the cornea
HP:0000481	0.883554	MetaSVM	2585	2910	695	0.870607	0.89536	Abnormality of the cornea
HP:0000481	0.874159	FATHMM	2585	2910	695	0.860808	0.886399	Abnormality of the cornea
HP:0000486	0.815288	VEST3	2197	2910	593	0.798507	0.830967	Strabismus
HP:0000486	0.852785	MetaSVM	2197	2910	593	0.837344	0.866992	Strabismus
HP:0000486	0.861618	MetaLR	2197	2910	593	0.846537	0.875435	Strabismus
HP:0000486	0.883944	M-CAP	2197	2910	593	0.869865	0.89668	Strabismus
HP:0000486	0.824755	FATHMM	2197	2910	593	0.808286	0.840089	Strabismus
HP:0000490	0.757463	FATHMM	815	2910	115	0.726839	0.785666	Deeply set eye
HP:0000490	0.750819	VEST3	815	2910	115	0.719959	0.77932	Deeply set eye
HP:0000490	0.713505	MetaSVM	815	2910	115	0.681488	0.743515	Deeply set eye
HP:0000490	0.806585	MetaLR	815	2910	115	0.778017	0.832268	Deeply set eye
HP:0000490	0.862899	M-CAP	815	2910	115	0.837532	0.88485	Deeply set eye
HP:0000492	0.866559	VEST3	3046	2910	746	0.854014	0.878179	Abnormality of the eyelid
HP:0000492	0.88402	MetaSVM	3046	2910	746	0.872156	0.894916	Abnormality of the eyelid
HP:0000492	0.898805	MetaLR	3046	2910	746	0.887581	0.909024	Abnormality of the eyelid
HP:0000492	0.918862	M-CAP	3046	2910	746	0.908622	0.928046	Abnormality of the eyelid
HP:0000492	0.872538	FATHMM	3046	2910	746	0.860218	0.883919	Abnormality of the eyelid
HP:0000494	0.708959	FATHMM	1279	2910	279	0.683453	0.733213	Downslanted palpebral fissures
HP:0000494	0.736248	VEST3	1279	2910	279	0.711399	0.759679	Downslanted palpebral fissures
HP:0000494	0.749132	MetaSVM	1279	2910	279	0.724635	0.772135	Downslanted palpebral fissures
HP:0000494	0.764917	MetaLR	1279	2910	279	0.740888	0.787357	Downslanted palpebral fissures
HP:0000494	0.81122	M-CAP	1279	2910	279	0.788835	0.831739	Downslanted palpebral fissures
HP:0000496	0.917142	MetaLR	4286	2910	1090	0.908507	0.92503	Abnormality of eye movement
HP:0000496	0.932237	M-CAP	4286	2910	1090	0.924314	0.939385	Abnormality of eye movement
HP:0000496	0.885493	VEST3	4286	2910	1090	0.875609	0.894686	Abnormality of eye movement
HP:0000496	0.916467	MetaSVM	4286	2910	1090	0.907802	0.924386	Abnormality of eye movement
HP:0000496	0.891524	FATHMM	4286	2910	1090	0.881857	0.90049	Abnormality of eye movement
HP:0000499	0.771181	VEST3	1173	2910	178	0.746259	0.794329	Abnormality of the eyelashes
HP:0000499	0.801116	MetaSVM	1173	2910	178	0.777285	0.822977	Abnormality of the eyelashes
HP:0000499	0.851105	MetaLR	1173	2910	178	0.829564	0.870349	Abnormality of the eyelashes
HP:0000499	0.87454	M-CAP	1173	2910	178	0.854327	0.892302	Abnormality of the eyelashes
HP:0000499	0.816788	FATHMM	1173	2910	178	0.793607	0.837898	Abnormality of the eyelashes
HP:0000501	0.813751	FATHMM	1506	2910	321	0.793284	0.832618	Glaucoma
HP:0000501	0.822881	VEST3	1506	2910	321	0.80277	0.841347	Glaucoma
HP:0000501	0.812562	MetaSVM	1506	2910	321	0.79205	0.83148	Glaucoma
HP:0000501	0.855601	MetaLR	1506	2910	321	0.836927	0.872463	Glaucoma
HP:0000501	0.889417	M-CAP	1506	2910	321	0.872557	0.904292	Glaucoma
HP:0000504	0.870228	VEST3	3366	2910	1097	0.858447	0.881164	Abnormality of vision
HP:0000504	0.903196	MetaSVM	3366	2910	1097	0.892737	0.912735	Abnormality of vision
HP:0000504	0.910126	MetaLR	3366	2910	1097	0.899985	0.919331	Abnormality of vision
HP:0000504	0.920082	M-CAP	3366	2910	1097	0.910428	0.928776	Abnormality of vision
HP:0000504	0.881009	FATHMM	3366	2910	1097	0.869629	0.891519	Abnormality of vision
HP:0000505	0.847217	VEST3	2587	2910	683	0.832832	0.860572	Visual impairment
HP:0000505	0.885068	MetaSVM	2587	2910	683	0.872194	0.896798	Visual impairment
HP:0000505	0.894746	MetaLR	2587	2910	683	0.882321	0.905999	Visual impairment
HP:0000505	0.907489	M-CAP	2587	2910	683	0.895703	0.918066	Visual impairment
HP:0000505	0.859504	FATHMM	2587	2910	683	0.845572	0.872369	Visual impairment
HP:0000508	0.831892	FATHMM	2066	2910	506	0.815144	0.847406	Ptosis
HP:0000508	0.823458	VEST3	2066	2910	506	0.806411	0.839302	Ptosis
HP:0000508	0.847311	MetaSVM	2066	2910	506	0.831148	0.862184	Ptosis
HP:0000508	0.866015	MetaLR	2066	2910	506	0.850635	0.880035	Ptosis
HP:0000508	0.893169	M-CAP	2066	2910	506	0.8791	0.905777	Ptosis
HP:0000517	0.851419	FATHMM	2616	2910	750	0.837267	0.864539	Abnormality of the lens
HP:0000517	0.851642	VEST3	2616	2910	750	0.837499	0.864754	Abnormality of the lens
HP:0000517	0.878208	MetaSVM	2616	2910	750	0.86511	0.890196	Abnormality of the lens
HP:0000517	0.88852	MetaLR	2616	2910	750	0.875877	0.900022	Abnormality of the lens
HP:0000517	0.899477	M-CAP	2616	2910	750	0.887354	0.910428	Abnormality of the lens
HP:0000518	0.845516	VEST3	2555	2910	736	0.830977	0.859016	Cataract
HP:0000518	0.874703	MetaSVM	2555	2910	736	0.861293	0.886986	Cataract
HP:0000518	0.883904	MetaLR	2555	2910	736	0.870894	0.89576	Cataract
HP:0000518	0.895266	M-CAP	2555	2910	736	0.882784	0.906559	Cataract
HP:0000518	0.845654	FATHMM	2555	2910	736	0.83112	0.859149	Cataract
HP:0000520	0.804476	VEST3	1473	2910	221	0.783427	0.82394	Proptosis
HP:0000520	0.813658	MetaSVM	1473	2910	221	0.792951	0.832731	Proptosis
HP:0000520	0.85111	MetaLR	1473	2910	221	0.832001	0.868389	Proptosis
HP:0000520	0.897415	M-CAP	1473	2910	221	0.880852	0.911907	Proptosis
HP:0000520	0.814741	FATHMM	1473	2910	221	0.794075	0.833766	Proptosis
HP:0000525	0.829343	FATHMM	1986	2910	584	0.812155	0.845258	Abnormality of the iris
HP:0000525	0.83119	VEST3	1986	2910	584	0.814069	0.84703	Abnormality of the iris
HP:0000525	0.833895	MetaSVM	1986	2910	584	0.816875	0.849624	Abnormality of the iris
HP:0000525	0.863049	MetaLR	1986	2910	584	0.847215	0.877479	Abnormality of the iris
HP:0000525	0.879703	M-CAP	1986	2910	584	0.864646	0.893292	Abnormality of the iris
HP:0000534	0.818998	FATHMM	1661	2910	350	0.799739	0.836782	Abnormality of the eyebrow
HP:0000534	0.796	VEST3	1661	2910	350	0.775936	0.814697	Abnormality of the eyebrow
HP:0000534	0.827512	MetaSVM	1661	2910	350	0.808579	0.844931	Abnormality of the eyebrow
HP:0000534	0.853512	MetaLR	1661	2910	350	0.835677	0.869713	Abnormality of the eyebrow
HP:0000534	0.872208	M-CAP	1661	2910	350	0.855274	0.887422	Abnormality of the eyebrow
HP:0000539	0.801528	VEST3	1728	2910	419	0.782051	0.819666	Abnormality of refraction
HP:0000539	0.775407	FATHMM	1728	2910	419	0.755121	0.794469	Abnormality of refraction
HP:0000539	0.81778	MetaSVM	1728	2910	419	0.798868	0.83528	Abnormality of refraction
HP:0000539	0.828483	MetaLR	1728	2910	419	0.809973	0.845534	Abnormality of refraction
HP:0000539	0.853483	M-CAP	1728	2910	419	0.836013	0.869383	Abnormality of refraction
HP:0000545	0.844015	M-CAP	1516	2910	353	0.824867	0.861421	Myopia
HP:0000545	0.761926	FATHMM	1516	2910	353	0.739828	0.782698	Myopia
HP:0000545	0.783951	VEST3	1516	2910	353	0.762517	0.803948	Myopia
HP:0000545	0.803015	MetaSVM	1516	2910	353	0.782225	0.822272	Myopia
HP:0000545	0.817594	MetaLR	1516	2910	353	0.797345	0.836235	Myopia
HP:0000549	0.88804	M-CAP	2322	2910	611	0.874559	0.900238	Abnormal conjugate eye movement
HP:0000549	0.817397	VEST3	2322	2910	611	0.801156	0.83259	Abnormal conjugate eye movement
HP:0000549	0.858294	MetaSVM	2322	2910	611	0.843508	0.871895	Abnormal conjugate eye movement
HP:0000549	0.866321	MetaLR	2322	2910	611	0.851863	0.879567	Abnormal conjugate eye movement
HP:0000549	0.829949	FATHMM	2322	2910	611	0.814119	0.844689	Abnormal conjugate eye movement
HP:0000553	0.833474	FATHMM	2298	2910	702	0.81768	0.848154	Abnormality of the uvea
HP:0000553	0.84766	VEST3	2298	2910	702	0.83238	0.861779	Abnormality of the uvea
HP:0000553	0.849671	MetaSVM	2298	2910	702	0.834467	0.863707	Abnormality of the uvea
HP:0000553	0.87006	MetaLR	2298	2910	702	0.855683	0.883199	Abnormality of the uvea
HP:0000553	0.888212	M-CAP	2298	2910	702	0.874665	0.900461	Abnormality of the uvea
HP:0000587	0.856513	MetaLR	2244	2910	658	0.841389	0.870416	Abnormality of the optic nerve
HP:0000587	0.874236	M-CAP	2244	2910	658	0.859864	0.887327	Abnormality of the optic nerve
HP:0000587	0.813528	FATHMM	2244	2910	658	0.796874	0.82911	Abnormality of the optic nerve
HP:0000587	0.808075	VEST3	2244	2910	658	0.791252	0.823844	Abnormality of the optic nerve
HP:0000587	0.851641	MetaSVM	2244	2910	658	0.836325	0.865755	Abnormality of the optic nerve
HP:0000591	0.784987	FATHMM	619	2910	71	0.750862	0.815585	Abnormality of the sclera
HP:0000591	0.851022	MetaLR	619	2910	71	0.820743	0.876952	Abnormality of the sclera
HP:0000591	0.898696	M-CAP	619	2910	71	0.872331	0.920114	Abnormality of the sclera
HP:0000591	0.803742	VEST3	619	2910	71	0.770564	0.833161	Abnormality of the sclera
HP:0000591	0.710002	MetaSVM	619	2910	71	0.672999	0.744407	Abnormality of the sclera
HP:0000598	0.926194	FATHMM	5647	2910	1471	0.919078	0.93273	Abnormality of the ear
HP:0000598	0.917034	VEST3	5647	2910	1471	0.90955	0.92395	Abnormality of the ear
HP:0000598	0.938776	MetaSVM	5647	2910	1471	0.932216	0.944738	Abnormality of the ear
HP:0000598	0.943573	MetaLR	5647	2910	1471	0.937245	0.949299	Abnormality of the ear
HP:0000598	0.953426	M-CAP	5647	2910	1471	0.947611	0.958624	Abnormality of the ear
HP:0000606	0.893081	M-CAP	2010	2910	439	0.878802	0.905859	Abnormality of the periorbital region
HP:0000606	0.841275	FATHMM	2010	2910	439	0.824641	0.856606	Abnormality of the periorbital region
HP:0000606	0.818824	VEST3	2010	2910	439	0.801373	0.835057	Abnormality of the periorbital region
HP:0000606	0.851467	MetaSVM	2010	2910	439	0.835239	0.866352	Abnormality of the periorbital region
HP:0000606	0.872779	MetaLR	2010	2910	439	0.857486	0.886649	Abnormality of the periorbital region
HP:0000615	0.820615	M-CAP	790	2910	165	0.792287	0.84583	Abnormality of the pupil
HP:0000615	0.754997	FATHMM	790	2910	165	0.723784	0.783737	Abnormality of the pupil
HP:0000615	0.743187	VEST3	790	2910	165	0.711562	0.772453	Abnormality of the pupil
HP:0000615	0.706437	MetaSVM	790	2910	165	0.673711	0.737162	Abnormality of the pupil
HP:0000615	0.804541	MetaLR	790	2910	165	0.775403	0.830724	Abnormality of the pupil
HP:0000618	0.812386	M-CAP	1009	2910	204	0.787101	0.835296	Blindness
HP:0000618	0.720375	FATHMM	1009	2910	204	0.691863	0.747213	Blindness
HP:0000618	0.706619	VEST3	1009	2910	204	0.677761	0.733907	Blindness
HP:0000618	0.790167	MetaSVM	1009	2910	204	0.763939	0.814189	Blindness
HP:0000618	0.795408	MetaLR	1009	2910	204	0.769392	0.819178	Blindness
HP:0000639	0.840344	VEST3	2766	2910	624	0.826217	0.853527	Nystagmus
HP:0000639	0.877029	MetaSVM	2766	2910	624	0.864258	0.888753	Nystagmus
HP:0000639	0.876348	MetaLR	2766	2910	624	0.863548	0.888102	Nystagmus
HP:0000639	0.897697	M-CAP	2766	2910	624	0.885839	0.908451	Nystagmus
HP:0000639	0.837547	FATHMM	2766	2910	624	0.823327	0.850829	Nystagmus
HP:0000648	0.797625	VEST3	2076	2910	453	0.779791	0.814358	Optic atrophy
HP:0000648	0.846366	MetaSVM	2076	2910	453	0.830206	0.861245	Optic atrophy
HP:0000648	0.851915	MetaLR	2076	2910	453	0.835977	0.866552	Optic atrophy
HP:0000648	0.870622	M-CAP	2076	2910	453	0.855487	0.884387	Optic atrophy
HP:0000648	0.809112	FATHMM	2076	2910	453	0.791633	0.825449	Optic atrophy
HP:0000670	0.810772	FATHMM	881	2910	152	0.783545	0.835293	Carious teeth
HP:0000670	0.781391	VEST3	881	2910	152	0.752879	0.807456	Carious teeth
HP:0000670	0.764111	MetaSVM	881	2910	152	0.734937	0.790987	Carious teeth
HP:0000670	0.856925	MetaLR	881	2910	152	0.832213	0.878528	Carious teeth
HP:0000670	0.898642	M-CAP	881	2910	152	0.876904	0.916905	Carious teeth
HP:0000691	0.701124	MetaSVM	685	2910	100	0.665759	0.734241	Microdontia
HP:0000691	0.828527	MetaLR	685	2910	100	0.798435	0.854942	Microdontia
HP:0000691	0.89785	M-CAP	685	2910	100	0.872838	0.918403	Microdontia
HP:0000691	0.780955	FATHMM	685	2910	100	0.748416	0.810353	Microdontia
HP:0000691	0.761204	VEST3	685	2910	100	0.727831	0.791656	Microdontia
HP:0000692	0.757896	MetaSVM	1216	2910	309	0.733013	0.781151	Misalignment of teeth
HP:0000692	0.788794	MetaLR	1216	2910	309	0.764942	0.810824	Misalignment of teeth
HP:0000692	0.828694	M-CAP	1216	2910	309	0.806469	0.848846	Misalignment of teeth
HP:0000692	0.73497	FATHMM	1216	2910	309	0.709434	0.759024	Misalignment of teeth
HP:0000692	0.744959	VEST3	1216	2910	309	0.719697	0.768676	Misalignment of teeth
HP:0000707	0.961071	MetaSVM	9603	2910	4060	0.957013	0.964761	Abnormality of the nervous system
HP:0000707	0.96308	MetaLR	9603	2910	4060	0.959118	0.966672	Abnormality of the nervous system
HP:0000707	0.96828	M-CAP	9603	2910	4060	0.964582	0.971604	Abnormality of the nervous system
HP:0000707	0.951074	FATHMM	9603	2910	4060	0.946574	0.955212	Abnormality of the nervous system
HP:0000707	0.945532	VEST3	9603	2910	4060	0.940811	0.949897	Abnormality of the nervous system
HP:0000708	0.94224	MetaLR	5332	2910	2171	0.935651	0.948193	Behavioral abnormality
HP:0000708	0.951384	M-CAP	5332	2910	2171	0.945276	0.956842	Behavioral abnormality
HP:0000708	0.936727	MetaSVM	5332	2910	2171	0.929869	0.942956	Behavioral abnormality
HP:0000708	0.925108	FATHMM	5332	2910	2171	0.91773	0.931874	Behavioral abnormality
HP:0000708	0.912005	VEST3	5332	2910	2171	0.904098	0.919318	Behavioral abnormality
HP:0000738	0.867991	MetaLR	1478	2910	600	0.849758	0.884313	Hallucinations
HP:0000738	0.899769	M-CAP	1478	2910	600	0.883386	0.914074	Hallucinations
HP:0000738	0.834104	FATHMM	1478	2910	600	0.814262	0.852211	Hallucinations
HP:0000738	0.777223	VEST3	1478	2910	600	0.755292	0.797715	Hallucinations
HP:0000738	0.836259	MetaSVM	1478	2910	600	0.81651	0.854262	Hallucinations
HP:0000746	0.767653	FATHMM	824	2910	511	0.737581	0.795235	Delusions
HP:0000746	0.807863	MetaLR	824	2910	511	0.779522	0.833341	Delusions
HP:0000746	0.837938	M-CAP	824	2910	511	0.811177	0.861553	Delusions
HP:0000746	0.708326	VEST3	824	2910	511	0.67635	0.738364	Delusions
HP:0000746	0.712369	MetaSVM	824	2910	511	0.680502	0.742262	Delusions
HP:0000759	0.904941	MetaLR	3527	2910	1253	0.89481	0.914189	Abnormal peripheral nervous system morphology
HP:0000759	0.914927	M-CAP	3527	2910	1253	0.905256	0.923694	Abnormal peripheral nervous system morphology
HP:0000759	0.881764	FATHMM	3527	2910	1253	0.870685	0.892011	Abnormal peripheral nervous system morphology
HP:0000759	0.8648	VEST3	3527	2910	1253	0.853113	0.875693	Abnormal peripheral nervous system morphology
HP:0000759	0.901946	MetaSVM	3527	2910	1253	0.891685	0.911332	Abnormal peripheral nervous system morphology
HP:0000765	0.90227	MetaLR	3081	2910	670	0.891272	0.912266	Abnormality of the thorax
HP:0000765	0.876575	FATHMM	3081	2910	670	0.864483	0.887728	Abnormality of the thorax
HP:0000765	0.872355	VEST3	3081	2910	670	0.860101	0.883681	Abnormality of the thorax
HP:0000765	0.888747	MetaSVM	3081	2910	670	0.87715	0.899375	Abnormality of the thorax
HP:0000765	0.921617	M-CAP	3081	2910	670	0.911585	0.930597	Abnormality of the thorax
HP:0000766	0.854123	MetaLR	1630	2910	267	0.83614	0.870439	Abnormality of the sternum
HP:0000766	0.890418	M-CAP	1630	2910	267	0.874309	0.904688	Abnormality of the sternum
HP:0000766	0.811448	FATHMM	1630	2910	267	0.791722	0.829708	Abnormality of the sternum
HP:0000766	0.834307	VEST3	1630	2910	267	0.815461	0.851578	Abnormality of the sternum
HP:0000766	0.814537	MetaSVM	1630	2910	267	0.794923	0.832669	Abnormality of the sternum
HP:0000767	0.801217	FATHMM	1357	2910	185	0.779129	0.821602	Pectus excavatum
HP:0000767	0.820008	VEST3	1357	2910	185	0.798655	0.839551	Pectus excavatum
HP:0000767	0.790056	MetaSVM	1357	2910	185	0.767567	0.810905	Pectus excavatum
HP:0000767	0.843394	MetaLR	1357	2910	185	0.823072	0.861773	Pectus excavatum
HP:0000767	0.884787	M-CAP	1357	2910	185	0.86668	0.900716	Pectus excavatum
HP:0000768	0.702037	FATHMM	834	2910	94	0.670098	0.73212	Pectus carinatum
HP:0000768	0.728964	VEST3	834	2910	94	0.697767	0.758058	Pectus carinatum
HP:0000768	0.709836	MetaSVM	834	2910	94	0.678098	0.739646	Pectus carinatum
HP:0000768	0.764879	MetaLR	834	2910	94	0.734891	0.792433	Pectus carinatum
HP:0000768	0.810602	M-CAP	834	2910	94	0.782572	0.835777	Pectus carinatum
HP:0000769	0.824133	MetaLR	1777	2910	457	0.805726	0.84114	Abnormality of the breast
HP:0000769	0.864841	M-CAP	1777	2910	457	0.848142	0.879963	Abnormality of the breast
HP:0000769	0.79338	VEST3	1777	2910	457	0.773921	0.811572	Abnormality of the breast
HP:0000769	0.779433	FATHMM	1777	2910	457	0.759552	0.798106	Abnormality of the breast
HP:0000769	0.808635	MetaSVM	1777	2910	457	0.789676	0.826262	Abnormality of the breast
HP:0000772	0.797308	MetaLR	1098	2910	204	0.772489	0.820051	Abnormality of the ribs
HP:0000772	0.81781	M-CAP	1098	2910	204	0.793859	0.839541	Abnormality of the ribs
HP:0000772	0.752924	FATHMM	1098	2910	204	0.726539	0.777543	Abnormality of the ribs
HP:0000772	0.725916	VEST3	1098	2910	204	0.698759	0.751496	Abnormality of the ribs
HP:0000772	0.768023	MetaSVM	1098	2910	204	0.742126	0.792048	Abnormality of the ribs
HP:0000782	0.785897	FATHMM	864	2910	74	0.757278	0.811979	Abnormality of the scapula
HP:0000782	0.762596	VEST3	864	2910	74	0.73307	0.789793	Abnormality of the scapula
HP:0000782	0.73218	MetaSVM	864	2910	74	0.701643	0.760658	Abnormality of the scapula
HP:0000782	0.821697	MetaLR	864	2910	74	0.794731	0.845808	Abnormality of the scapula
HP:0000782	0.863838	M-CAP	864	2910	74	0.839312	0.885133	Abnormality of the scapula
HP:0000790	0.782924	FATHMM	666	2910	97	0.749991	0.812602	Hematuria
HP:0000790	0.767215	VEST3	666	2910	97	0.733595	0.797761	Hematuria
HP:0000790	0.722217	MetaSVM	666	2910	97	0.686956	0.754924	Hematuria
HP:0000790	0.8387	MetaLR	666	2910	97	0.80878	0.864722	Hematuria
HP:0000790	0.891786	M-CAP	666	2910	97	0.865837	0.913219	Hematuria
HP:0000795	0.791982	FATHMM	1366	2910	309	0.769637	0.812687	Abnormality of the urethra
HP:0000795	0.776118	VEST3	1366	2910	309	0.75324	0.797446	Abnormality of the urethra
HP:0000795	0.779958	MetaSVM	1366	2910	309	0.757204	0.801139	Abnormality of the urethra
HP:0000795	0.82486	MetaLR	1366	2910	309	0.803782	0.844112	Abnormality of the urethra
HP:0000795	0.875549	M-CAP	1366	2910	309	0.856963	0.892025	Abnormality of the urethra
HP:0000811	0.870324	FATHMM	3219	2910	881	0.858271	0.881495	Abnormal external genitalia
HP:0000811	0.867359	VEST3	3219	2910	881	0.855198	0.878645	Abnormal external genitalia
HP:0000811	0.884708	MetaSVM	3219	2910	881	0.873208	0.89529	Abnormal external genitalia
HP:0000811	0.897381	MetaLR	3219	2910	881	0.886414	0.9074	Abnormal external genitalia
HP:0000811	0.918432	M-CAP	3219	2910	881	0.908464	0.927402	Abnormal external genitalia
HP:0000812	0.866308	FATHMM	2705	2910	1102	0.852955	0.878621	Abnormal internal genitalia
HP:0000812	0.848356	VEST3	2705	2910	1102	0.834339	0.861384	Abnormal internal genitalia
HP:0000812	0.872142	MetaSVM	2705	2910	1102	0.859021	0.884207	Abnormal internal genitalia
HP:0000812	0.889786	MetaLR	2705	2910	1102	0.877419	0.901045	Abnormal internal genitalia
HP:0000812	0.909851	M-CAP	2705	2910	1102	0.89846	0.920077	Abnormal internal genitalia
HP:0000818	0.888162	FATHMM	3944	2910	1262	0.877942	0.897627	Abnormality of the endocrine system
HP:0000818	0.87843	VEST3	3944	2910	1262	0.867857	0.888266	Abnormality of the endocrine system
HP:0000818	0.907186	MetaSVM	3944	2910	1262	0.897725	0.915854	Abnormality of the endocrine system
HP:0000818	0.910509	MetaLR	3944	2910	1262	0.901191	0.919027	Abnormality of the endocrine system
HP:0000818	0.924711	M-CAP	3944	2910	1262	0.916051	0.932543	Abnormality of the endocrine system
HP:0000819	0.792927	MetaLR	1283	2910	432	0.769878	0.814225	Diabetes mellitus
HP:0000819	0.831958	M-CAP	1283	2910	432	0.810494	0.851436	Diabetes mellitus
HP:0000819	0.727082	VEST3	1283	2910	432	0.70204	0.750767	Diabetes mellitus
HP:0000819	0.785127	MetaSVM	1283	2910	432	0.7618	0.806748	Diabetes mellitus
HP:0000819	0.74265	FATHMM	1283	2910	432	0.718012	0.765837	Diabetes mellitus
HP:0000820	0.808268	MetaLR	1250	2910	336	0.785494	0.82915	Abnormality of the thyroid gland
HP:0000820	0.827634	M-CAP	1250	2910	336	0.80568	0.847577	Abnormality of the thyroid gland
HP:0000820	0.75938	FATHMM	1250	2910	336	0.734894	0.782274	Abnormality of the thyroid gland
HP:0000820	0.744592	VEST3	1250	2910	336	0.719676	0.768008	Abnormality of the thyroid gland
HP:0000820	0.802292	MetaSVM	1250	2910	336	0.779282	0.823446	Abnormality of the thyroid gland
HP:0000822	0.86075	MetaLR	1701	2910	395	0.843469	0.876403	Hypertension
HP:0000822	0.892059	M-CAP	1701	2910	395	0.876403	0.905945	Hypertension
HP:0000822	0.818302	FATHMM	1701	2910	395	0.799254	0.835913	Hypertension
HP:0000822	0.821384	VEST3	1701	2910	395	0.802451	0.838867	Hypertension
HP:0000822	0.826019	MetaSVM	1701	2910	395	0.807262	0.843305	Hypertension
HP:0000924	0.939685	FATHMM	7906	2910	2743	0.934219	0.944724	Abnormality of the skeletal system
HP:0000924	0.936863	VEST3	7906	2910	2743	0.931285	0.942016	Abnormality of the skeletal system
HP:0000924	0.951376	MetaSVM	7906	2910	2743	0.94641	0.955904	Abnormality of the skeletal system
HP:0000924	0.954221	MetaLR	7906	2910	2743	0.949387	0.958614	Abnormality of the skeletal system
HP:0000924	0.961805	M-CAP	7906	2910	2743	0.957348	0.965812	Abnormality of the skeletal system
HP:0000925	0.894994	FATHMM	3835	2910	862	0.884888	0.904308	Abnormality of the vertebral column
HP:0000925	0.885922	VEST3	3835	2910	862	0.875467	0.895603	Abnormality of the vertebral column
HP:0000925	0.908514	MetaSVM	3835	2910	862	0.898971	0.917238	Abnormality of the vertebral column
HP:0000925	0.918089	MetaLR	3835	2910	862	0.908981	0.92636	Abnormality of the vertebral column
HP:0000925	0.932957	M-CAP	3835	2910	862	0.924595	0.940452	Abnormality of the vertebral column
HP:0000927	0.836835	MetaLR	1454	2910	253	0.816941	0.85495	Abnormality of skeletal maturation
HP:0000927	0.817601	MetaSVM	1454	2910	253	0.796907	0.836618	Abnormality of skeletal maturation
HP:0000927	0.797558	FATHMM	1454	2910	253	0.776118	0.817428	Abnormality of skeletal maturation
HP:0000927	0.763629	VEST3	1454	2910	253	0.7411	0.784766	Abnormality of skeletal maturation
HP:0000927	0.86663	M-CAP	1454	2910	253	0.848167	0.883157	Abnormality of skeletal maturation
HP:0000929	0.933783	MetaSVM	5135	2910	1270	0.926648	0.940268	Abnormality of the skull
HP:0000929	0.939766	MetaLR	5135	2910	1270	0.93292	0.945954	Abnormality of the skull
HP:0000929	0.950291	M-CAP	5135	2910	1270	0.943998	0.95591	Abnormality of the skull
HP:0000929	0.920094	FATHMM	5135	2910	1270	0.912356	0.927203	Abnormality of the skull
HP:0000929	0.914185	VEST3	5135	2910	1270	0.906208	0.921542	Abnormality of the skull
HP:0000940	0.707293	FATHMM	1129	2910	216	0.680066	0.733113	Abnormal diaphysis morphology
HP:0000940	0.729639	VEST3	1129	2910	216	0.702965	0.754753	Abnormal diaphysis morphology
HP:0000940	0.746483	MetaSVM	1129	2910	216	0.720281	0.771011	Abnormal diaphysis morphology
HP:0000940	0.767073	MetaLR	1129	2910	216	0.741515	0.790817	Abnormal diaphysis morphology
HP:0000940	0.799205	M-CAP	1129	2910	216	0.774818	0.821559	Abnormal diaphysis morphology
HP:0000951	0.923653	FATHMM	5934	2910	2034	0.916617	0.930142	Abnormality of the skin
HP:0000951	0.919027	VEST3	5934	2910	2034	0.911809	0.925702	Abnormality of the skin
HP:0000951	0.936981	MetaSVM	5934	2910	2034	0.930508	0.942888	Abnormality of the skin
HP:0000951	0.942006	MetaLR	5934	2910	2034	0.935765	0.947675	Abnormality of the skin
HP:0000951	0.950835	M-CAP	5934	2910	2034	0.945032	0.956053	Abnormality of the skin
HP:0000953	0.84869	MetaLR	1324	2910	166	0.82836	0.866999	Hyperpigmentation of the skin
HP:0000953	0.871622	M-CAP	1324	2910	166	0.852501	0.888588	Hyperpigmentation of the skin
HP:0000953	0.799223	MetaSVM	1324	2910	166	0.776776	0.819935	Hyperpigmentation of the skin
HP:0000953	0.820937	FATHMM	1324	2910	166	0.799348	0.840667	Hyperpigmentation of the skin
HP:0000953	0.783185	VEST3	1324	2910	166	0.760169	0.80456	Hyperpigmentation of the skin
HP:0000958	0.752364	FATHMM	1030	2910	235	0.725075	0.777775	Dry skin
HP:0000958	0.714007	VEST3	1030	2910	235	0.685633	0.740789	Dry skin
HP:0000958	0.764792	MetaSVM	1030	2910	235	0.737912	0.789701	Dry skin
HP:0000958	0.803036	MetaLR	1030	2910	235	0.777615	0.826201	Dry skin
HP:0000958	0.807239	M-CAP	1030	2910	235	0.781998	0.830191	Dry skin
HP:0000961	0.778215	VEST3	652	2910	57	0.744699	0.808463	Cyanosis
HP:0000961	0.733765	MetaSVM	652	2910	57	0.698495	0.766289	Cyanosis
HP:0000961	0.863551	MetaLR	652	2910	57	0.835001	0.887825	Cyanosis
HP:0000961	0.912096	M-CAP	652	2910	57	0.887795	0.931539	Cyanosis
HP:0000961	0.81511	FATHMM	652	2910	57	0.783442	0.843075	Cyanosis
HP:0000962	0.758759	VEST3	1697	2910	252	0.737822	0.778525	Hyperkeratosis
HP:0000962	0.835819	MetaSVM	1697	2910	252	0.817426	0.852693	Hyperkeratosis
HP:0000962	0.85387	MetaLR	1697	2910	252	0.83625	0.869888	Hyperkeratosis
HP:0000962	0.865425	M-CAP	1697	2910	252	0.848346	0.880851	Hyperkeratosis
HP:0000962	0.821935	FATHMM	1697	2910	252	0.802999	0.839414	Hyperkeratosis
HP:0000963	0.780626	VEST3	756	2910	72	0.74971	0.808698	Thin skin
HP:0000963	0.815441	FATHMM	756	2910	72	0.786173	0.84151	Thin skin
HP:0000963	0.721916	MetaSVM	756	2910	72	0.688881	0.752703	Thin skin
HP:0000963	0.854378	MetaLR	756	2910	72	0.827394	0.877767	Thin skin
HP:0000963	0.87989	M-CAP	756	2910	72	0.854721	0.901203	Thin skin
HP:0000969	0.786707	VEST3	1861	2910	402	0.767505	0.804726	Edema
HP:0000969	0.834904	MetaSVM	1861	2910	402	0.817338	0.851089	Edema
HP:0000969	0.801932	FATHMM	1861	2910	402	0.783201	0.819419	Edema
HP:0000969	0.841146	MetaLR	1861	2910	402	0.823826	0.857059	Edema
HP:0000969	0.865536	M-CAP	1861	2910	402	0.849268	0.880295	Edema
HP:0000971	0.73366	VEST3	1157	2910	220	0.707427	0.758344	Abnormality of the sweat gland
HP:0000971	0.798069	MetaSVM	1157	2910	220	0.773947	0.820215	Abnormality of the sweat gland
HP:0000971	0.823488	MetaLR	1157	2910	220	0.800437	0.844395	Abnormality of the sweat gland
HP:0000971	0.83994	M-CAP	1157	2910	220	0.817669	0.859957	Abnormality of the sweat gland
HP:0000971	0.780747	FATHMM	1157	2910	220	0.755979	0.803655	Abnormality of the sweat gland
HP:0000973	0.754438	VEST3	915	2910	118	0.725495	0.781249	Cutis laxa
HP:0000973	0.749354	MetaSVM	915	2910	118	0.720241	0.776377	Cutis laxa
HP:0000973	0.821429	MetaLR	915	2910	118	0.795252	0.844911	Cutis laxa
HP:0000973	0.871118	M-CAP	915	2910	118	0.847807	0.891316	Cutis laxa
HP:0000973	0.781025	FATHMM	915	2910	118	0.753055	0.80664	Cutis laxa
HP:0000975	0.749254	FATHMM	987	2910	182	0.721257	0.775315	Hyperhidrosis
HP:0000975	0.703703	VEST3	987	2910	182	0.674447	0.731377	Hyperhidrosis
HP:0000975	0.773034	MetaSVM	987	2910	182	0.745847	0.7981	Hyperhidrosis
HP:0000975	0.797798	MetaLR	987	2910	182	0.771581	0.821701	Hyperhidrosis
HP:0000975	0.824772	M-CAP	987	2910	182	0.799779	0.847241	Hyperhidrosis
HP:0000978	0.840179	MetaLR	699	2910	108	0.811112	0.865514	Bruising susceptibility
HP:0000978	0.878836	M-CAP	699	2910	108	0.852491	0.901022	Bruising susceptibility
HP:0000978	0.781825	VEST3	699	2910	108	0.749668	0.810894	Bruising susceptibility
HP:0000978	0.708834	MetaSVM	699	2910	108	0.674047	0.741333	Bruising susceptibility
HP:0000978	0.787027	FATHMM	699	2910	108	0.755104	0.815803	Bruising susceptibility
HP:0000987	0.826683	MetaLR	832	2910	123	0.799439	0.850918	Atypical scarring of skin
HP:0000987	0.858992	M-CAP	832	2910	123	0.833647	0.881026	Atypical scarring of skin
HP:0000987	0.76388	FATHMM	832	2910	123	0.733817	0.791513	Atypical scarring of skin
HP:0000987	0.789574	VEST3	832	2910	123	0.760543	0.815937	Atypical scarring of skin
HP:0000987	0.739232	MetaSVM	832	2910	123	0.708316	0.767945	Atypical scarring of skin
HP:0000995	0.856526	MetaLR	1086	2910	66	0.834391	0.876142	Melanocytic nevus
HP:0000995	0.896404	M-CAP	1086	2910	66	0.876828	0.913178	Melanocytic nevus
HP:0000995	0.777433	VEST3	1086	2910	66	0.751717	0.80119	Melanocytic nevus
HP:0000995	0.794377	MetaSVM	1086	2910	66	0.769299	0.817376	Melanocytic nevus
HP:0000995	0.827016	FATHMM	1086	2910	66	0.803352	0.848369	Melanocytic nevus
HP:0000998	0.719508	FATHMM	1136	2910	244	0.692658	0.744875	Hypertrichosis
HP:0000998	0.702082	VEST3	1136	2910	244	0.674823	0.727977	Hypertrichosis
HP:0000998	0.769271	MetaSVM	1136	2910	244	0.743868	0.792856	Hypertrichosis
HP:0000998	0.772439	MetaLR	1136	2910	244	0.747143	0.795895	Hypertrichosis
HP:0000998	0.784723	M-CAP	1136	2910	244	0.759862	0.807661	Hypertrichosis
HP:0001000	0.900061	MetaLR	2598	2910	491	0.887922	0.911017	Abnormality of skin pigmentation
HP:0001000	0.919369	M-CAP	2598	2910	491	0.908261	0.929238	Abnormality of skin pigmentation
HP:0001000	0.873859	FATHMM	2598	2910	491	0.86053	0.886083	Abnormality of skin pigmentation
HP:0001000	0.856718	VEST3	2598	2910	491	0.842712	0.869671	Abnormality of skin pigmentation
HP:0001000	0.881846	MetaSVM	2598	2910	491	0.868859	0.893705	Abnormality of skin pigmentation
HP:0001005	0.809236	FATHMM	1137	2910	172	0.785349	0.831037	Dermatological manifestations of systemic disorders
HP:0001005	0.793656	VEST3	1137	2910	172	0.769141	0.816189	Dermatological manifestations of systemic disorders
HP:0001005	0.806122	MetaSVM	1137	2910	172	0.782105	0.828073	Dermatological manifestations of systemic disorders
HP:0001005	0.860818	MetaLR	1137	2910	172	0.839455	0.879746	Dermatological manifestations of systemic disorders
HP:0001005	0.884904	M-CAP	1137	2910	172	0.865015	0.902194	Dermatological manifestations of systemic disorders
HP:0001009	0.856847	MetaLR	939	2910	120	0.832955	0.877823	Telangiectasia
HP:0001009	0.886474	M-CAP	939	2910	120	0.86455	0.905239	Telangiectasia
HP:0001009	0.821041	FATHMM	939	2910	120	0.7952	0.844261	Telangiectasia
HP:0001009	0.781646	VEST3	939	2910	120	0.754075	0.806918	Telangiectasia
HP:0001009	0.772379	MetaSVM	939	2910	120	0.744454	0.79808	Telangiectasia
HP:0001034	0.729292	MetaSVM	780	2910	71	0.697008	0.759324	Hypermelanotic macule
HP:0001034	0.835978	MetaLR	780	2910	71	0.808313	0.86034	Hypermelanotic macule
HP:0001034	0.867174	M-CAP	780	2910	71	0.841499	0.889238	Hypermelanotic macule
HP:0001034	0.81391	FATHMM	780	2910	71	0.785042	0.839693	Hypermelanotic macule
HP:0001034	0.736632	VEST3	780	2910	71	0.704581	0.766359	Hypermelanotic macule
HP:0001072	0.851153	FATHMM	2213	2910	421	0.835706	0.865381	Thickened skin
HP:0001072	0.809392	VEST3	2213	2910	421	0.792489	0.825223	Thickened skin
HP:0001072	0.865909	MetaSVM	2213	2910	421	0.851067	0.879482	Thickened skin
HP:0001072	0.880048	MetaLR	2213	2910	421	0.865838	0.892939	Thickened skin
HP:0001072	0.886638	M-CAP	2213	2910	421	0.872743	0.89919	Thickened skin
HP:0001098	0.912617	MetaLR	3712	2910	972	0.903095	0.921285	Abnormality of the fundus
HP:0001098	0.927581	M-CAP	3712	2910	972	0.918788	0.935489	Abnormality of the fundus
HP:0001098	0.884827	FATHMM	3712	2910	972	0.874153	0.894705	Abnormality of the fundus
HP:0001098	0.88108	VEST3	3712	2910	972	0.870266	0.891105	Abnormality of the fundus
HP:0001098	0.908383	MetaSVM	3712	2910	972	0.89867	0.91725	Abnormality of the fundus
HP:0001155	0.914068	MetaLR	3857	2910	893	0.904801	0.922511	Abnormality of the hand
HP:0001155	0.928828	M-CAP	3857	2910	893	0.920274	0.936527	Abnormality of the hand
HP:0001155	0.90545	MetaSVM	3857	2910	893	0.895804	0.914289	Abnormality of the hand
HP:0001155	0.888474	FATHMM	3857	2910	893	0.878146	0.898028	Abnormality of the hand
HP:0001155	0.889284	VEST3	3857	2910	893	0.878987	0.898806	Abnormality of the hand
HP:0001156	0.783903	MetaSVM	1375	2910	241	0.761357	0.804865	Brachydactyly syndrome
HP:0001156	0.811558	MetaLR	1375	2910	241	0.790013	0.831364	Brachydactyly syndrome
HP:0001156	0.848212	M-CAP	1375	2910	241	0.828259	0.866222	Brachydactyly syndrome
HP:0001156	0.768807	FATHMM	1375	2910	241	0.745777	0.790338	Brachydactyly syndrome
HP:0001156	0.761148	VEST3	1375	2910	241	0.737888	0.782951	Brachydactyly syndrome
HP:0001167	0.892275	MetaSVM	3171	2910	728	0.880999	0.9026	Abnormality of finger
HP:0001167	0.904481	MetaLR	3171	2910	728	0.893749	0.914233	Abnormality of finger
HP:0001167	0.922857	M-CAP	3171	2910	728	0.913043	0.931646	Abnormality of finger
HP:0001167	0.87576	FATHMM	3171	2910	728	0.863817	0.886793	Abnormality of finger
HP:0001167	0.877873	VEST3	3171	2910	728	0.866011	0.88882	Abnormality of finger
HP:0001197	0.849824	FATHMM	2195	2910	395	0.834259	0.864165	Abnormality of prenatal development or birth
HP:0001197	0.839886	VEST3	2195	2910	395	0.823944	0.854639	Abnormality of prenatal development or birth
HP:0001197	0.862175	MetaSVM	2195	2910	395	0.847111	0.875973	Abnormality of prenatal development or birth
HP:0001197	0.883372	MetaLR	2195	2910	395	0.869259	0.896144	Abnormality of prenatal development or birth
HP:0001197	0.90371	M-CAP	2195	2910	395	0.890643	0.915364	Abnormality of prenatal development or birth
HP:0001249	0.870877	FATHMM	3453	2910	967	0.859274	0.881656	Intellectual disability
HP:0001249	0.867017	VEST3	3453	2910	967	0.855278	0.87794	Intellectual disability
HP:0001249	0.899341	MetaSVM	3453	2910	967	0.888851	0.908941	Intellectual disability
HP:0001249	0.901286	MetaLR	3453	2910	967	0.890882	0.910798	Intellectual disability
HP:0001249	0.917635	M-CAP	3453	2910	967	0.907988	0.926352	Intellectual disability
HP:0001250	0.945972	M-CAP	4682	2910	1411	0.939118	0.952094	Seizures
HP:0001250	0.900299	VEST3	4682	2910	1411	0.891382	0.908558	Seizures
HP:0001250	0.933173	MetaSVM	4682	2910	1411	0.925655	0.939981	Seizures
HP:0001250	0.936876	MetaLR	4682	2910	1411	0.929541	0.943494	Seizures
HP:0001250	0.917835	FATHMM	4682	2910	1411	0.909618	0.925366	Seizures
HP:0001251	0.886332	M-CAP	2148	2910	658	0.872203	0.89908	Ataxia
HP:0001251	0.824256	FATHMM	2148	2910	658	0.807577	0.839777	Ataxia
HP:0001251	0.79553	VEST3	2148	2910	658	0.777946	0.812059	Ataxia
HP:0001251	0.8699	MetaSVM	2148	2910	658	0.855	0.883477	Ataxia
HP:0001251	0.867808	MetaLR	2148	2910	658	0.852816	0.881486	Ataxia
HP:0001252	0.93259	M-CAP	4074	2910	801	0.924471	0.939893	Muscular hypotonia
HP:0001252	0.899112	FATHMM	4074	2910	801	0.88948	0.907991	Muscular hypotonia
HP:0001252	0.888373	VEST3	4074	2910	801	0.878331	0.897683	Muscular hypotonia
HP:0001252	0.919835	MetaSVM	4074	2910	801	0.911091	0.927788	Muscular hypotonia
HP:0001252	0.922619	MetaLR	4074	2910	801	0.914005	0.930436	Muscular hypotonia
HP:0001257	0.858684	M-CAP	1982	2910	731	0.842642	0.873336	Spasticity
HP:0001257	0.772983	VEST3	1982	2910	731	0.754014	0.790895	Spasticity
HP:0001257	0.844067	MetaSVM	1982	2910	731	0.827421	0.859381	Spasticity
HP:0001257	0.842083	MetaLR	1982	2910	731	0.825358	0.857482	Spasticity
HP:0001257	0.791235	FATHMM	1982	2910	731	0.772778	0.808564	Spasticity
HP:0001263	0.896703	M-CAP	2469	2910	616	0.884066	0.908106	Global developmental delay
HP:0001263	0.817858	VEST3	2469	2910	616	0.802137	0.832591	Global developmental delay
HP:0001263	0.868346	MetaSVM	2469	2910	616	0.854427	0.88112	Global developmental delay
HP:0001263	0.873074	MetaLR	2469	2910	616	0.859352	0.885635	Global developmental delay
HP:0001263	0.83309	FATHMM	2469	2910	616	0.817858	0.847285	Global developmental delay
HP:0001268	0.862351	FATHMM	2100	2910	957	0.846943	0.876435	Mental deterioration
HP:0001268	0.818571	VEST3	2100	2910	957	0.801502	0.834474	Mental deterioration
HP:0001268	0.869671	MetaSVM	2100	2910	957	0.854584	0.883407	Mental deterioration
HP:0001268	0.891508	MetaLR	2100	2910	957	0.877473	0.904111	Mental deterioration
HP:0001268	0.907309	M-CAP	2100	2910	957	0.894138	0.918989	Mental deterioration
HP:0001270	0.874774	M-CAP	1685	2910	290	0.858098	0.889742	Motor delay
HP:0001270	0.799738	FATHMM	1685	2910	290	0.779945	0.818165	Motor delay
HP:0001270	0.770384	VEST3	1685	2910	290	0.749689	0.789847	Motor delay
HP:0001270	0.841007	MetaSVM	1685	2910	290	0.82276	0.857699	Motor delay
HP:0001270	0.844854	MetaLR	1685	2910	290	0.826772	0.861366	Motor delay
HP:0001276	0.904359	M-CAP	2849	2910	905	0.893001	0.914626	Hypertonia
HP:0001276	0.862993	FATHMM	2849	2910	905	0.849871	0.875137	Hypertonia
HP:0001276	0.834335	VEST3	2849	2910	905	0.820229	0.84754	Hypertonia
HP:0001276	0.892434	MetaSVM	2849	2910	905	0.880517	0.903293	Hypertonia
HP:0001276	0.896452	MetaLR	2849	2910	905	0.884718	0.907117	Hypertonia
HP:0001288	0.840507	FATHMM	2483	2910	659	0.825573	0.854387	Gait disturbance
HP:0001288	0.821507	VEST3	2483	2910	659	0.805945	0.836075	Gait disturbance
HP:0001288	0.868769	MetaSVM	2483	2910	659	0.854908	0.881489	Gait disturbance
HP:0001288	0.873652	MetaLR	2483	2910	659	0.859996	0.886153	Gait disturbance
HP:0001288	0.889048	M-CAP	2483	2910	659	0.876079	0.900813	Gait disturbance
HP:0001291	0.800582	MetaLR	1434	2910	357	0.779095	0.820461	Abnormality of the cranial nerves
HP:0001291	0.821531	M-CAP	1434	2910	357	0.800845	0.840496	Abnormality of the cranial nerves
HP:0001291	0.733384	VEST3	1434	2910	357	0.709882	0.755637	Abnormality of the cranial nerves
HP:0001291	0.787791	MetaSVM	1434	2910	357	0.765859	0.808183	Abnormality of the cranial nerves
HP:0001291	0.760614	FATHMM	1434	2910	357	0.737837	0.781998	Abnormality of the cranial nerves
HP:0001311	0.91612	M-CAP	2641	2910	832	0.904925	0.926105	Abnormal nervous system electrophysiology
HP:0001311	0.867468	FATHMM	2641	2910	832	0.853994	0.879874	Abnormal nervous system electrophysiology
HP:0001311	0.855028	VEST3	2641	2910	832	0.841078	0.867946	Abnormal nervous system electrophysiology
HP:0001311	0.88599	MetaSVM	2641	2910	832	0.873296	0.897562	Abnormal nervous system electrophysiology
HP:0001311	0.898069	MetaLR	2641	2910	832	0.885937	0.909043	Abnormal nervous system electrophysiology
HP:0001315	0.82519	M-CAP	1592	2910	339	0.805743	0.84307	Reduced tendon reflexes
HP:0001315	0.733657	VEST3	1592	2910	339	0.711388	0.754801	Reduced tendon reflexes
HP:0001315	0.813279	MetaSVM	1592	2910	339	0.793377	0.83167	Reduced tendon reflexes
HP:0001315	0.815562	MetaLR	1592	2910	339	0.795745	0.833858	Reduced tendon reflexes
HP:0001315	0.769697	FATHMM	1592	2910	339	0.748368	0.789725	Reduced tendon reflexes
HP:0001317	0.920673	M-CAP	3299	2910	941	0.910948	0.929419	Abnormality of the cerebellum
HP:0001317	0.872485	FATHMM	3299	2910	941	0.860663	0.88344	Abnormality of the cerebellum
HP:0001317	0.856276	VEST3	3299	2910	941	0.843885	0.867837	Abnormality of the cerebellum
HP:0001317	0.902477	MetaSVM	3299	2910	941	0.891874	0.912142	Abnormality of the cerebellum
HP:0001317	0.902745	MetaLR	3299	2910	941	0.892154	0.912397	Abnormality of the cerebellum
HP:0001322	0.860195	M-CAP	1544	2910	337	0.841986	0.876614	Brain very small
HP:0001322	0.746284	VEST3	1544	2910	337	0.723974	0.76737	Brain very small
HP:0001322	0.827553	MetaSVM	1544	2910	337	0.807888	0.84559	Brain very small
HP:0001322	0.832363	MetaLR	1544	2910	337	0.812896	0.850178	Brain very small
HP:0001322	0.778606	FATHMM	1544	2910	337	0.757206	0.798621	Brain very small
HP:0001324	0.917802	M-CAP	3568	2910	974	0.908328	0.926376	Muscle weakness
HP:0001324	0.883253	FATHMM	3568	2910	974	0.872296	0.893384	Muscle weakness
HP:0001324	0.864614	VEST3	3568	2910	974	0.85299	0.875453	Muscle weakness
HP:0001324	0.904929	MetaSVM	3568	2910	974	0.894859	0.914127	Muscle weakness
HP:0001324	0.908783	MetaLR	3568	2910	974	0.898885	0.9178	Muscle weakness
HP:0001337	0.803497	FATHMM	1501	2910	308	0.782617	0.822826	Tremor
HP:0001337	0.73737	VEST3	1501	2910	308	0.714509	0.759018	Tremor
HP:0001337	0.831122	MetaSVM	1501	2910	308	0.811314	0.849238	Tremor
HP:0001337	0.843065	MetaLR	1501	2910	308	0.823775	0.860602	Tremor
HP:0001337	0.857021	M-CAP	1501	2910	308	0.838383	0.873833	Tremor
HP:0001347	0.793986	FATHMM	2160	2910	688	0.776407	0.81052	Hyperreflexia
HP:0001347	0.801947	VEST3	2160	2910	688	0.784602	0.818218	Hyperreflexia
HP:0001347	0.84622	MetaSVM	2160	2910	688	0.830385	0.860826	Hyperreflexia
HP:0001347	0.844974	MetaLR	2160	2910	688	0.82909	0.859631	Hyperreflexia
HP:0001347	0.857479	M-CAP	2160	2910	688	0.842091	0.871595	Hyperreflexia
HP:0001367	0.94256	M-CAP	4815	2910	1611	0.935624	0.94879	Abnormal joint morphology
HP:0001367	0.911573	FATHMM	4815	2910	1611	0.903218	0.919271	Abnormal joint morphology
HP:0001367	0.906125	VEST3	4815	2910	1611	0.897557	0.914045	Abnormal joint morphology
HP:0001367	0.925412	MetaSVM	4815	2910	1611	0.917644	0.932502	Abnormal joint morphology
HP:0001367	0.932199	MetaLR	4815	2910	1611	0.924744	0.938965	Abnormal joint morphology
HP:0001369	0.845697	FATHMM	1713	2910	757	0.827805	0.862039	Arthritis
HP:0001369	0.809112	VEST3	1713	2910	757	0.789805	0.827033	Arthritis
HP:0001369	0.835104	MetaSVM	1713	2910	757	0.816772	0.851935	Arthritis
HP:0001369	0.880638	MetaLR	1713	2910	757	0.864411	0.895158	Arthritis
HP:0001369	0.903967	M-CAP	1713	2910	757	0.88908	0.917043	Arthritis
HP:0001371	0.898957	MetaLR	2571	2910	496	0.886697	0.910025	Flexion contracture
HP:0001371	0.864353	VEST3	2571	2910	496	0.850565	0.877053	Flexion contracture
HP:0001371	0.882038	MetaSVM	2571	2910	496	0.868988	0.893947	Flexion contracture
HP:0001371	0.913147	M-CAP	2571	2910	496	0.901626	0.923433	Flexion contracture
HP:0001371	0.868178	FATHMM	2571	2910	496	0.854542	0.880713	Flexion contracture
HP:0001373	0.790545	VEST3	1085	2910	192	0.765305	0.813731	Joint dislocation
HP:0001373	0.832445	MetaLR	1085	2910	192	0.809032	0.853507	Joint dislocation
HP:0001373	0.880703	M-CAP	1085	2910	192	0.860029	0.898683	Joint dislocation
HP:0001373	0.769607	MetaSVM	1085	2910	192	0.743604	0.793704	Joint dislocation
HP:0001373	0.780813	FATHMM	1085	2910	192	0.755207	0.804434	Joint dislocation
HP:0001376	0.820138	FATHMM	1857	2910	307	0.802003	0.836949	Limitation of joint mobility
HP:0001376	0.806112	VEST3	1857	2910	307	0.787496	0.823463	Limitation of joint mobility
HP:0001376	0.848155	MetaSVM	1857	2910	307	0.831103	0.863768	Limitation of joint mobility
HP:0001376	0.860576	MetaLR	1857	2910	307	0.844064	0.875598	Limitation of joint mobility
HP:0001376	0.884468	M-CAP	1857	2910	307	0.869115	0.898231	Limitation of joint mobility
HP:0001382	0.831424	VEST3	1960	2910	287	0.814195	0.847356	Joint hypermobility
HP:0001382	0.84695	MetaSVM	1960	2910	287	0.830322	0.862219	Joint hypermobility
HP:0001382	0.87555	MetaLR	1960	2910	287	0.860185	0.889443	Joint hypermobility
HP:0001382	0.904483	M-CAP	1960	2910	287	0.890654	0.916726	Joint hypermobility
HP:0001382	0.840143	FATHMM	1960	2910	287	0.823245	0.855709	Joint hypermobility
HP:0001392	0.878523	VEST3	3766	2910	963	0.867697	0.888576	Abnormality of the liver
HP:0001392	0.909991	MetaSVM	3766	2910	963	0.900423	0.918723	Abnormality of the liver
HP:0001392	0.914733	MetaLR	3766	2910	963	0.90538	0.92324	Abnormality of the liver
HP:0001392	0.922773	M-CAP	3766	2910	963	0.913804	0.93088	Abnormality of the liver
HP:0001392	0.88771	FATHMM	3766	2910	963	0.877224	0.897405	Abnormality of the liver
HP:0001438	0.939088	FATHMM	7276	2910	2176	0.933355	0.944357	Abnormality of the abdomen
HP:0001438	0.932372	VEST3	7276	2910	2176	0.926369	0.937919	Abnormality of the abdomen
HP:0001438	0.950548	MetaSVM	7276	2910	2176	0.945321	0.955298	Abnormality of the abdomen
HP:0001438	0.953996	MetaLR	7276	2910	2176	0.948936	0.958577	Abnormality of the abdomen
HP:0001438	0.959883	M-CAP	7276	2910	2176	0.955123	0.964157	Abnormality of the abdomen
HP:0001507	0.926708	FATHMM	6379	2910	2083	0.92005	0.932853	Growth abnormality
HP:0001507	0.924645	VEST3	6379	2910	2083	0.917906	0.930872	Growth abnormality
HP:0001507	0.940259	MetaSVM	6379	2910	2083	0.934171	0.945817	Growth abnormality
HP:0001507	0.944659	MetaLR	6379	2910	2083	0.938773	0.95001	Growth abnormality
HP:0001507	0.953486	M-CAP	6379	2910	2083	0.948037	0.95839	Growth abnormality
HP:0001508	0.837795	FATHMM	2419	2910	746	0.822563	0.851954	Failure to thrive
HP:0001508	0.829546	VEST3	2419	2910	746	0.814034	0.844012	Failure to thrive
HP:0001508	0.871388	MetaSVM	2419	2910	746	0.857448	0.88415	Failure to thrive
HP:0001508	0.876166	MetaLR	2419	2910	746	0.862431	0.888706	Failure to thrive
HP:0001508	0.885889	M-CAP	2419	2910	746	0.872593	0.897959	Failure to thrive
HP:0001510	0.893922	VEST3	4183	2910	1144	0.884222	0.902899	Growth delay
HP:0001510	0.911144	MetaSVM	4183	2910	1144	0.902135	0.919397	Growth delay
HP:0001510	0.919573	MetaLR	4183	2910	1144	0.910937	0.927439	Growth delay
HP:0001510	0.934485	M-CAP	4183	2910	1144	0.926575	0.941596	Growth delay
HP:0001510	0.895813	FATHMM	4183	2910	1144	0.886185	0.904714	Growth delay
HP:0001511	0.756863	VEST3	1490	2910	341	0.734425	0.777978	Intrauterine growth retardation
HP:0001511	0.805167	MetaSVM	1490	2910	341	0.784267	0.824495	Intrauterine growth retardation
HP:0001511	0.821983	MetaLR	1490	2910	341	0.801724	0.840584	Intrauterine growth retardation
HP:0001511	0.857038	M-CAP	1490	2910	341	0.838328	0.873908	Intrauterine growth retardation
HP:0001511	0.779918	FATHMM	1490	2910	341	0.758162	0.800232	Intrauterine growth retardation
HP:0001513	0.7109	VEST3	1200	2910	519	0.684591	0.73586	Obesity
HP:0001513	0.750716	MetaSVM	1200	2910	519	0.725447	0.774382	Obesity
HP:0001513	0.768447	MetaLR	1200	2910	519	0.743728	0.791451	Obesity
HP:0001513	0.805594	M-CAP	1200	2910	519	0.782222	0.827012	Obesity
HP:0001513	0.70031	FATHMM	1200	2910	519	0.673766	0.725573	Obesity
HP:0001537	0.868206	MetaLR	1272	2910	216	0.84848	0.88571	Umbilical hernia
HP:0001537	0.893701	M-CAP	1272	2910	216	0.875536	0.909489	Umbilical hernia
HP:0001537	0.823992	FATHMM	1272	2910	216	0.802077	0.843952	Umbilical hernia
HP:0001537	0.795348	VEST3	1272	2910	216	0.772284	0.81663	Umbilical hernia
HP:0001537	0.815804	MetaSVM	1272	2910	216	0.793542	0.836161	Umbilical hernia
HP:0001547	0.777251	FATHMM	1528	2910	296	0.755694	0.797416	Abnormality of the rib cage
HP:0001547	0.779342	VEST3	1528	2910	296	0.75785	0.799432	Abnormality of the rib cage
HP:0001547	0.823152	MetaLR	1528	2910	296	0.803203	0.841478	Abnormality of the rib cage
HP:0001547	0.85527	M-CAP	1528	2910	296	0.836721	0.872033	Abnormality of the rib cage
HP:0001547	0.808555	MetaSVM	1528	2910	296	0.788049	0.827511	Abnormality of the rib cage
HP:0001551	0.823804	FATHMM	1290	2910	221	0.802041	0.84364	Abnormality of the umbilicus
HP:0001551	0.796078	VEST3	1290	2910	221	0.77321	0.817187	Abnormality of the umbilicus
HP:0001551	0.817106	MetaSVM	1290	2910	221	0.79506	0.837266	Abnormality of the umbilicus
HP:0001551	0.867964	MetaLR	1290	2910	221	0.848371	0.885368	Abnormality of the umbilicus
HP:0001551	0.893615	M-CAP	1290	2910	221	0.87558	0.909307	Abnormality of the umbilicus
HP:0001574	0.928504	FATHMM	6490	2910	2251	0.921976	0.934524	Abnormality of the integument
HP:0001574	0.924331	VEST3	6490	2910	2251	0.917641	0.93052	Abnormality of the integument
HP:0001574	0.941565	MetaSVM	6490	2910	2251	0.93559	0.947018	Abnormality of the integument
HP:0001574	0.94583	MetaLR	6490	2910	2251	0.940052	0.951081	Abnormality of the integument
HP:0001574	0.953589	M-CAP	6490	2910	2251	0.948194	0.958447	Abnormality of the integument
HP:0001595	0.906285	MetaLR	3146	2910	980	0.895593	0.915985	Abnormality of the hair
HP:0001595	0.920689	M-CAP	3146	2910	980	0.910718	0.929632	Abnormality of the hair
HP:0001595	0.879556	FATHMM	3146	2910	980	0.867711	0.890474	Abnormality of the hair
HP:0001595	0.866571	VEST3	3146	2910	980	0.854235	0.878012	Abnormality of the hair
HP:0001595	0.893825	MetaSVM	3146	2910	980	0.882569	0.904119	Abnormality of the hair
HP:0001596	0.809122	FATHMM	1131	2910	414	0.785164	0.830983	Alopecia
HP:0001596	0.765338	VEST3	1131	2910	414	0.739747	0.789131	Alopecia
HP:0001596	0.785973	MetaSVM	1131	2910	414	0.761101	0.808906	Alopecia
HP:0001596	0.845882	MetaLR	1131	2910	414	0.823646	0.865771	Alopecia
HP:0001596	0.856327	M-CAP	1131	2910	414	0.834651	0.875584	Alopecia
HP:0001597	0.824949	FATHMM	2093	2910	524	0.808068	0.840638	Abnormality of the nail
HP:0001597	0.807962	VEST3	2093	2910	524	0.79052	0.824275	Abnormality of the nail
HP:0001597	0.854883	MetaSVM	2093	2910	524	0.839133	0.869331	Abnormality of the nail
HP:0001597	0.864163	MetaLR	2093	2910	524	0.848805	0.878184	Abnormality of the nail
HP:0001597	0.879361	M-CAP	2093	2910	524	0.864697	0.892633	Abnormality of the nail
HP:0001608	0.826616	MetaSVM	1581	2910	336	0.807155	0.844492	Abnormality of the voice
HP:0001608	0.839321	MetaLR	1581	2910	336	0.820385	0.856609	Abnormality of the voice
HP:0001608	0.853279	M-CAP	1581	2910	336	0.834966	0.869877	Abnormality of the voice
HP:0001608	0.802127	FATHMM	1581	2910	336	0.781753	0.821034	Abnormality of the voice
HP:0001608	0.761227	VEST3	1581	2910	336	0.739582	0.781604	Abnormality of the voice
HP:0001622	0.789699	FATHMM	887	2910	82	0.761628	0.815266	Premature birth
HP:0001622	0.765308	VEST3	887	2910	82	0.73628	0.792043	Premature birth
HP:0001622	0.755509	MetaSVM	887	2910	82	0.726134	0.782677	Premature birth
HP:0001622	0.826309	MetaLR	887	2910	82	0.799949	0.849847	Premature birth
HP:0001622	0.859614	M-CAP	887	2910	82	0.83516	0.880957	Premature birth
HP:0001626	0.950004	MetaLR	6636	2910	2062	0.944492	0.954994	Abnormality of the cardiovascular system
HP:0001626	0.957347	M-CAP	6636	2910	2062	0.952212	0.961953	Abnormality of the cardiovascular system
HP:0001626	0.934516	FATHMM	6636	2910	2062	0.928306	0.940222	Abnormality of the cardiovascular system
HP:0001626	0.925682	VEST3	6636	2910	2062	0.919119	0.931751	Abnormality of the cardiovascular system
HP:0001626	0.945555	MetaSVM	6636	2910	2062	0.939831	0.950763	Abnormality of the cardiovascular system
HP:0001627	0.927063	MetaLR	3992	2910	1111	0.918574	0.93473	Abnormal heart morphology
HP:0001627	0.939467	M-CAP	3992	2910	1111	0.931633	0.946455	Abnormal heart morphology
HP:0001627	0.891583	VEST3	3992	2910	1111	0.881555	0.900857	Abnormal heart morphology
HP:0001627	0.917145	MetaSVM	3992	2910	1111	0.908182	0.925304	Abnormal heart morphology
HP:0001627	0.905876	FATHMM	3992	2910	1111	0.896419	0.914552	Abnormal heart morphology
HP:0001629	0.770741	MetaLR	1279	2910	309	0.746895	0.792962	Ventricular septal defect
HP:0001629	0.815323	M-CAP	1279	2910	309	0.793105	0.83565	Ventricular septal defect
HP:0001629	0.720341	FATHMM	1279	2910	309	0.695095	0.744265	Ventricular septal defect
HP:0001629	0.739158	VEST3	1279	2910	309	0.714387	0.762495	Ventricular septal defect
HP:0001629	0.751326	MetaSVM	1279	2910	309	0.726891	0.774253	Ventricular septal defect
HP:0001633	0.870111	MetaLR	1195	2910	229	0.849833	0.888012	Abnormality of the mitral valve
HP:0001633	0.904474	M-CAP	1195	2910	229	0.886458	0.919889	Abnormality of the mitral valve
HP:0001633	0.806235	VEST3	1195	2910	229	0.782838	0.827667	Abnormality of the mitral valve
HP:0001633	0.807698	MetaSVM	1195	2910	229	0.78436	0.82906	Abnormality of the mitral valve
HP:0001633	0.841728	FATHMM	1195	2910	229	0.819919	0.861341	Abnormality of the mitral valve
HP:0001634	0.868965	MetaLR	856	2910	61	0.844659	0.889963	Mitral valve prolapse
HP:0001634	0.900739	M-CAP	856	2910	61	0.878833	0.91905	Mitral valve prolapse
HP:0001634	0.828514	FATHMM	856	2910	61	0.801772	0.852312	Mitral valve prolapse
HP:0001634	0.81731	VEST3	856	2910	61	0.78999	0.841788	Mitral valve prolapse
HP:0001634	0.769452	MetaSVM	856	2910	61	0.740038	0.796453	Mitral valve prolapse
HP:0001635	0.844222	MetaLR	1306	2910	264	0.823527	0.862894	Congestive heart failure
HP:0001635	0.857245	M-CAP	1306	2910	264	0.837203	0.875188	Congestive heart failure
HP:0001635	0.742432	VEST3	1306	2910	264	0.718012	0.765427	Congestive heart failure
HP:0001635	0.82782	MetaSVM	1306	2910	264	0.806371	0.847343	Congestive heart failure
HP:0001635	0.80483	FATHMM	1306	2910	264	0.782436	0.825433	Congestive heart failure
HP:0001637	0.858392	FATHMM	2178	2910	533	0.843108	0.872412	Abnormality of the myocardium
HP:0001637	0.807253	VEST3	2178	2910	533	0.790143	0.823279	Abnormality of the myocardium
HP:0001637	0.878416	MetaSVM	2178	2910	533	0.86401	0.891487	Abnormality of the myocardium
HP:0001637	0.888796	MetaLR	2178	2910	533	0.874891	0.90133	Abnormality of the myocardium
HP:0001637	0.899717	M-CAP	2178	2910	533	0.886378	0.911646	Abnormality of the myocardium
HP:0001638	0.850928	FATHMM	2076	2910	371	0.834949	0.865608	Cardiomyopathy
HP:0001638	0.884282	MetaLR	2076	2910	371	0.869795	0.897347	Cardiomyopathy
HP:0001638	0.895041	M-CAP	2076	2910	371	0.881106	0.907513	Cardiomyopathy
HP:0001638	0.803877	VEST3	2076	2910	371	0.786234	0.820398	Cardiomyopathy
HP:0001638	0.874885	MetaSVM	2076	2910	371	0.859946	0.888437	Cardiomyopathy
HP:0001639	0.859738	MetaLR	1686	2910	306	0.842329	0.875509	Hypertrophic cardiomyopathy
HP:0001639	0.876438	M-CAP	1686	2910	306	0.859853	0.891308	Hypertrophic cardiomyopathy
HP:0001639	0.817558	FATHMM	1686	2910	306	0.798396	0.835275	Hypertrophic cardiomyopathy
HP:0001639	0.774605	VEST3	1686	2910	306	0.754038	0.793923	Hypertrophic cardiomyopathy
HP:0001639	0.847409	MetaSVM	1686	2910	306	0.829443	0.863794	Hypertrophic cardiomyopathy
HP:0001654	0.84641	FATHMM	1811	2910	428	0.82906	0.862291	Abnormality of the heart valves
HP:0001654	0.821803	VEST3	1811	2910	428	0.803491	0.838751	Abnormality of the heart valves
HP:0001654	0.843439	MetaSVM	1811	2910	428	0.825965	0.859456	Abnormality of the heart valves
HP:0001654	0.875713	MetaLR	1811	2910	428	0.859705	0.890128	Abnormality of the heart valves
HP:0001654	0.909138	M-CAP	1811	2910	428	0.895005	0.921536	Abnormality of the heart valves
HP:0001671	0.786313	VEST3	1615	2910	389	0.765641	0.805624	Abnormality of the cardiac septa
HP:0001671	0.80246	MetaSVM	1615	2910	389	0.782321	0.821161	Abnormality of the cardiac septa
HP:0001671	0.821348	MetaLR	1615	2910	389	0.801896	0.839272	Abnormality of the cardiac septa
HP:0001671	0.857104	M-CAP	1615	2910	389	0.839172	0.873338	Abnormality of the cardiac septa
HP:0001671	0.779085	FATHMM	1615	2910	389	0.75819	0.798654	Abnormality of the cardiac septa
HP:0001679	0.830811	FATHMM	1407	2910	217	0.810308	0.849508	Abnormality of the aorta
HP:0001679	0.812387	VEST3	1407	2910	217	0.791131	0.83194	Abnormality of the aorta
HP:0001679	0.812334	MetaSVM	1407	2910	217	0.791076	0.831889	Abnormality of the aorta
HP:0001679	0.8603	MetaLR	1407	2910	217	0.841184	0.877451	Abnormality of the aorta
HP:0001679	0.898339	M-CAP	1407	2910	217	0.881425	0.913077	Abnormality of the aorta
HP:0001713	0.833749	MetaSVM	1920	2910	425	0.816422	0.849742	Abnormality of cardiac ventricle
HP:0001713	0.844577	MetaLR	1920	2910	425	0.827673	0.860102	Abnormality of cardiac ventricle
HP:0001713	0.874413	M-CAP	1920	2910	425	0.858826	0.888502	Abnormality of cardiac ventricle
HP:0001713	0.807371	FATHMM	1920	2910	425	0.789114	0.824399	Abnormality of cardiac ventricle
HP:0001713	0.789495	VEST3	1920	2910	425	0.770681	0.807151	Abnormality of cardiac ventricle
HP:0001724	0.838408	FATHMM	724	2910	83	0.809773	0.86346	Aortic dilatation
HP:0001724	0.82326	VEST3	724	2910	83	0.793742	0.849355	Aortic dilatation
HP:0001724	0.768734	MetaSVM	724	2910	83	0.736609	0.798014	Aortic dilatation
HP:0001724	0.887354	MetaLR	724	2910	83	0.86219	0.908412	Aortic dilatation
HP:0001724	0.918193	M-CAP	724	2910	83	0.895881	0.936065	Aortic dilatation
HP:0001732	0.788506	MetaSVM	1246	2910	347	0.764943	0.810292	Abnormality of the pancreas
HP:0001732	0.815714	MetaLR	1246	2910	347	0.793206	0.836277	Abnormality of the pancreas
HP:0001732	0.855923	M-CAP	1246	2910	347	0.835307	0.874346	Abnormality of the pancreas
HP:0001732	0.77537	FATHMM	1246	2910	347	0.751353	0.797692	Abnormality of the pancreas
HP:0001732	0.726385	VEST3	1246	2910	347	0.700947	0.75043	Abnormality of the pancreas
HP:0001743	0.798777	VEST3	2205	2910	552	0.781522	0.814992	Abnormality of the spleen
HP:0001743	0.849161	MetaSVM	2205	2910	552	0.833607	0.863499	Abnormality of the spleen
HP:0001743	0.857445	MetaLR	2205	2910	552	0.842221	0.871425	Abnormality of the spleen
HP:0001743	0.871357	M-CAP	2205	2910	552	0.856724	0.884697	Abnormality of the spleen
HP:0001743	0.822774	FATHMM	2205	2910	552	0.80627	0.838155	Abnormality of the spleen
HP:0001744	0.766141	VEST3	1777	2910	467	0.745889	0.785244	Splenomegaly
HP:0001744	0.827914	MetaSVM	1777	2910	467	0.80965	0.844762	Splenomegaly
HP:0001744	0.839366	MetaLR	1777	2910	467	0.821552	0.855714	Splenomegaly
HP:0001744	0.84877	M-CAP	1777	2910	467	0.831348	0.864685	Splenomegaly
HP:0001744	0.801467	FATHMM	1777	2910	467	0.782268	0.819365	Splenomegaly
HP:0001751	0.866873	MetaLR	644	2910	181	0.838382	0.890994	Vestibular dysfunction
HP:0001751	0.740107	VEST3	644	2910	181	0.704834	0.772525	Vestibular dysfunction
HP:0001751	0.754333	MetaSVM	644	2910	181	0.719593	0.786048	Vestibular dysfunction
HP:0001751	0.828725	FATHMM	644	2910	181	0.797641	0.855896	Vestibular dysfunction
HP:0001751	0.890288	M-CAP	644	2910	181	0.863723	0.912201	Vestibular dysfunction
HP:0001760	0.889644	FATHMM	3611	2910	825	0.879002	0.899457	Abnormality of the foot
HP:0001760	0.883462	VEST3	3611	2910	825	0.872582	0.893527	Abnormality of the foot
HP:0001760	0.902214	MetaSVM	3611	2910	825	0.892089	0.911483	Abnormality of the foot
HP:0001760	0.91289	MetaLR	3611	2910	825	0.903243	0.921659	Abnormality of the foot
HP:0001760	0.926841	M-CAP	3611	2910	825	0.91788	0.934893	Abnormality of the foot
HP:0001762	0.78977	VEST3	1389	2910	207	0.767541	0.810399	Talipes equinovarus
HP:0001762	0.784996	MetaSVM	1389	2910	207	0.762605	0.805813	Talipes equinovarus
HP:0001762	0.820902	MetaLR	1389	2910	207	0.799844	0.840188	Talipes equinovarus
HP:0001762	0.848122	M-CAP	1389	2910	207	0.82827	0.86605	Talipes equinovarus
HP:0001762	0.775669	FATHMM	1389	2910	207	0.752973	0.796842	Talipes equinovarus
HP:0001780	0.828892	FATHMM	2031	2910	434	0.811887	0.844655	Abnormality of toe
HP:0001780	0.830955	VEST3	2031	2910	434	0.814024	0.846635	Abnormality of toe
HP:0001780	0.845782	MetaSVM	2031	2910	434	0.829414	0.860844	Abnormality of toe
HP:0001780	0.867117	MetaLR	2031	2910	434	0.851648	0.881198	Abnormality of toe
HP:0001780	0.894709	M-CAP	2031	2910	434	0.880595	0.907331	Abnormality of toe
HP:0001824	0.799374	FATHMM	1328	2910	584	0.776968	0.82005	Weight loss
HP:0001824	0.733241	VEST3	1328	2910	584	0.708791	0.756344	Weight loss
HP:0001824	0.804881	MetaSVM	1328	2910	584	0.782683	0.825318	Weight loss
HP:0001824	0.831609	MetaLR	1328	2910	584	0.810513	0.850788	Weight loss
HP:0001824	0.838877	M-CAP	1328	2910	584	0.818111	0.857684	Weight loss
HP:0001871	0.932837	MetaLR	4538	2910	1541	0.925178	0.939763	Abnormality of blood and blood-forming tissues
HP:0001871	0.943142	M-CAP	4538	2910	1541	0.936017	0.949516	Abnormality of blood and blood-forming tissues
HP:0001871	0.913631	FATHMM	4538	2910	1541	0.9051	0.921461	Abnormality of blood and blood-forming tissues
HP:0001871	0.901279	VEST3	4538	2910	1541	0.892255	0.909625	Abnormality of blood and blood-forming tissues
HP:0001871	0.924156	MetaSVM	4538	2910	1541	0.916085	0.931508	Abnormality of blood and blood-forming tissues
HP:0001872	0.771629	FATHMM	1444	2910	563	0.749259	0.792556	Abnormality of thrombocytes
HP:0001872	0.73371	VEST3	1444	2910	563	0.7103	0.755879	Abnormality of thrombocytes
HP:0001872	0.791083	MetaSVM	1444	2910	563	0.769341	0.811278	Abnormality of thrombocytes
HP:0001872	0.813951	MetaLR	1444	2910	563	0.79304	0.833194	Abnormality of thrombocytes
HP:0001872	0.841767	M-CAP	1444	2910	563	0.822023	0.859696	Abnormality of thrombocytes
HP:0001873	0.729836	FATHMM	1233	2910	406	0.704348	0.753895	Thrombocytopenia
HP:0001873	0.713027	VEST3	1233	2910	406	0.687131	0.737599	Thrombocytopenia
HP:0001873	0.760406	MetaSVM	1233	2910	406	0.735778	0.783415	Thrombocytopenia
HP:0001873	0.782573	MetaLR	1233	2910	406	0.758671	0.804717	Thrombocytopenia
HP:0001873	0.816862	M-CAP	1233	2910	406	0.79428	0.837473	Thrombocytopenia
HP:0001877	0.804096	FATHMM	1799	2910	734	0.785104	0.82179	Abnormality of erythrocytes
HP:0001877	0.774801	VEST3	1799	2910	734	0.754914	0.793515	Abnormality of erythrocytes
HP:0001877	0.834649	MetaSVM	1799	2910	734	0.816761	0.851109	Abnormality of erythrocytes
HP:0001877	0.84553	MetaLR	1799	2910	734	0.828083	0.861502	Abnormality of erythrocytes
HP:0001877	0.851844	M-CAP	1799	2910	734	0.834666	0.867521	Abnormality of erythrocytes
HP:0001881	0.85526	MetaLR	2026	2910	756	0.839257	0.869918	Abnormality of leukocytes
HP:0001881	0.873994	M-CAP	2026	2910	756	0.858821	0.88775	Abnormality of leukocytes
HP:0001881	0.820487	FATHMM	2026	2910	756	0.803164	0.836595	Abnormality of leukocytes
HP:0001881	0.795189	VEST3	2026	2910	756	0.777056	0.812203	Abnormality of leukocytes
HP:0001881	0.842677	MetaSVM	2026	2910	756	0.826166	0.85789	Abnormality of leukocytes
HP:0001883	0.806269	FATHMM	1708	2910	295	0.786835	0.824327	Talipes
HP:0001883	0.808348	VEST3	1708	2910	295	0.788986	0.826325	Talipes
HP:0001883	0.81887	MetaSVM	1708	2910	295	0.799884	0.836423	Talipes
HP:0001883	0.844583	MetaLR	1708	2910	295	0.826616	0.861001	Talipes
HP:0001883	0.870207	M-CAP	1708	2910	295	0.853419	0.88533	Talipes
HP:0001892	0.893879	MetaLR	2103	2910	499	0.879979	0.906342	Abnormal bleeding
HP:0001892	0.916353	M-CAP	2103	2910	499	0.903735	0.927451	Abnormal bleeding
HP:0001892	0.855404	VEST3	2103	2910	499	0.839714	0.869795	Abnormal bleeding
HP:0001892	0.86552	MetaSVM	2103	2910	499	0.85026	0.879446	Abnormal bleeding
HP:0001892	0.864016	FATHMM	2103	2910	499	0.848691	0.878013	Abnormal bleeding
HP:0001903	0.764627	VEST3	1683	2910	708	0.743759	0.784288	Anemia
HP:0001903	0.832708	MetaLR	1683	2910	708	0.81411	0.849789	Anemia
HP:0001903	0.837839	M-CAP	1683	2910	708	0.819449	0.854688	Anemia
HP:0001903	0.823793	MetaSVM	1683	2910	708	0.804846	0.841263	Anemia
HP:0001903	0.788073	FATHMM	1683	2910	708	0.767892	0.806941	Anemia
HP:0001928	0.835355	FATHMM	1458	2910	325	0.815426	0.853519	Abnormality of coagulation
HP:0001928	0.783726	VEST3	1458	2910	325	0.761847	0.804111	Abnormality of coagulation
HP:0001928	0.823825	MetaSVM	1458	2910	325	0.80341	0.842535	Abnormality of coagulation
HP:0001928	0.862936	MetaLR	1458	2910	325	0.844309	0.879653	Abnormality of coagulation
HP:0001928	0.888164	M-CAP	1458	2910	325	0.870936	0.903348	Abnormality of coagulation
HP:0001933	0.766179	MetaSVM	972	2910	194	0.738528	0.791731	Subcutaneous hemorrhage
HP:0001933	0.845907	MetaLR	972	2910	194	0.82182	0.867264	Subcutaneous hemorrhage
HP:0001933	0.89196	M-CAP	972	2910	194	0.87084	0.909983	Subcutaneous hemorrhage
HP:0001933	0.800473	FATHMM	972	2910	194	0.77416	0.824416	Subcutaneous hemorrhage
HP:0001933	0.776551	VEST3	972	2910	194	0.749277	0.801643	Subcutaneous hemorrhage
HP:0001939	0.940869	FATHMM	7261	2910	2169	0.935204	0.946066	Abnormality of metabolism/homeostasis
HP:0001939	0.932781	VEST3	7261	2910	2169	0.926788	0.938317	Abnormality of metabolism/homeostasis
HP:0001939	0.952247	MetaSVM	7261	2910	2169	0.947096	0.95692	Abnormality of metabolism/homeostasis
HP:0001939	0.955324	MetaLR	7261	2910	2169	0.950324	0.959842	Abnormality of metabolism/homeostasis
HP:0001939	0.960664	M-CAP	7261	2910	2169	0.95594	0.964899	Abnormality of metabolism/homeostasis
HP:0001941	0.828164	MetaSVM	1104	2910	207	0.804758	0.84929	Acidosis
HP:0001941	0.84985	MetaLR	1104	2910	207	0.82754	0.869728	Acidosis
HP:0001941	0.817027	M-CAP	1104	2910	207	0.793109	0.838742	Acidosis
HP:0001941	0.800271	FATHMM	1104	2910	207	0.775641	0.822815	Acidosis
HP:0001941	0.716422	VEST3	1104	2910	207	0.689099	0.742242	Acidosis
HP:0001943	0.826834	MetaSVM	1112	2910	168	0.803454	0.847959	Hypoglycemia
HP:0001943	0.840009	MetaLR	1112	2910	168	0.817271	0.8604	Hypoglycemia
HP:0001943	0.835839	M-CAP	1112	2910	168	0.812893	0.856468	Hypoglycemia
HP:0001943	0.800051	FATHMM	1112	2910	168	0.775505	0.822528	Hypoglycemia
HP:0001943	0.714255	VEST3	1112	2910	168	0.68698	0.740052	Hypoglycemia
HP:0001965	0.777613	MetaSVM	1125	2910	153	0.75237	0.800964	Abnormality of the scalp
HP:0001965	0.826463	MetaLR	1125	2910	153	0.803208	0.847492	Abnormality of the scalp
HP:0001965	0.876373	M-CAP	1125	2910	153	0.855819	0.894358	Abnormality of the scalp
HP:0001965	0.787765	FATHMM	1125	2910	153	0.762891	0.810677	Abnormality of the scalp
HP:0001965	0.762224	VEST3	1125	2910	153	0.736461	0.786201	Abnormality of the scalp
HP:0001999	0.906958	M-CAP	2558	2910	569	0.895073	0.917621	Abnormal facial shape
HP:0001999	0.850477	FATHMM	2558	2910	569	0.836125	0.863777	Abnormal facial shape
HP:0001999	0.842863	VEST3	2558	2910	569	0.828239	0.856457	Abnormal facial shape
HP:0001999	0.877028	MetaSVM	2558	2910	569	0.863725	0.889199	Abnormal facial shape
HP:0001999	0.885274	MetaLR	2558	2910	569	0.872333	0.897057	Abnormal facial shape
HP:0002007	0.829345	M-CAP	1401	2910	273	0.808734	0.848152	Frontal bossing
HP:0002007	0.745859	VEST3	1401	2910	273	0.722396	0.767977	Frontal bossing
HP:0002007	0.789414	MetaSVM	1401	2910	273	0.767271	0.809971	Frontal bossing
HP:0002007	0.804259	MetaLR	1401	2910	273	0.782646	0.824205	Frontal bossing
HP:0002007	0.751107	FATHMM	1401	2910	273	0.727786	0.773053	Frontal bossing
HP:0002011	0.960224	M-CAP	7189	2910	2537	0.955452	0.964503	Morphological abnormality of the central nervous system
HP:0002011	0.939394	FATHMM	7189	2910	2537	0.933637	0.94468	Morphological abnormality of the central nervous system
HP:0002011	0.930953	VEST3	7189	2910	2537	0.924857	0.936589	Morphological abnormality of the central nervous system
HP:0002011	0.950201	MetaSVM	7189	2910	2537	0.944925	0.954996	Morphological abnormality of the central nervous system
HP:0002011	0.954092	MetaLR	7189	2910	2537	0.949004	0.958694	Morphological abnormality of the central nervous system
HP:0002012	0.951435	M-CAP	6058	2910	1880	0.945727	0.95657	Abnormality of the abdominal organs
HP:0002012	0.925546	FATHMM	6058	2910	1880	0.91866	0.931893	Abnormality of the abdominal organs
HP:0002012	0.920503	VEST3	6058	2910	1880	0.913419	0.927054	Abnormality of the abdominal organs
HP:0002012	0.939693	MetaSVM	6058	2910	1880	0.933412	0.945416	Abnormality of the abdominal organs
HP:0002012	0.943818	MetaLR	6058	2910	1880	0.93773	0.949343	Abnormality of the abdominal organs
HP:0002014	0.746452	FATHMM	1125	2910	482	0.720201	0.771024	Diarrhea
HP:0002014	0.713098	VEST3	1125	2910	482	0.685957	0.738786	Diarrhea
HP:0002014	0.786145	MetaSVM	1125	2910	482	0.761211	0.809129	Diarrhea
HP:0002014	0.796961	MetaLR	1125	2910	482	0.77244	0.819457	Diarrhea
HP:0002014	0.783555	M-CAP	1125	2910	482	0.758525	0.806652	Diarrhea
HP:0002017	0.87801	M-CAP	1620	2910	560	0.861157	0.893072	Nausea and vomiting
HP:0002017	0.850047	FATHMM	1620	2910	560	0.831819	0.866616	Nausea and vomiting
HP:0002017	0.792473	VEST3	1620	2910	560	0.772031	0.811528	Nausea and vomiting
HP:0002017	0.863059	MetaSVM	1620	2910	560	0.845442	0.878956	Nausea and vomiting
HP:0002017	0.884428	MetaLR	1620	2910	560	0.867925	0.899108	Nausea and vomiting
HP:0002019	0.776337	FATHMM	1304	2910	270	0.75291	0.798139	Constipation
HP:0002019	0.744928	VEST3	1304	2910	270	0.720557	0.767858	Constipation
HP:0002019	0.808616	MetaSVM	1304	2910	270	0.786352	0.829065	Constipation
HP:0002019	0.816506	MetaLR	1304	2910	270	0.794559	0.83659	Constipation
HP:0002019	0.812301	M-CAP	1304	2910	270	0.790183	0.832581	Constipation
HP:0002027	0.794629	FATHMM	1279	2910	566	0.771604	0.815886	Abdominal pain
HP:0002027	0.759822	VEST3	1279	2910	566	0.735637	0.782449	Abdominal pain
HP:0002027	0.794908	MetaSVM	1279	2910	566	0.771893	0.816153	Abdominal pain
HP:0002027	0.830154	MetaLR	1279	2910	566	0.808574	0.849754	Abdominal pain
HP:0002027	0.845017	M-CAP	1279	2910	566	0.824133	0.863831	Abdominal pain
HP:0002031	0.868124	M-CAP	1786	2910	424	0.851626	0.88304	Abnormality of the esophagus
HP:0002031	0.804362	FATHMM	1786	2910	424	0.785308	0.822108	Abnormality of the esophagus
HP:0002031	0.770373	VEST3	1786	2910	424	0.750289	0.789296	Abnormality of the esophagus
HP:0002031	0.835502	MetaSVM	1786	2910	424	0.817579	0.851982	Abnormality of the esophagus
HP:0002031	0.848661	MetaLR	1786	2910	424	0.83128	0.864543	Abnormality of the esophagus
HP:0002059	0.76531	FATHMM	1451	2910	326	0.742807	0.786411	Cerebral atrophy
HP:0002059	0.734195	VEST3	1451	2910	326	0.710854	0.756297	Cerebral atrophy
HP:0002059	0.816185	MetaSVM	1451	2910	326	0.795413	0.835284	Cerebral atrophy
HP:0002059	0.821871	MetaLR	1451	2910	326	0.801326	0.840714	Cerebral atrophy
HP:0002059	0.856301	M-CAP	1451	2910	326	0.837292	0.873424	Cerebral atrophy
HP:0002060	0.924826	MetaLR	4375	2910	1449	0.91663	0.932276	Abnormality of the cerebrum
HP:0002060	0.935166	M-CAP	4375	2910	1449	0.927476	0.942091	Abnormality of the cerebrum
HP:0002060	0.900718	FATHMM	4375	2910	1449	0.891499	0.909234	Abnormality of the cerebrum
HP:0002060	0.891096	VEST3	4375	2910	1449	0.881516	0.89999	Abnormality of the cerebrum
HP:0002060	0.920205	MetaSVM	4375	2910	1449	0.911798	0.927874	Abnormality of the cerebrum
HP:0002076	0.857513	FATHMM	1129	2910	251	0.835883	0.876712	Migraine
HP:0002076	0.800523	VEST3	1129	2910	251	0.776189	0.822815	Migraine
HP:0002076	0.841698	MetaSVM	1129	2910	251	0.819226	0.861847	Migraine
HP:0002076	0.890528	MetaLR	1129	2910	251	0.870943	0.907456	Migraine
HP:0002076	0.934496	M-CAP	1129	2910	251	0.918499	0.947532	Migraine
HP:0002086	0.924663	FATHMM	5712	2910	1866	0.917527	0.931229	Abnormality of the respiratory system
HP:0002086	0.950696	M-CAP	5712	2910	1866	0.944769	0.956017	Abnormality of the respiratory system
HP:0002086	0.916512	VEST3	5712	2910	1866	0.909053	0.923411	Abnormality of the respiratory system
HP:0002086	0.937287	MetaSVM	5712	2910	1866	0.930697	0.943288	Abnormality of the respiratory system
HP:0002086	0.942777	MetaLR	5712	2910	1866	0.936447	0.948511	Abnormality of the respiratory system
HP:0002087	0.853846	M-CAP	1613	2910	296	0.835751	0.870257	Abnormality of the upper respiratory tract
HP:0002087	0.790092	FATHMM	1613	2910	296	0.769528	0.809276	Abnormality of the upper respiratory tract
HP:0002087	0.786255	VEST3	1613	2910	296	0.765569	0.80558	Abnormality of the upper respiratory tract
HP:0002087	0.809516	MetaSVM	1613	2910	296	0.789613	0.827947	Abnormality of the upper respiratory tract
HP:0002087	0.827203	MetaLR	1613	2910	296	0.807967	0.844882	Abnormality of the upper respiratory tract
HP:0002088	0.912261	FATHMM	4898	2910	1549	0.904008	0.919868	Abnormality of lung morphology
HP:0002088	0.905844	VEST3	4898	2910	1549	0.897341	0.913711	Abnormality of lung morphology
HP:0002088	0.926437	MetaSVM	4898	2910	1549	0.918784	0.933422	Abnormality of lung morphology
HP:0002088	0.933077	MetaLR	4898	2910	1549	0.92573	0.939745	Abnormality of lung morphology
HP:0002088	0.942682	M-CAP	4898	2910	1549	0.935814	0.948855	Abnormality of lung morphology
HP:0002093	0.86978	VEST3	3056	2910	557	0.857376	0.881255	Respiratory insufficiency
HP:0002093	0.900491	MetaSVM	3056	2910	557	0.889363	0.910612	Respiratory insufficiency
HP:0002093	0.910157	MetaLR	3056	2910	557	0.89949	0.919793	Respiratory insufficiency
HP:0002093	0.923374	M-CAP	3056	2910	557	0.913395	0.932289	Respiratory insufficiency
HP:0002093	0.881642	FATHMM	3056	2910	557	0.869701	0.892624	Respiratory insufficiency
HP:0002104	0.91282	M-CAP	1918	2910	245	0.899341	0.924646	Apnea
HP:0002104	0.862751	FATHMM	1918	2910	245	0.846612	0.877437	Apnea
HP:0002104	0.821775	VEST3	1918	2910	245	0.803999	0.838263	Apnea
HP:0002104	0.863629	MetaSVM	1918	2910	245	0.84753	0.878273	Apnea
HP:0002104	0.889194	MetaLR	1918	2910	245	0.874348	0.902482	Apnea
HP:0002118	0.821412	FATHMM	2005	2910	500	0.804028	0.837566	Abnormality of the cerebral ventricles
HP:0002118	0.790133	VEST3	2005	2910	500	0.771754	0.807402	Abnormality of the cerebral ventricles
HP:0002118	0.846875	MetaSVM	2005	2910	500	0.83044	0.861982	Abnormality of the cerebral ventricles
HP:0002118	0.857275	MetaLR	2005	2910	500	0.84127	0.871913	Abnormality of the cerebral ventricles
HP:0002118	0.883614	M-CAP	2005	2910	500	0.868825	0.896932	Abnormality of the cerebral ventricles
HP:0002119	0.729569	VEST3	1423	2910	355	0.705881	0.752019	Ventriculomegaly
HP:0002119	0.805814	MetaLR	1423	2910	355	0.784433	0.825546	Ventriculomegaly
HP:0002119	0.84255	M-CAP	1423	2910	355	0.822689	0.860564	Ventriculomegaly
HP:0002119	0.796386	MetaSVM	1423	2910	355	0.774663	0.816511	Ventriculomegaly
HP:0002119	0.763736	FATHMM	1423	2910	355	0.740958	0.785091	Ventriculomegaly
HP:0002143	0.78728	VEST3	1765	2910	698	0.767564	0.805746	Abnormality of the spinal cord
HP:0002143	0.821383	MetaSVM	1765	2910	698	0.80281	0.838559	Abnormality of the spinal cord
HP:0002143	0.844703	MetaLR	1765	2910	698	0.827046	0.86086	Abnormality of the spinal cord
HP:0002143	0.862915	M-CAP	1765	2910	698	0.846065	0.878185	Abnormality of the spinal cord
HP:0002143	0.80791	FATHMM	1765	2910	698	0.788859	0.825622	Abnormality of the spinal cord
HP:0002167	0.913909	MetaLR	3254	2910	690	0.90377	0.92307	Neurological speech impairment
HP:0002167	0.857965	VEST3	3254	2910	690	0.845544	0.869542	Neurological speech impairment
HP:0002167	0.908679	MetaSVM	3254	2910	690	0.898288	0.918106	Neurological speech impairment
HP:0002167	0.928877	M-CAP	3254	2910	690	0.919523	0.937218	Neurological speech impairment
HP:0002167	0.890583	FATHMM	3254	2910	690	0.879387	0.900856	Neurological speech impairment
HP:0002205	0.826977	MetaLR	1425	2910	398	0.806448	0.845745	Recurrent respiratory infections
HP:0002205	0.861017	M-CAP	1425	2910	398	0.842065	0.878025	Recurrent respiratory infections
HP:0002205	0.809147	MetaSVM	1425	2910	398	0.787907	0.828723	Recurrent respiratory infections
HP:0002205	0.776224	FATHMM	1425	2910	398	0.753843	0.797117	Recurrent respiratory infections
HP:0002205	0.747651	VEST3	1425	2910	398	0.72444	0.76953	Recurrent respiratory infections
HP:0002213	0.806602	FATHMM	699	2910	65	0.775631	0.834211	Fine hair
HP:0002213	0.7624	VEST3	699	2910	65	0.729425	0.7925	Fine hair
HP:0002213	0.741039	MetaSVM	699	2910	65	0.707267	0.77217	Fine hair
HP:0002213	0.840544	MetaLR	699	2910	65	0.8115	0.865852	Fine hair
HP:0002213	0.863306	M-CAP	699	2910	65	0.835789	0.886836	Fine hair
HP:0002240	0.851001	FATHMM	2525	2910	455	0.836572	0.864363	Hepatomegaly
HP:0002240	0.831681	VEST3	2525	2910	455	0.816579	0.845774	Hepatomegaly
HP:0002240	0.878859	MetaSVM	2525	2910	455	0.865545	0.89102	Hepatomegaly
HP:0002240	0.885452	MetaLR	2525	2910	455	0.872432	0.8973	Hepatomegaly
HP:0002240	0.893039	M-CAP	2525	2910	455	0.880372	0.904509	Hepatomegaly
HP:0002242	0.869661	FATHMM	2877	2910	1091	0.856858	0.881478	Abnormality of the intestine
HP:0002242	0.866778	VEST3	2877	2910	1091	0.853864	0.878712	Abnormality of the intestine
HP:0002242	0.884041	MetaSVM	2877	2910	1091	0.871819	0.895237	Abnormality of the intestine
HP:0002242	0.898502	MetaLR	2877	2910	1091	0.886923	0.909017	Abnormality of the intestine
HP:0002242	0.910589	M-CAP	2877	2910	1091	0.8996	0.920482	Abnormality of the intestine
HP:0002250	0.77922	MetaSVM	1244	2910	401	0.755312	0.801405	Abnormality of the large intestine
HP:0002250	0.803107	MetaLR	1244	2910	401	0.780071	0.824273	Abnormality of the large intestine
HP:0002250	0.827363	M-CAP	1244	2910	401	0.805341	0.847366	Abnormality of the large intestine
HP:0002250	0.757869	FATHMM	1244	2910	401	0.733276	0.780872	Abnormality of the large intestine
HP:0002250	0.751462	VEST3	1244	2910	401	0.72668	0.774694	Abnormality of the large intestine
HP:0002311	0.828165	FATHMM	2202	2910	771	0.811832	0.843354	Incoordination
HP:0002311	0.859426	MetaSVM	2202	2910	771	0.844272	0.873327	Incoordination
HP:0002311	0.864443	MetaLR	2202	2910	771	0.849499	0.878116	Incoordination
HP:0002311	0.883759	M-CAP	2202	2910	771	0.869688	0.896491	Incoordination
HP:0002311	0.800085	VEST3	2202	2910	771	0.782857	0.816268	Incoordination
HP:0002315	0.861478	FATHMM	1243	2910	287	0.841134	0.879589	Headache
HP:0002315	0.807137	VEST3	1243	2910	287	0.784251	0.828127	Headache
HP:0002315	0.85169	MetaSVM	1243	2910	287	0.830827	0.870381	Headache
HP:0002315	0.89353	MetaLR	1243	2910	287	0.875128	0.9095	Headache
HP:0002315	0.930767	M-CAP	1243	2910	287	0.915253	0.943616	Headache
HP:0002321	0.706264	MetaSVM	520	2910	163	0.665656	0.743838	Vertigo
HP:0002321	0.861924	MetaLR	520	2910	163	0.829518	0.888994	Vertigo
HP:0002321	0.901154	M-CAP	520	2910	163	0.872376	0.924008	Vertigo
HP:0002321	0.821608	FATHMM	520	2910	163	0.786302	0.852178	Vertigo
HP:0002321	0.729705	VEST3	520	2910	163	0.689888	0.766143	Vertigo
HP:0002353	0.869788	MetaSVM	2080	2910	765	0.854631	0.883581	EEG abnormality
HP:0002353	0.886921	MetaLR	2080	2910	765	0.87258	0.899833	EEG abnormality
HP:0002353	0.908557	M-CAP	2080	2910	765	0.895393	0.920213	EEG abnormality
HP:0002353	0.850508	FATHMM	2080	2910	765	0.834529	0.865194	EEG abnormality
HP:0002353	0.833276	VEST3	2080	2910	765	0.816637	0.848685	EEG abnormality
HP:0002360	0.757857	VEST3	1598	2910	290	0.736239	0.778237	Sleep disturbance
HP:0002360	0.825749	MetaSVM	1598	2910	290	0.806362	0.843572	Sleep disturbance
HP:0002360	0.835347	MetaLR	1598	2910	290	0.816349	0.852735	Sleep disturbance
HP:0002360	0.857712	M-CAP	1598	2910	290	0.83971	0.873997	Sleep disturbance
HP:0002360	0.798422	FATHMM	1598	2910	290	0.778034	0.817377	Sleep disturbance
HP:0002493	0.899682	FATHMM	4316	2910	1313	0.890357	0.908296	Upper motor neuron dysfunction
HP:0002493	0.883665	VEST3	4316	2910	1313	0.873753	0.892894	Upper motor neuron dysfunction
HP:0002493	0.92184	MetaSVM	4316	2910	1313	0.913447	0.929482	Upper motor neuron dysfunction
HP:0002493	0.923901	MetaLR	4316	2910	1313	0.915603	0.931444	Upper motor neuron dysfunction
HP:0002493	0.933082	M-CAP	4316	2910	1313	0.925231	0.940162	Upper motor neuron dysfunction
HP:0002500	0.79926	MetaSVM	1452	2910	389	0.777865	0.819074	Abnormality of the cerebral white matter
HP:0002500	0.801969	MetaLR	1452	2910	389	0.78067	0.821671	Abnormality of the cerebral white matter
HP:0002500	0.832698	M-CAP	1452	2910	389	0.81261	0.851026	Abnormality of the cerebral white matter
HP:0002500	0.735135	FATHMM	1452	2910	389	0.711826	0.757202	Abnormality of the cerebral white matter
HP:0002500	0.756193	VEST3	1452	2910	389	0.733436	0.777596	Abnormality of the cerebral white matter
HP:0002577	0.772853	VEST3	1560	2910	453	0.751393	0.79297	Abnormality of the stomach
HP:0002577	0.805892	MetaSVM	1560	2910	453	0.785509	0.824769	Abnormality of the stomach
HP:0002577	0.779831	FATHMM	1560	2910	453	0.758583	0.799704	Abnormality of the stomach
HP:0002577	0.825599	MetaLR	1560	2910	453	0.805961	0.843635	Abnormality of the stomach
HP:0002577	0.846068	M-CAP	1560	2910	453	0.827296	0.863137	Abnormality of the stomach
HP:0002597	0.921875	MetaSVM	4344	2910	1270	0.913512	0.929492	Abnormality of the vasculature
HP:0002597	0.931426	MetaLR	4344	2910	1270	0.923518	0.93857	Abnormality of the vasculature
HP:0002597	0.940753	M-CAP	4344	2910	1270	0.93333	0.947396	Abnormality of the vasculature
HP:0002597	0.910954	FATHMM	4344	2910	1270	0.902113	0.919068	Abnormality of the vasculature
HP:0002597	0.897093	VEST3	4344	2910	1270	0.887701	0.905784	Abnormality of the vasculature
HP:0002617	0.765731	MetaSVM	791	2910	58	0.734938	0.793949	Aneurysm
HP:0002617	0.858175	MetaLR	791	2910	58	0.832083	0.880794	Aneurysm
HP:0002617	0.899199	M-CAP	791	2910	58	0.876196	0.918327	Aneurysm
HP:0002617	0.817512	FATHMM	791	2910	58	0.789041	0.842905	Aneurysm
HP:0002617	0.777048	VEST3	791	2910	58	0.746705	0.804706	Aneurysm
HP:0002624	0.713407	MetaSVM	546	2910	43	0.674033	0.749789	Venous abnormality
HP:0002624	0.876968	MetaLR	546	2910	43	0.846663	0.901977	Venous abnormality
HP:0002624	0.930028	M-CAP	546	2910	43	0.905365	0.948628	Venous abnormality
HP:0002624	0.84805	FATHMM	546	2910	43	0.815435	0.875779	Venous abnormality
HP:0002624	0.784312	VEST3	546	2910	43	0.747823	0.816814	Venous abnormality
HP:0002644	0.846768	VEST3	2057	2910	471	0.830546	0.861695	Abnormality of pelvic girdle bone morphology
HP:0002644	0.859418	MetaSVM	2057	2910	471	0.843716	0.873779	Abnormality of pelvic girdle bone morphology
HP:0002644	0.885207	MetaLR	2057	2910	471	0.870696	0.89828	Abnormality of pelvic girdle bone morphology
HP:0002644	0.911867	M-CAP	2057	2910	471	0.898822	0.923373	Abnormality of pelvic girdle bone morphology
HP:0002644	0.840755	FATHMM	2057	2910	471	0.824299	0.855939	Abnormality of pelvic girdle bone morphology
HP:0002648	0.822122	VEST3	2248	2910	522	0.80576	0.837384	Abnormality of calvarial morphology
HP:0002648	0.854812	MetaSVM	2248	2910	522	0.839634	0.868777	Abnormality of calvarial morphology
HP:0002648	0.865134	MetaLR	2248	2910	522	0.850379	0.878641	Abnormality of calvarial morphology
HP:0002648	0.887704	M-CAP	2248	2910	522	0.873975	0.900108	Abnormality of calvarial morphology
HP:0002648	0.823881	FATHMM	2248	2910	522	0.807577	0.839078	Abnormality of calvarial morphology
HP:0002650	0.862252	VEST3	2966	2910	570	0.849374	0.874192	Scoliosis
HP:0002650	0.896328	MetaLR	2966	2910	570	0.884833	0.906797	Scoliosis
HP:0002650	0.918026	M-CAP	2966	2910	570	0.907596	0.927372	Scoliosis
HP:0002650	0.883333	MetaSVM	2966	2910	570	0.871274	0.894399	Scoliosis
HP:0002650	0.86749	FATHMM	2966	2910	570	0.854805	0.879223	Scoliosis
HP:0002652	0.794017	VEST3	1149	2910	178	0.76965	0.816421	Skeletal dysplasia
HP:0002652	0.75577	MetaSVM	1149	2910	178	0.730083	0.77975	Skeletal dysplasia
HP:0002652	0.815035	MetaLR	1149	2910	178	0.791525	0.836442	Skeletal dysplasia
HP:0002652	0.867976	M-CAP	1149	2910	178	0.847143	0.88635	Skeletal dysplasia
HP:0002652	0.759019	FATHMM	1149	2910	178	0.733433	0.782876	Skeletal dysplasia
HP:0002664	0.874086	VEST3	3401	2910	1417	0.862508	0.88482	Neoplasm
HP:0002664	0.901492	MetaSVM	3401	2910	1417	0.891013	0.911063	Neoplasm
HP:0002664	0.912139	MetaLR	3401	2910	1417	0.902147	0.921199	Neoplasm
HP:0002664	0.920872	M-CAP	3401	2910	1417	0.911312	0.929482	Neoplasm
HP:0002664	0.890045	FATHMM	3401	2910	1417	0.879083	0.900127	Neoplasm
HP:0002683	0.854861	VEST3	2919	2910	632	0.84161	0.867178	Abnormality of the calvaria
HP:0002683	0.888966	MetaSVM	2919	2910	632	0.877046	0.899862	Abnormality of the calvaria
HP:0002683	0.89532	MetaLR	2919	2910	632	0.883683	0.905917	Abnormality of the calvaria
HP:0002683	0.911921	M-CAP	2919	2910	632	0.901083	0.921674	Abnormality of the calvaria
HP:0002683	0.863208	FATHMM	2919	2910	632	0.850258	0.875203	Abnormality of the calvaria
HP:0002715	0.942702	MetaLR	5570	2910	2059	0.936284	0.948509	Abnormality of the immune system
HP:0002715	0.913408	VEST3	5570	2910	2059	0.905732	0.920514	Abnormality of the immune system
HP:0002715	0.936301	MetaSVM	5570	2910	2059	0.929578	0.942421	Abnormality of the immune system
HP:0002715	0.926477	FATHMM	5570	2910	2059	0.919322	0.933044	Abnormality of the immune system
HP:0002715	0.950897	M-CAP	5570	2910	2059	0.944901	0.95627	Abnormality of the immune system
HP:0002719	0.799768	VEST3	1979	2910	550	0.781554	0.816819	Recurrent infections
HP:0002719	0.847073	MetaSVM	1979	2910	550	0.830533	0.862265	Recurrent infections
HP:0002719	0.863265	MetaLR	1979	2910	550	0.847412	0.87771	Recurrent infections
HP:0002719	0.88961	M-CAP	1979	2910	550	0.875029	0.902679	Recurrent infections
HP:0002719	0.824516	FATHMM	1979	2910	550	0.807123	0.840651	Recurrent infections
HP:0002750	0.842468	M-CAP	1284	2910	228	0.821503	0.861386	Delayed skeletal maturation
HP:0002750	0.770304	FATHMM	1284	2910	228	0.746493	0.7925	Delayed skeletal maturation
HP:0002750	0.74572	VEST3	1284	2910	228	0.721177	0.768796	Delayed skeletal maturation
HP:0002750	0.793247	MetaSVM	1284	2910	228	0.770218	0.814523	Delayed skeletal maturation
HP:0002750	0.815519	MetaLR	1284	2910	228	0.793354	0.835799	Delayed skeletal maturation
HP:0002758	0.905206	M-CAP	1084	2910	164	0.886274	0.921266	Osteoarthritis
HP:0002758	0.826267	FATHMM	1084	2910	164	0.802545	0.84768	Osteoarthritis
HP:0002758	0.790365	VEST3	1084	2910	164	0.765106	0.81357	Osteoarthritis
HP:0002758	0.790161	MetaSVM	1084	2910	164	0.764894	0.813375	Osteoarthritis
HP:0002758	0.869735	MetaLR	1084	2910	164	0.848355	0.888497	Osteoarthritis
HP:0002793	0.91594	M-CAP	2183	2910	303	0.903545	0.926872	Abnormal pattern of respiration
HP:0002793	0.867922	FATHMM	2183	2910	303	0.853061	0.881489	Abnormal pattern of respiration
HP:0002793	0.835838	VEST3	2183	2910	303	0.819703	0.850792	Abnormal pattern of respiration
HP:0002793	0.875503	MetaSVM	2183	2910	303	0.860981	0.888705	Abnormal pattern of respiration
HP:0002793	0.895768	MetaLR	2183	2910	303	0.882236	0.907907	Abnormal pattern of respiration
HP:0002795	0.936162	M-CAP	3583	2910	707	0.927674	0.943714	Functional respiratory abnormality
HP:0002795	0.883693	VEST3	3583	2910	707	0.872777	0.893786	Functional respiratory abnormality
HP:0002795	0.916817	MetaSVM	3583	2910	707	0.907317	0.925424	Functional respiratory abnormality
HP:0002795	0.926068	MetaLR	3583	2910	707	0.91703	0.934192	Functional respiratory abnormality
HP:0002795	0.9018	FATHMM	3583	2910	707	0.891616	0.911122	Functional respiratory abnormality
HP:0002797	0.876622	M-CAP	768	2910	62	0.851419	0.898062	Osteolysis
HP:0002797	0.805594	FATHMM	768	2910	62	0.776071	0.832066	Osteolysis
HP:0002797	0.75386	VEST3	768	2910	62	0.722144	0.783043	Osteolysis
HP:0002797	0.734262	MetaSVM	768	2910	62	0.701876	0.764311	Osteolysis
HP:0002797	0.832129	MetaLR	768	2910	62	0.804013	0.85693	Osteolysis
HP:0002808	0.849041	MetaLR	1961	2910	338	0.832503	0.864213	Kyphosis
HP:0002808	0.881028	M-CAP	1961	2910	338	0.865936	0.894628	Kyphosis
HP:0002808	0.810204	FATHMM	1961	2910	338	0.792238	0.826956	Kyphosis
HP:0002808	0.80514	VEST3	1961	2910	338	0.78701	0.822076	Kyphosis
HP:0002808	0.838827	MetaSVM	1961	2910	338	0.821882	0.854445	Kyphosis
HP:0002813	0.889254	FATHMM	4081	2910	969	0.879253	0.898522	Abnormality of limb bone morphology
HP:0002813	0.896743	VEST3	4081	2910	969	0.887026	0.905712	Abnormality of limb bone morphology
HP:0002813	0.907552	MetaSVM	4081	2910	969	0.898274	0.916064	Abnormality of limb bone morphology
HP:0002813	0.914935	MetaLR	4081	2910	969	0.905975	0.923112	Abnormality of limb bone morphology
HP:0002813	0.933001	M-CAP	4081	2910	969	0.924911	0.940276	Abnormality of limb bone morphology
HP:0002814	0.901467	FATHMM	4191	2910	966	0.892069	0.91013	Abnormality of the lower limb
HP:0002814	0.895049	VEST3	4191	2910	966	0.885402	0.903973	Abnormality of the lower limb
HP:0002814	0.914486	MetaSVM	4191	2910	966	0.905631	0.922581	Abnormality of the lower limb
HP:0002814	0.922386	MetaLR	4191	2910	966	0.913889	0.93011	Abnormality of the lower limb
HP:0002814	0.933637	M-CAP	4191	2910	966	0.925692	0.940787	Abnormality of the lower limb
HP:0002815	0.802691	MetaLR	1121	2910	196	0.778355	0.824956	Abnormality of the knee
HP:0002815	0.827279	M-CAP	1121	2910	196	0.804018	0.848299	Abnormality of the knee
HP:0002815	0.74441	FATHMM	1121	2910	196	0.718051	0.769097	Abnormality of the knee
HP:0002815	0.742513	VEST3	1121	2910	196	0.716099	0.767268	Abnormality of the knee
HP:0002815	0.770169	MetaSVM	1121	2910	196	0.744621	0.793868	Abnormality of the knee
HP:0002817	0.917008	MetaLR	4058	2910	945	0.908116	0.925111	Abnormality of the upper limb
HP:0002817	0.930402	M-CAP	4058	2910	945	0.922154	0.937836	Abnormality of the upper limb
HP:0002817	0.891828	FATHMM	4058	2910	945	0.881894	0.90102	Abnormality of the upper limb
HP:0002817	0.893372	VEST3	4058	2910	945	0.883497	0.902502	Abnormality of the upper limb
HP:0002817	0.909151	MetaSVM	4058	2910	945	0.899913	0.917615	Abnormality of the upper limb
HP:0002823	0.789114	MetaLR	918	2910	178	0.761517	0.814295	Abnormality of the femur
HP:0002823	0.82324	M-CAP	918	2910	178	0.797198	0.846581	Abnormality of the femur
HP:0002823	0.719814	FATHMM	918	2910	178	0.689867	0.747927	Abnormality of the femur
HP:0002823	0.718357	VEST3	918	2910	178	0.68837	0.746521	Abnormality of the femur
HP:0002823	0.749602	MetaSVM	918	2910	178	0.720548	0.776573	Abnormality of the femur
HP:0002900	0.775689	VEST3	525	2910	31	0.73801	0.809349	Hypokalemia
HP:0002900	0.716087	MetaSVM	525	2910	31	0.675994	0.753031	Hypokalemia
HP:0002900	0.855482	MetaLR	525	2910	31	0.822734	0.88304	Hypokalemia
HP:0002900	0.894699	M-CAP	525	2910	31	0.865411	0.918216	Hypokalemia
HP:0002900	0.806593	FATHMM	525	2910	31	0.770555	0.838159	Hypokalemia
HP:0002921	0.801503	FATHMM	1819	2910	400	0.782535	0.819198	Abnormality of the cerebrospinal fluid
HP:0002921	0.828354	MetaSVM	1819	2910	400	0.810326	0.844996	Abnormality of the cerebrospinal fluid
HP:0002921	0.837797	MetaLR	1819	2910	400	0.820135	0.854033	Abnormality of the cerebrospinal fluid
HP:0002921	0.857815	M-CAP	1819	2910	400	0.840998	0.873122	Abnormality of the cerebrospinal fluid
HP:0002921	0.775742	VEST3	1819	2910	400	0.755995	0.794326	Abnormality of the cerebrospinal fluid
HP:0002977	0.883078	FATHMM	3584	2910	915	0.87214	0.893194	Aplasia/Hypoplasia involving the central nervous system
HP:0002977	0.869588	VEST3	3584	2910	915	0.858162	0.880223	Aplasia/Hypoplasia involving the central nervous system
HP:0002977	0.906603	MetaSVM	3584	2910	915	0.896631	0.915704	Aplasia/Hypoplasia involving the central nervous system
HP:0002977	0.910484	MetaLR	3584	2910	915	0.900687	0.919401	Aplasia/Hypoplasia involving the central nervous system
HP:0002977	0.925037	M-CAP	3584	2910	915	0.915947	0.933215	Aplasia/Hypoplasia involving the central nervous system
HP:0003011	0.941003	FATHMM	7311	2910	2018	0.935364	0.946178	Abnormality of the musculature
HP:0003011	0.932178	VEST3	7311	2910	2018	0.926183	0.93772	Abnormality of the musculature
HP:0003011	0.951968	MetaSVM	7311	2910	2018	0.946822	0.956639	Abnormality of the musculature
HP:0003011	0.955245	MetaLR	7311	2910	2018	0.950259	0.959753	Abnormality of the musculature
HP:0003011	0.961259	M-CAP	7311	2910	2018	0.956584	0.965448	Abnormality of the musculature
HP:0003110	0.896112	FATHMM	2694	2910	677	0.884012	0.907081	Abnormality of urine homeostasis
HP:0003110	0.860684	VEST3	2694	2910	677	0.847087	0.873253	Abnormality of urine homeostasis
HP:0003110	0.91912	MetaLR	2694	2910	677	0.908208	0.928836	Abnormality of urine homeostasis
HP:0003110	0.925817	M-CAP	2694	2910	677	0.915293	0.935126	Abnormality of urine homeostasis
HP:0003110	0.899307	MetaSVM	2694	2910	677	0.887361	0.910115	Abnormality of urine homeostasis
HP:0003111	0.870997	MetaLR	1445	2910	414	0.852706	0.887317	Abnormality of ion homeostasis
HP:0003111	0.89382	M-CAP	1445	2910	414	0.876858	0.90869	Abnormality of ion homeostasis
HP:0003111	0.839044	FATHMM	1445	2910	414	0.819184	0.857103	Abnormality of ion homeostasis
HP:0003111	0.805995	VEST3	1445	2910	414	0.784791	0.825575	Abnormality of ion homeostasis
HP:0003111	0.831664	MetaSVM	1445	2910	414	0.811481	0.850085	Abnormality of ion homeostasis
HP:0003121	0.825021	MetaLR	1463	2910	287	0.804691	0.843646	Limb joint contracture
HP:0003121	0.843264	M-CAP	1463	2910	287	0.823722	0.861005	Limb joint contracture
HP:0003121	0.769135	VEST3	1463	2910	287	0.74684	0.790019	Limb joint contracture
HP:0003121	0.809236	MetaSVM	1463	2910	287	0.788287	0.828562	Limb joint contracture
HP:0003121	0.776158	FATHMM	1463	2910	287	0.754077	0.79679	Limb joint contracture
HP:0003196	0.756403	FATHMM	1273	2910	234	0.732058	0.779204	Short nose
HP:0003196	0.740869	VEST3	1273	2910	234	0.716083	0.764203	Short nose
HP:0003196	0.793685	MetaSVM	1273	2910	234	0.77057	0.81503	Short nose
HP:0003196	0.807536	MetaLR	1273	2910	234	0.784948	0.82827	Short nose
HP:0003196	0.831958	M-CAP	1273	2910	234	0.810406	0.851509	Short nose
HP:0003202	0.782075	FATHMM	1745	2910	362	0.762085	0.800823	Skeletal muscle atrophy
HP:0003202	0.775336	VEST3	1745	2910	362	0.755151	0.794311	Skeletal muscle atrophy
HP:0003202	0.827385	MetaSVM	1745	2910	362	0.808927	0.844403	Skeletal muscle atrophy
HP:0003202	0.833021	MetaLR	1745	2910	362	0.814782	0.849795	Skeletal muscle atrophy
HP:0003202	0.855558	M-CAP	1745	2910	362	0.83827	0.871283	Skeletal muscle atrophy
HP:0003271	0.847023	VEST3	2838	2910	631	0.833305	0.859802	Visceromegaly
HP:0003271	0.886977	MetaSVM	2838	2910	631	0.874794	0.898113	Visceromegaly
HP:0003271	0.894143	MetaLR	2838	2910	631	0.88228	0.904941	Visceromegaly
HP:0003271	0.900575	M-CAP	2838	2910	631	0.889011	0.911055	Visceromegaly
HP:0003271	0.862331	FATHMM	2838	2910	631	0.849157	0.874524	Visceromegaly
HP:0003272	0.874962	MetaLR	1690	2910	303	0.858322	0.889899	Abnormality of the hip bone
HP:0003272	0.904578	M-CAP	1690	2910	303	0.889622	0.917695	Abnormality of the hip bone
HP:0003272	0.833363	VEST3	1690	2910	303	0.814831	0.850381	Abnormality of the hip bone
HP:0003272	0.839705	MetaSVM	1690	2910	303	0.821432	0.856434	Abnormality of the hip bone
HP:0003272	0.829282	FATHMM	1690	2910	303	0.810588	0.84648	Abnormality of the hip bone
HP:0003312	0.769857	FATHMM	1276	2910	294	0.745954	0.792137	Abnormal form of the vertebral bodies
HP:0003312	0.758281	VEST3	1276	2910	294	0.73402	0.780989	Abnormal form of the vertebral bodies
HP:0003312	0.801206	MetaSVM	1276	2910	294	0.7784	0.822201	Abnormal form of the vertebral bodies
HP:0003312	0.826909	MetaLR	1276	2910	294	0.805158	0.846695	Abnormal form of the vertebral bodies
HP:0003312	0.856073	M-CAP	1276	2910	294	0.835722	0.874282	Abnormal form of the vertebral bodies
HP:0003319	0.793012	MetaLR	1363	2910	294	0.770677	0.813696	Abnormality of the cervical spine
HP:0003319	0.82304	M-CAP	1363	2910	294	0.801862	0.8424	Abnormality of the cervical spine
HP:0003319	0.736473	VEST3	1363	2910	294	0.712429	0.759186	Abnormality of the cervical spine
HP:0003319	0.782467	MetaSVM	1363	2910	294	0.759771	0.803573	Abnormality of the cervical spine
HP:0003319	0.744217	FATHMM	1363	2910	294	0.720376	0.766684	Abnormality of the cervical spine
HP:0003330	0.90466	MetaLR	2841	2910	763	0.8933	0.914926	Abnormal bone structure
HP:0003330	0.915986	M-CAP	2841	2910	763	0.905207	0.925641	Abnormal bone structure
HP:0003330	0.87701	FATHMM	2841	2910	763	0.864415	0.888586	Abnormal bone structure
HP:0003330	0.864988	VEST3	2841	2910	763	0.851921	0.877068	Abnormal bone structure
HP:0003330	0.888731	MetaSVM	2841	2910	763	0.876632	0.89978	Abnormal bone structure
HP:0003468	0.769954	VEST3	1499	2910	363	0.747961	0.790565	Abnormality of the vertebrae
HP:0003468	0.824708	MetaSVM	1499	2910	363	0.804621	0.843132	Abnormality of the vertebrae
HP:0003468	0.84343	MetaLR	1499	2910	363	0.824142	0.860959	Abnormality of the vertebrae
HP:0003468	0.86969	M-CAP	1499	2910	363	0.85168	0.885805	Abnormality of the vertebrae
HP:0003468	0.796415	FATHMM	1499	2910	363	0.775271	0.816041	Abnormality of the vertebrae
HP:0003549	0.915954	FATHMM	4791	2910	1169	0.907757	0.923484	Abnormality of connective tissue
HP:0003549	0.907595	VEST3	4791	2910	1169	0.899061	0.915475	Abnormality of connective tissue
HP:0003549	0.930304	MetaSVM	4791	2910	1169	0.922739	0.937178	Abnormality of connective tissue
HP:0003549	0.936373	MetaLR	4791	2910	1169	0.929101	0.942944	Abnormality of connective tissue
HP:0003549	0.946336	M-CAP	4791	2910	1169	0.939586	0.952371	Abnormality of connective tissue
HP:0003764	0.905046	M-CAP	1180	2910	93	0.88695	0.920505	Nevus
HP:0003764	0.798042	VEST3	1180	2910	93	0.774165	0.819982	Nevus
HP:0003764	0.80921	MetaSVM	1180	2910	93	0.785781	0.83063	Nevus
HP:0003764	0.867497	MetaLR	1180	2910	93	0.846929	0.885674	Nevus
HP:0003764	0.839038	FATHMM	1180	2910	93	0.816952	0.85892	Nevus
HP:0003808	0.935908	MetaLR	5203	2910	1364	0.928922	0.94225	Abnormal muscle tone
HP:0003808	0.943429	M-CAP	5203	2910	1364	0.936815	0.949389	Abnormal muscle tone
HP:0003808	0.916277	FATHMM	5203	2910	1364	0.908437	0.923502	Abnormal muscle tone
HP:0003808	0.905698	VEST3	5203	2910	1364	0.897452	0.913345	Abnormal muscle tone
HP:0003808	0.932634	MetaSVM	5203	2910	1364	0.925495	0.939133	Abnormal muscle tone
HP:0004097	0.825648	M-CAP	1464	2910	377	0.805351	0.844237	Deviation of finger
HP:0004097	0.744275	FATHMM	1464	2910	377	0.721295	0.765975	Deviation of finger
HP:0004097	0.759204	VEST3	1464	2910	377	0.736628	0.780421	Deviation of finger
HP:0004097	0.791781	MetaSVM	1464	2910	377	0.770216	0.811815	Deviation of finger
HP:0004097	0.797371	MetaLR	1464	2910	377	0.776	0.817184	Deviation of finger
HP:0004207	0.738149	FATHMM	1469	2910	381	0.715053	0.760001	Abnormality of the 5th finger
HP:0004207	0.755638	VEST3	1469	2910	381	0.733002	0.776939	Abnormality of the 5th finger
HP:0004207	0.782373	MetaSVM	1469	2910	381	0.760536	0.802735	Abnormality of the 5th finger
HP:0004207	0.793559	MetaLR	1469	2910	381	0.772094	0.813491	Abnormality of the 5th finger
HP:0004207	0.82344	M-CAP	1469	2910	381	0.80309	0.842101	Abnormality of the 5th finger
HP:0004209	0.799353	M-CAP	1228	2910	310	0.776016	0.82082	Clinodactyly of the 5th finger
HP:0004209	0.720248	VEST3	1228	2910	310	0.694468	0.744653	Clinodactyly of the 5th finger
HP:0004209	0.753396	MetaSVM	1228	2910	310	0.728505	0.776705	Clinodactyly of the 5th finger
HP:0004209	0.762805	MetaLR	1228	2910	310	0.738199	0.785769	Clinodactyly of the 5th finger
HP:0004209	0.702466	FATHMM	1228	2910	310	0.67628	0.727387	Clinodactyly of the 5th finger
HP:0004279	0.770531	VEST3	698	2910	83	0.737862	0.800231	Short palm
HP:0004279	0.727845	MetaSVM	698	2910	83	0.693606	0.759584	Short palm
HP:0004279	0.845674	MetaLR	698	2910	83	0.816934	0.870616	Short palm
HP:0004279	0.896552	M-CAP	698	2910	83	0.87168	0.917062	Short palm
HP:0004279	0.79158	FATHMM	698	2910	83	0.759846	0.820114	Short palm
HP:0004297	0.718506	VEST3	1279	2910	312	0.693217	0.742485	Abnormality of the biliary system
HP:0004297	0.774743	MetaSVM	1279	2910	312	0.751027	0.79681	Abnormality of the biliary system
HP:0004297	0.785196	MetaLR	1279	2910	312	0.761834	0.806847	Abnormality of the biliary system
HP:0004297	0.795846	M-CAP	1279	2910	312	0.772867	0.817051	Abnormality of the biliary system
HP:0004297	0.726984	FATHMM	1279	2910	312	0.7019	0.750708	Abnormality of the biliary system
HP:0004298	0.849098	VEST3	2313	2910	503	0.833924	0.863114	Abnormality of the abdominal wall
HP:0004298	0.870565	MetaSVM	2313	2910	503	0.856259	0.883641	Abnormality of the abdominal wall
HP:0004298	0.892127	MetaLR	2313	2910	503	0.878818	0.904134	Abnormality of the abdominal wall
HP:0004298	0.917703	M-CAP	2313	2910	503	0.905787	0.928231	Abnormality of the abdominal wall
HP:0004298	0.858619	FATHMM	2313	2910	503	0.843816	0.872232	Abnormality of the abdominal wall
HP:0004299	0.830777	VEST3	1797	2910	318	0.812727	0.847413	Hernia of the abdominal wall
HP:0004299	0.85128	MetaSVM	1797	2910	318	0.834068	0.866992	Hernia of the abdominal wall
HP:0004299	0.840119	FATHMM	1797	2910	318	0.822439	0.856346	Hernia of the abdominal wall
HP:0004299	0.881894	MetaLR	1797	2910	318	0.866137	0.896019	Hernia of the abdominal wall
HP:0004299	0.908468	M-CAP	1797	2910	318	0.894233	0.920956	Hernia of the abdominal wall
HP:0004305	0.748569	VEST3	1847	2910	469	0.728272	0.767833	Involuntary movements
HP:0004305	0.831504	MetaSVM	1847	2910	469	0.813738	0.847892	Involuntary movements
HP:0004305	0.835841	MetaLR	1847	2910	469	0.818243	0.852044	Involuntary movements
HP:0004305	0.859724	M-CAP	1847	2910	469	0.843126	0.874826	Involuntary movements
HP:0004305	0.796517	FATHMM	1847	2910	469	0.777539	0.814262	Involuntary movements
HP:0004322	0.911073	MetaLR	3576	2910	971	0.901291	0.919971	Short stature
HP:0004322	0.92979	M-CAP	3576	2910	971	0.92094	0.937716	Short stature
HP:0004322	0.89947	MetaSVM	3576	2910	971	0.889176	0.908906	Short stature
HP:0004322	0.887147	FATHMM	3576	2910	971	0.876353	0.897109	Short stature
HP:0004322	0.882277	VEST3	3576	2910	971	0.871297	0.892436	Short stature
HP:0004323	0.91389	MetaSVM	4330	2910	1557	0.905159	0.921887	Abnormality of body weight
HP:0004323	0.918093	MetaLR	4330	2910	1557	0.909545	0.925899	Abnormality of body weight
HP:0004323	0.929554	M-CAP	4330	2910	1557	0.921541	0.936805	Abnormality of body weight
HP:0004323	0.891876	FATHMM	4330	2910	1557	0.882273	0.900784	Abnormality of body weight
HP:0004323	0.89135	VEST3	4330	2910	1557	0.881728	0.900278	Abnormality of body weight
HP:0004324	0.717262	FATHMM	1293	2910	530	0.692085	0.741151	Increased body weight
HP:0004324	0.726989	VEST3	1293	2910	530	0.702044	0.750587	Increased body weight
HP:0004324	0.765507	MetaSVM	1293	2910	530	0.741631	0.787808	Increased body weight
HP:0004324	0.780605	MetaLR	1293	2910	530	0.757218	0.802328	Increased body weight
HP:0004324	0.815225	M-CAP	1293	2910	530	0.793128	0.835451	Increased body weight
HP:0004325	0.880711	FATHMM	3511	2910	1146	0.869567	0.891023	Decreased body weight
HP:0004325	0.902159	MetaSVM	3511	2910	1146	0.891882	0.911556	Decreased body weight
HP:0004325	0.908828	MetaLR	3511	2910	1146	0.898849	0.917913	Decreased body weight
HP:0004325	0.91958	M-CAP	3511	2910	1146	0.910113	0.928128	Decreased body weight
HP:0004325	0.875596	VEST3	3511	2910	1146	0.864262	0.886109	Decreased body weight
HP:0004328	0.917182	MetaSVM	4367	2910	1171	0.908632	0.924998	Abnormality of the anterior segment of the globe
HP:0004328	0.926524	MetaLR	4367	2910	1171	0.9184	0.933897	Abnormality of the anterior segment of the globe
HP:0004328	0.934667	M-CAP	4367	2910	1171	0.926944	0.941624	Abnormality of the anterior segment of the globe
HP:0004328	0.904799	FATHMM	4367	2910	1171	0.895731	0.913155	Abnormality of the anterior segment of the globe
HP:0004328	0.902225	VEST3	4367	2910	1171	0.893055	0.910687	Abnormality of the anterior segment of the globe
HP:0004329	0.886806	FATHMM	3755	2910	975	0.87627	0.896551	Abnormality of the posterior segment of the globe
HP:0004329	0.881908	VEST3	3755	2910	975	0.871189	0.891845	Abnormality of the posterior segment of the globe
HP:0004329	0.909814	MetaSVM	3755	2910	975	0.900223	0.918566	Abnormality of the posterior segment of the globe
HP:0004329	0.914046	MetaLR	3755	2910	975	0.904647	0.922598	Abnormality of the posterior segment of the globe
HP:0004329	0.928441	M-CAP	3755	2910	975	0.919745	0.936259	Abnormality of the posterior segment of the globe
HP:0004334	0.826345	FATHMM	674	2910	61	0.795865	0.853114	Dermal atrophy
HP:0004334	0.808625	VEST3	674	2910	61	0.777159	0.836582	Dermal atrophy
HP:0004334	0.72369	MetaSVM	674	2910	61	0.688692	0.756147	Dermal atrophy
HP:0004334	0.875395	MetaLR	674	2910	61	0.84825	0.898266	Dermal atrophy
HP:0004334	0.91343	M-CAP	674	2910	61	0.889711	0.932436	Dermal atrophy
HP:0004348	0.819263	VEST3	2232	2910	676	0.802746	0.834681	Abnormality of bone mineral density
HP:0004348	0.856617	MetaSVM	2232	2910	676	0.841455	0.870551	Abnormality of bone mineral density
HP:0004348	0.867444	MetaLR	2232	2910	676	0.852733	0.88089	Abnormality of bone mineral density
HP:0004348	0.879369	M-CAP	2232	2910	676	0.865191	0.892241	Abnormality of bone mineral density
HP:0004348	0.830792	FATHMM	2232	2910	676	0.814663	0.845782	Abnormality of bone mineral density
HP:0004349	0.802625	VEST3	2004	2910	620	0.784618	0.819474	Reduced bone mineral density
HP:0004349	0.844639	MetaSVM	2004	2910	620	0.828111	0.859847	Reduced bone mineral density
HP:0004349	0.857473	MetaLR	2004	2910	620	0.841472	0.872105	Reduced bone mineral density
HP:0004349	0.86972	M-CAP	2004	2910	620	0.85426	0.883762	Reduced bone mineral density
HP:0004349	0.814858	FATHMM	2004	2910	620	0.797246	0.831264	Reduced bone mineral density
HP:0004354	0.818	FATHMM	1107	2910	254	0.79416	0.839637	Abnormality of carboxylic acid metabolism
HP:0004354	0.712509	VEST3	1107	2910	254	0.685129	0.738418	Abnormality of carboxylic acid metabolism
HP:0004354	0.815845	MetaSVM	1107	2910	254	0.791908	0.837592	Abnormality of carboxylic acid metabolism
HP:0004354	0.856629	MetaLR	1107	2910	254	0.834723	0.876062	Abnormality of carboxylic acid metabolism
HP:0004354	0.810623	M-CAP	1107	2910	254	0.786459	0.832634	Abnormality of carboxylic acid metabolism
HP:0004360	0.724505	VEST3	1169	2910	224	0.698172	0.749365	Abnormality of acid-base homeostasis
HP:0004360	0.832853	MetaSVM	1169	2910	224	0.810359	0.853163	Abnormality of acid-base homeostasis
HP:0004360	0.851452	MetaLR	1169	2910	224	0.82989	0.870707	Abnormality of acid-base homeostasis
HP:0004360	0.820826	M-CAP	1169	2910	224	0.79778	0.841767	Abnormality of acid-base homeostasis
HP:0004360	0.806028	FATHMM	1169	2910	224	0.782353	0.827696	Abnormality of acid-base homeostasis
HP:0004370	0.831874	FATHMM	1797	2910	562	0.813867	0.848463	Abnormality of temperature regulation
HP:0004370	0.789128	VEST3	1797	2910	562	0.76965	0.807371	Abnormality of temperature regulation
HP:0004370	0.861713	MetaSVM	1797	2910	562	0.844966	0.876914	Abnormality of temperature regulation
HP:0004370	0.870781	MetaLR	1797	2910	562	0.854464	0.885514	Abnormality of temperature regulation
HP:0004370	0.887062	M-CAP	1797	2910	562	0.87158	0.90089	Abnormality of temperature regulation
HP:0004372	0.916841	MetaLR	1705	2910	317	0.902761	0.929043	Reduced consciousness/confusion
HP:0004372	0.917871	M-CAP	1705	2910	317	0.903862	0.929997	Reduced consciousness/confusion
HP:0004372	0.827483	VEST3	1705	2910	317	0.808805	0.844687	Reduced consciousness/confusion
HP:0004372	0.888261	FATHMM	1705	2910	317	0.87241	0.902364	Reduced consciousness/confusion
HP:0004372	0.889387	MetaSVM	1705	2910	317	0.873598	0.903421	Reduced consciousness/confusion
HP:0004374	0.878189	MetaLR	1536	2910	323	0.860865	0.893623	Hemiplegia/hemiparesis
HP:0004374	0.88982	M-CAP	1536	2910	323	0.873159	0.904531	Hemiplegia/hemiparesis
HP:0004374	0.847101	FATHMM	1536	2910	323	0.828223	0.864244	Hemiplegia/hemiparesis
HP:0004374	0.757321	VEST3	1536	2910	323	0.735245	0.778113	Hemiplegia/hemiparesis
HP:0004374	0.856402	MetaSVM	1536	2910	323	0.837958	0.873064	Hemiplegia/hemiparesis
HP:0004375	0.773329	FATHMM	1206	2910	319	0.748834	0.796086	Neoplasm of the nervous system
HP:0004375	0.724989	VEST3	1206	2910	319	0.699086	0.749461	Neoplasm of the nervous system
HP:0004375	0.773049	MetaSVM	1206	2910	319	0.748545	0.795817	Neoplasm of the nervous system
HP:0004375	0.803381	MetaLR	1206	2910	319	0.779981	0.824851	Neoplasm of the nervous system
HP:0004375	0.846639	M-CAP	1206	2910	319	0.825181	0.865891	Neoplasm of the nervous system
HP:0004414	0.826925	FATHMM	1279	2910	180	0.805201	0.846688	Abnormality of the pulmonary artery
HP:0004414	0.806224	VEST3	1279	2910	180	0.78364	0.826972	Abnormality of the pulmonary artery
HP:0004414	0.799825	MetaSVM	1279	2910	180	0.776994	0.820857	Abnormality of the pulmonary artery
HP:0004414	0.858583	MetaLR	1279	2910	180	0.838389	0.876625	Abnormality of the pulmonary artery
HP:0004414	0.896381	M-CAP	1279	2910	180	0.878449	0.911933	Abnormality of the pulmonary artery
HP:0004930	0.800254	MetaSVM	1314	2910	190	0.777757	0.820997	Abnormality of the pulmonary vasculature
HP:0004930	0.856911	MetaLR	1314	2910	190	0.836915	0.874821	Abnormality of the pulmonary vasculature
HP:0004930	0.893824	M-CAP	1314	2910	190	0.87598	0.909367	Abnormality of the pulmonary vasculature
HP:0004930	0.82443	FATHMM	1314	2910	190	0.802903	0.844063	Abnormality of the pulmonary vasculature
HP:0004930	0.807909	VEST3	1314	2910	190	0.785705	0.828315	Abnormality of the pulmonary vasculature
HP:0005105	0.864027	MetaLR	2267	2910	576	0.849291	0.87753	Abnormal nasal morphology
HP:0005105	0.88641	M-CAP	2267	2910	576	0.872679	0.898832	Abnormal nasal morphology
HP:0005105	0.826397	VEST3	2267	2910	576	0.810248	0.84144	Abnormal nasal morphology
HP:0005105	0.856363	MetaSVM	2267	2910	576	0.841314	0.870206	Abnormal nasal morphology
HP:0005105	0.823163	FATHMM	2267	2910	576	0.806906	0.838325	Abnormal nasal morphology
HP:0005114	0.850398	FATHMM	1455	2910	355	0.831131	0.867815	Abnormalities of the peripheral arteries
HP:0005114	0.809916	VEST3	1455	2910	355	0.788933	0.829264	Abnormalities of the peripheral arteries
HP:0005114	0.826252	MetaSVM	1455	2910	355	0.805915	0.844869	Abnormalities of the peripheral arteries
HP:0005114	0.874705	MetaLR	1455	2910	355	0.856683	0.890751	Abnormalities of the peripheral arteries
HP:0005114	0.898147	M-CAP	1455	2910	355	0.881522	0.912671	Abnormalities of the peripheral arteries
HP:0005120	0.754214	MetaLR	1040	2910	236	0.727119	0.779434	Abnormality of cardiac atrium
HP:0005120	0.811727	M-CAP	1040	2910	236	0.78681	0.834344	Abnormality of cardiac atrium
HP:0005120	0.700972	FATHMM	1040	2910	236	0.672427	0.728035	Abnormality of cardiac atrium
HP:0005120	0.717873	VEST3	1040	2910	236	0.689736	0.744403	Abnormality of cardiac atrium
HP:0005120	0.723558	MetaSVM	1040	2910	236	0.69557	0.749899	Abnormality of cardiac atrium
HP:0005262	0.75566	MetaSVM	1147	2910	158	0.729946	0.779664	Abnormality of the synovia
HP:0005262	0.78094	MetaLR	1147	2910	158	0.756067	0.803935	Abnormality of the synovia
HP:0005262	0.823383	M-CAP	1147	2910	158	0.800221	0.844381	Abnormality of the synovia
HP:0005262	0.722865	FATHMM	1147	2910	158	0.696232	0.748008	Abnormality of the synovia
HP:0005262	0.748814	VEST3	1147	2910	158	0.722893	0.773071	Abnormality of the synovia
HP:0005280	0.788523	FATHMM	1576	2910	320	0.76766	0.807982	Depressed nasal bridge
HP:0005280	0.778695	VEST3	1576	2910	320	0.757524	0.79851	Depressed nasal bridge
HP:0005280	0.811076	MetaSVM	1576	2910	320	0.790989	0.829649	Depressed nasal bridge
HP:0005280	0.831561	MetaLR	1576	2910	320	0.812268	0.849239	Depressed nasal bridge
HP:0005280	0.853112	M-CAP	1576	2910	320	0.834761	0.869743	Depressed nasal bridge
HP:0005288	0.783224	FATHMM	1652	2910	338	0.762698	0.802435	Abnormality of the nares
HP:0005288	0.788517	VEST3	1652	2910	338	0.768155	0.807539	Abnormality of the nares
HP:0005288	0.817857	MetaSVM	1652	2910	338	0.798502	0.835735	Abnormality of the nares
HP:0005288	0.830429	MetaLR	1652	2910	338	0.811558	0.847765	Abnormality of the nares
HP:0005288	0.860058	M-CAP	1652	2910	338	0.842477	0.875966	Abnormality of the nares
HP:0005293	0.908102	MetaLR	460	2910	32	0.878077	0.931312	Venous insufficiency
HP:0005293	0.956025	M-CAP	460	2910	32	0.932986	0.971387	Venous insufficiency
HP:0005293	0.809069	VEST3	460	2910	32	0.770558	0.842438	Venous insufficiency
HP:0005293	0.704742	MetaSVM	460	2910	32	0.661425	0.744657	Venous insufficiency
HP:0005293	0.877166	FATHMM	460	2910	32	0.843891	0.904155	Venous insufficiency
HP:0005561	0.827399	FATHMM	2120	2910	826	0.810715	0.842897	Abnormality of bone marrow cell morphology
HP:0005561	0.798896	VEST3	2120	2910	826	0.781292	0.815419	Abnormality of bone marrow cell morphology
HP:0005561	0.85	MetaSVM	2120	2910	826	0.834158	0.864574	Abnormality of bone marrow cell morphology
HP:0005561	0.861826	MetaLR	2120	2910	826	0.84647	0.87587	Abnormality of bone marrow cell morphology
HP:0005561	0.870508	M-CAP	2120	2910	826	0.855533	0.884141	Abnormality of bone marrow cell morphology
HP:0005607	0.736926	FATHMM	1063	2910	229	0.709616	0.762527	Abnormality of the tracheobronchial system
HP:0005607	0.719061	VEST3	1063	2910	229	0.691269	0.745273	Abnormality of the tracheobronchial system
HP:0005607	0.754037	MetaSVM	1063	2910	229	0.727242	0.779	Abnormality of the tracheobronchial system
HP:0005607	0.783588	MetaLR	1063	2910	229	0.757812	0.807319	Abnormality of the tracheobronchial system
HP:0005607	0.824038	M-CAP	1063	2910	229	0.799965	0.845772	Abnormality of the tracheobronchial system
HP:0005656	0.844583	MetaLR	1708	2910	296	0.826616	0.861001	Positional foot deformity
HP:0005656	0.81887	MetaSVM	1708	2910	296	0.799884	0.836423	Positional foot deformity
HP:0005656	0.870207	M-CAP	1708	2910	296	0.853419	0.88533	Positional foot deformity
HP:0005656	0.806269	FATHMM	1708	2910	296	0.786835	0.824327	Positional foot deformity
HP:0005656	0.808348	VEST3	1708	2910	296	0.788986	0.826325	Positional foot deformity
HP:0005918	0.831541	FATHMM	2014	2910	457	0.814557	0.847261	Abnormality of phalanx of finger
HP:0005918	0.835164	VEST3	2014	2910	457	0.818315	0.850736	Abnormality of phalanx of finger
HP:0005918	0.847863	MetaSVM	2014	2910	457	0.831506	0.862895	Abnormality of phalanx of finger
HP:0005918	0.872702	MetaLR	2014	2910	457	0.857421	0.886562	Abnormality of phalanx of finger
HP:0005918	0.898159	M-CAP	2014	2910	457	0.884171	0.910629	Abnormality of phalanx of finger
HP:0005927	0.8168	FATHMM	1598	2910	339	0.797067	0.83501	Aplasia/hypoplasia involving bones of the hand
HP:0005927	0.818997	VEST3	1598	2910	339	0.799348	0.837114	Aplasia/hypoplasia involving bones of the hand
HP:0005927	0.829558	MetaSVM	1598	2910	339	0.810322	0.84721	Aplasia/hypoplasia involving bones of the hand
HP:0005927	0.862805	MetaLR	1598	2910	339	0.845048	0.878819	Aplasia/hypoplasia involving bones of the hand
HP:0005927	0.889035	M-CAP	1598	2910	339	0.872675	0.903526	Aplasia/hypoplasia involving bones of the hand
HP:0005930	0.707449	FATHMM	1103	2910	233	0.679899	0.733558	Abnormality of epiphysis morphology
HP:0005930	0.724729	VEST3	1103	2910	233	0.697604	0.750292	Abnormality of epiphysis morphology
HP:0005930	0.764921	MetaSVM	1103	2910	233	0.738981	0.789019	Abnormality of epiphysis morphology
HP:0005930	0.780756	MetaLR	1103	2910	233	0.755366	0.804194	Abnormality of epiphysis morphology
HP:0005930	0.810143	M-CAP	1103	2910	233	0.785913	0.832216	Abnormality of epiphysis morphology
HP:0006482	0.777962	FATHMM	855	2910	178	0.748863	0.80457	Abnormality of dental morphology
HP:0006482	0.770208	VEST3	855	2910	178	0.740805	0.797189	Abnormality of dental morphology
HP:0006482	0.738954	MetaSVM	855	2910	178	0.708461	0.767305	Abnormality of dental morphology
HP:0006482	0.827653	MetaLR	855	2910	178	0.800848	0.851518	Abnormality of dental morphology
HP:0006482	0.876162	M-CAP	855	2910	178	0.852341	0.896606	Abnormality of dental morphology
HP:0006493	0.865159	MetaLR	1472	2910	291	0.846739	0.881675	Aplasia/hypoplasia involving bones of the lower limbs
HP:0006493	0.822741	VEST3	1472	2910	291	0.802384	0.841416	Aplasia/hypoplasia involving bones of the lower limbs
HP:0006493	0.824232	MetaSVM	1472	2910	291	0.803935	0.842839	Aplasia/hypoplasia involving bones of the lower limbs
HP:0006493	0.817933	FATHMM	1472	2910	291	0.797384	0.836824	Aplasia/hypoplasia involving bones of the lower limbs
HP:0006493	0.888186	M-CAP	1472	2910	291	0.871046	0.903301	Aplasia/hypoplasia involving bones of the lower limbs
HP:0006494	0.808173	FATHMM	1314	2910	240	0.78598	0.828567	Aplasia/Hypoplasia involving bones of the feet
HP:0006494	0.808336	VEST3	1314	2910	240	0.786149	0.828723	Aplasia/Hypoplasia involving bones of the feet
HP:0006494	0.813761	MetaSVM	1314	2910	240	0.79179	0.8339	Aplasia/Hypoplasia involving bones of the feet
HP:0006494	0.857822	MetaLR	1314	2910	240	0.837874	0.87568	Aplasia/Hypoplasia involving bones of the feet
HP:0006494	0.88185	M-CAP	1314	2910	240	0.863251	0.898217	Aplasia/Hypoplasia involving bones of the feet
HP:0006496	0.821077	VEST3	1659	2910	378	0.801885	0.838784	Aplasia/hypoplasia involving bones of the upper limbs
HP:0006496	0.827401	MetaSVM	1659	2910	378	0.808452	0.844835	Aplasia/hypoplasia involving bones of the upper limbs
HP:0006496	0.858956	MetaLR	1659	2910	378	0.841362	0.874889	Aplasia/hypoplasia involving bones of the upper limbs
HP:0006496	0.887243	M-CAP	1659	2910	378	0.871103	0.90159	Aplasia/hypoplasia involving bones of the upper limbs
HP:0006496	0.812303	FATHMM	1659	2910	378	0.792788	0.830374	Aplasia/hypoplasia involving bones of the upper limbs
HP:0006705	0.803739	VEST3	1291	2910	243	0.781168	0.824505	Abnormality of the atrioventricular valves
HP:0006705	0.823107	MetaSVM	1291	2910	243	0.801323	0.84297	Abnormality of the atrioventricular valves
HP:0006705	0.876284	MetaLR	1291	2910	243	0.857176	0.893154	Abnormality of the atrioventricular valves
HP:0006705	0.911309	M-CAP	1291	2910	243	0.894528	0.925642	Abnormality of the atrioventricular valves
HP:0006705	0.849052	FATHMM	1291	2910	243	0.828469	0.86756	Abnormality of the atrioventricular valves
HP:0006824	0.754571	FATHMM	1224	2910	332	0.729673	0.777875	Cranial nerve paralysis
HP:0006824	0.721345	VEST3	1224	2910	332	0.695548	0.745755	Cranial nerve paralysis
HP:0006824	0.781008	MetaSVM	1224	2910	332	0.756961	0.803294	Cranial nerve paralysis
HP:0006824	0.799872	MetaLR	1224	2910	332	0.776515	0.821349	Cranial nerve paralysis
HP:0006824	0.815019	M-CAP	1224	2910	332	0.792272	0.835791	Cranial nerve paralysis
HP:0007360	0.700229	VEST3	1195	2910	303	0.673627	0.725546	Aplasia/Hypoplasia of the cerebellum
HP:0007360	0.754109	MetaSVM	1195	2910	303	0.728887	0.7777	Aplasia/Hypoplasia of the cerebellum
HP:0007360	0.76012	MetaLR	1195	2910	303	0.735081	0.783489	Aplasia/Hypoplasia of the cerebellum
HP:0007360	0.811556	M-CAP	1195	2910	303	0.788377	0.832735	Aplasia/Hypoplasia of the cerebellum
HP:0007360	0.700989	FATHMM	1195	2910	303	0.674403	0.726284	Aplasia/Hypoplasia of the cerebellum
HP:0007364	0.839543	VEST3	2783	2910	771	0.825434	0.852715	Aplasia/Hypoplasia of the cerebrum
HP:0007364	0.886477	MetaSVM	2783	2910	771	0.874147	0.89774	Aplasia/Hypoplasia of the cerebrum
HP:0007364	0.891632	MetaLR	2783	2910	771	0.879531	0.902652	Aplasia/Hypoplasia of the cerebrum
HP:0007364	0.908786	M-CAP	2783	2910	771	0.89751	0.918933	Aplasia/Hypoplasia of the cerebrum
HP:0007364	0.857582	FATHMM	2783	2910	771	0.844098	0.870079	Aplasia/Hypoplasia of the cerebrum
HP:0007367	0.787797	VEST3	2022	2910	448	0.769429	0.805072	Atrophy/Degeneration affecting the central nervous system
HP:0007367	0.855944	MetaSVM	2022	2910	448	0.839952	0.870583	Atrophy/Degeneration affecting the central nervous system
HP:0007367	0.862287	MetaLR	2022	2910	448	0.846568	0.876631	Atrophy/Degeneration affecting the central nervous system
HP:0007367	0.88524	M-CAP	2022	2910	448	0.870598	0.898417	Atrophy/Degeneration affecting the central nervous system
HP:0007367	0.818709	FATHMM	2022	2910	448	0.801308	0.8349	Atrophy/Degeneration affecting the central nervous system
HP:0007369	0.775458	FATHMM	1496	2910	329	0.753609	0.795895	Atrophy/Degeneration affecting the cerebrum
HP:0007369	0.740312	VEST3	1496	2910	329	0.717484	0.761906	Atrophy/Degeneration affecting the cerebrum
HP:0007369	0.823358	MetaSVM	1496	2910	329	0.803196	0.841861	Atrophy/Degeneration affecting the cerebrum
HP:0007369	0.829091	MetaLR	1496	2910	329	0.809163	0.84733	Atrophy/Degeneration affecting the cerebrum
HP:0007369	0.85989	M-CAP	1496	2910	329	0.841361	0.876573	Atrophy/Degeneration affecting the cerebrum
HP:0007378	0.783576	FATHMM	1316	2910	373	0.760502	0.804998	Neoplasm of the gastrointestinal tract
HP:0007378	0.760219	VEST3	1316	2910	373	0.736399	0.782522	Neoplasm of the gastrointestinal tract
HP:0007378	0.795301	MetaSVM	1316	2910	373	0.772639	0.816241	Neoplasm of the gastrointestinal tract
HP:0007378	0.818563	MetaLR	1316	2910	373	0.796805	0.838463	Neoplasm of the gastrointestinal tract
HP:0007378	0.83699	M-CAP	1316	2910	373	0.816038	0.855977	Neoplasm of the gastrointestinal tract
HP:0007379	0.743729	VEST3	1351	2910	364	0.719765	0.766308	Neoplasm of the genitourinary tract
HP:0007379	0.784957	MetaSVM	1351	2910	364	0.76224	0.806055	Neoplasm of the genitourinary tract
HP:0007379	0.815136	MetaLR	1351	2910	364	0.793535	0.834946	Neoplasm of the genitourinary tract
HP:0007379	0.856736	M-CAP	1351	2910	364	0.837023	0.874424	Neoplasm of the genitourinary tract
HP:0007379	0.780084	FATHMM	1351	2910	364	0.757204	0.801373	Neoplasm of the genitourinary tract
HP:0007400	0.834918	MetaLR	984	2910	108	0.810397	0.856828	Irregular hyperpigmentation
HP:0007400	0.752357	VEST3	984	2910	108	0.724416	0.778333	Irregular hyperpigmentation
HP:0007400	0.761199	MetaSVM	984	2910	108	0.733551	0.786812	Irregular hyperpigmentation
HP:0007400	0.80555	FATHMM	984	2910	108	0.779624	0.829094	Irregular hyperpigmentation
HP:0007400	0.86206	M-CAP	984	2910	108	0.839068	0.882227	Irregular hyperpigmentation
HP:0007550	0.730574	VEST3	1142	2910	214	0.704082	0.755518	Hypohidrosis or hyperhidrosis
HP:0007550	0.797383	MetaSVM	1142	2910	214	0.773069	0.819699	Hypohidrosis or hyperhidrosis
HP:0007550	0.823628	MetaLR	1142	2910	214	0.800425	0.844657	Hypohidrosis or hyperhidrosis
HP:0007550	0.840549	M-CAP	1142	2910	214	0.818155	0.860655	Hypohidrosis or hyperhidrosis
HP:0007550	0.780846	FATHMM	1142	2910	214	0.755913	0.803893	Hypohidrosis or hyperhidrosis
HP:0007703	0.801227	MetaLR	1511	2910	370	0.780338	0.820587	Abnormality of retinal pigmentation
HP:0007703	0.842378	M-CAP	1511	2910	370	0.823124	0.859893	Abnormality of retinal pigmentation
HP:0007703	0.811083	MetaSVM	1511	2910	370	0.790552	0.830035	Abnormality of retinal pigmentation
HP:0007703	0.727337	FATHMM	1511	2910	370	0.704315	0.749205	Abnormality of retinal pigmentation
HP:0007703	0.763476	VEST3	1511	2910	370	0.741384	0.784229	Abnormality of retinal pigmentation
HP:0007957	0.801403	MetaSVM	1090	2910	233	0.776655	0.82403	Corneal opacity
HP:0007957	0.836219	MetaLR	1090	2910	233	0.813049	0.857022	Corneal opacity
HP:0007957	0.820464	M-CAP	1090	2910	233	0.796541	0.842131	Corneal opacity
HP:0007957	0.795668	FATHMM	1090	2910	233	0.770689	0.818567	Corneal opacity
HP:0007957	0.710638	VEST3	1090	2910	233	0.682995	0.736799	Corneal opacity
HP:0008047	0.735263	MetaSVM	885	2910	179	0.705195	0.763294	Abnormality of the vasculature of the eye
HP:0008047	0.76745	MetaLR	885	2910	179	0.738466	0.794116	Abnormality of the vasculature of the eye
HP:0008047	0.800043	M-CAP	885	2910	179	0.772387	0.825099	Abnormality of the vasculature of the eye
HP:0008047	0.709763	FATHMM	885	2910	179	0.678977	0.738732	Abnormality of the vasculature of the eye
HP:0008047	0.70803	VEST3	885	2910	179	0.677199	0.737059	Abnormality of the vasculature of the eye
HP:0008050	0.790565	FATHMM	1899	2910	502	0.771677	0.808279	Abnormality of the palpebral fissures
HP:0008050	0.818326	MetaSVM	1899	2910	502	0.800337	0.835029	Abnormality of the palpebral fissures
HP:0008050	0.832143	MetaLR	1899	2910	502	0.814656	0.848288	Abnormality of the palpebral fissures
HP:0008050	0.862436	M-CAP	1899	2910	502	0.846199	0.877208	Abnormality of the palpebral fissures
HP:0008050	0.800511	VEST3	1899	2910	502	0.781929	0.817879	Abnormality of the palpebral fissures
HP:0008065	0.814866	FATHMM	1077	2910	142	0.79054	0.83695	Aplasia/Hypoplasia of the skin
HP:0008065	0.797673	VEST3	1077	2910	142	0.772618	0.820609	Aplasia/Hypoplasia of the skin
HP:0008065	0.779386	MetaSVM	1077	2910	142	0.753629	0.803153	Aplasia/Hypoplasia of the skin
HP:0008065	0.859502	MetaLR	1077	2910	142	0.837439	0.879003	Aplasia/Hypoplasia of the skin
HP:0008065	0.888698	M-CAP	1077	2910	142	0.868483	0.906141	Aplasia/Hypoplasia of the skin
HP:0008067	0.794291	VEST3	1145	2910	141	0.769891	0.81672	Abnormally lax or hyperextensible skin
HP:0008067	0.787316	MetaSVM	1145	2910	141	0.762652	0.810055	Abnormally lax or hyperextensible skin
HP:0008067	0.848277	MetaLR	1145	2910	141	0.826309	0.86791	Abnormally lax or hyperextensible skin
HP:0008067	0.888876	M-CAP	1145	2910	141	0.869326	0.905818	Abnormally lax or hyperextensible skin
HP:0008067	0.809724	FATHMM	1145	2910	141	0.785944	0.831428	Abnormally lax or hyperextensible skin
HP:0008069	0.787437	VEST3	1483	2910	262	0.765871	0.807515	Neoplasm of the skin
HP:0008069	0.825765	MetaSVM	1483	2910	262	0.805609	0.844235	Neoplasm of the skin
HP:0008069	0.848103	MetaLR	1483	2910	262	0.828921	0.865484	Neoplasm of the skin
HP:0008069	0.85896	M-CAP	1483	2910	262	0.840299	0.875763	Neoplasm of the skin
HP:0008069	0.818115	FATHMM	1483	2910	262	0.797653	0.836931	Neoplasm of the skin
HP:0008373	0.788855	FATHMM	1864	2910	696	0.769732	0.806787	Puberty and gonadal disorders
HP:0008373	0.785697	VEST3	1864	2910	696	0.766481	0.803736	Puberty and gonadal disorders
HP:0008373	0.82526	MetaSVM	1864	2910	696	0.807346	0.841835	Puberty and gonadal disorders
HP:0008373	0.829357	MetaLR	1864	2910	696	0.811595	0.845764	Puberty and gonadal disorders
HP:0008373	0.855393	M-CAP	1864	2910	696	0.838684	0.870639	Puberty and gonadal disorders
HP:0008386	0.712232	VEST3	1108	2910	177	0.684858	0.738137	Aplasia/Hypoplasia of the nails
HP:0008386	0.774293	MetaSVM	1108	2910	177	0.748733	0.797955	Aplasia/Hypoplasia of the nails
HP:0008386	0.795652	MetaLR	1108	2910	177	0.770884	0.818373	Aplasia/Hypoplasia of the nails
HP:0008386	0.814128	M-CAP	1108	2910	177	0.790127	0.835953	Aplasia/Hypoplasia of the nails
HP:0008386	0.740594	FATHMM	1108	2910	177	0.713965	0.765558	Aplasia/Hypoplasia of the nails
HP:0008872	0.897559	M-CAP	2327	2910	438	0.884566	0.909239	Feeding difficulties in infancy
HP:0008872	0.823172	VEST3	2327	2910	438	0.807134	0.838144	Feeding difficulties in infancy
HP:0008872	0.876428	MetaSVM	2327	2910	438	0.862423	0.88919	Feeding difficulties in infancy
HP:0008872	0.882453	MetaLR	2327	2910	438	0.868723	0.894921	Feeding difficulties in infancy
HP:0008872	0.845787	FATHMM	2327	2910	438	0.830536	0.859897	Feeding difficulties in infancy
HP:0009115	0.886282	MetaSVM	3023	2910	762	0.874464	0.897117	Aplasia/hypoplasia involving the skeleton
HP:0009115	0.899334	MetaLR	3023	2910	762	0.88809	0.909564	Aplasia/hypoplasia involving the skeleton
HP:0009115	0.919189	M-CAP	3023	2910	762	0.908925	0.928387	Aplasia/hypoplasia involving the skeleton
HP:0009115	0.866621	FATHMM	3023	2910	762	0.854029	0.878282	Aplasia/hypoplasia involving the skeleton
HP:0009115	0.877046	VEST3	3023	2910	762	0.864852	0.888281	Aplasia/hypoplasia involving the skeleton
HP:0009116	0.863366	MetaSVM	2342	2910	559	0.848851	0.87669	Aplasia/Hypoplasia involving bones of the skull
HP:0009116	0.884228	MetaLR	2342	2910	559	0.870627	0.89657	Aplasia/Hypoplasia involving bones of the skull
HP:0009116	0.909904	M-CAP	2342	2910	559	0.897616	0.920848	Aplasia/Hypoplasia involving bones of the skull
HP:0009116	0.849015	FATHMM	2342	2910	559	0.833935	0.86295	Aplasia/Hypoplasia involving bones of the skull
HP:0009116	0.858373	VEST3	2342	2910	559	0.843656	0.871915	Aplasia/Hypoplasia involving bones of the skull
HP:0009118	0.849051	FATHMM	2312	2910	534	0.833871	0.863071	Aplasia/Hypoplasia of the mandible
HP:0009118	0.857462	VEST3	2312	2910	534	0.842609	0.871127	Aplasia/Hypoplasia of the mandible
HP:0009118	0.862568	MetaSVM	2312	2910	534	0.847922	0.87601	Aplasia/Hypoplasia of the mandible
HP:0009118	0.883781	MetaLR	2312	2910	534	0.870066	0.89622	Aplasia/Hypoplasia of the mandible
HP:0009118	0.910026	M-CAP	2312	2910	534	0.897661	0.921029	Aplasia/Hypoplasia of the mandible
HP:0009121	0.940748	MetaSVM	6083	2910	1629	0.934529	0.94641	Abnormal axial skeleton morphology
HP:0009121	0.945037	MetaLR	6083	2910	1629	0.939021	0.950491	Abnormal axial skeleton morphology
HP:0009121	0.953953	M-CAP	6083	2910	1629	0.94839	0.958942	Abnormal axial skeleton morphology
HP:0009121	0.928049	FATHMM	6083	2910	1629	0.921279	0.934279	Abnormal axial skeleton morphology
HP:0009121	0.921326	VEST3	6083	2910	1629	0.914289	0.927832	Abnormal axial skeleton morphology
HP:0009122	0.879538	MetaSVM	2620	2910	609	0.866507	0.891456	Aplasia/hypoplasia affecting bones of the axial skeleton
HP:0009122	0.89649	MetaLR	2620	2910	609	0.884231	0.907587	Aplasia/hypoplasia affecting bones of the axial skeleton
HP:0009122	0.916724	M-CAP	2620	2910	609	0.905515	0.926711	Aplasia/hypoplasia affecting bones of the axial skeleton
HP:0009122	0.863606	FATHMM	2620	2910	609	0.849924	0.876223	Aplasia/hypoplasia affecting bones of the axial skeleton
HP:0009122	0.867693	VEST3	2620	2910	609	0.854172	0.880137	Aplasia/hypoplasia affecting bones of the axial skeleton
HP:0009124	0.807545	FATHMM	1235	2910	202	0.784598	0.828582	Abnormality of adipose tissue
HP:0009124	0.783623	VEST3	1235	2910	202	0.759778	0.805706	Abnormality of adipose tissue
HP:0009124	0.806517	MetaSVM	1235	2910	202	0.783529	0.827601	Abnormality of adipose tissue
HP:0009124	0.856864	MetaLR	1235	2910	202	0.836201	0.875309	Abnormality of adipose tissue
HP:0009124	0.889073	M-CAP	1235	2910	202	0.870312	0.905416	Abnormality of adipose tissue
HP:0009125	0.806532	FATHMM	831	2910	95	0.778252	0.831984	Lipodystrophy
HP:0009125	0.740979	VEST3	831	2910	95	0.710099	0.769636	Lipodystrophy
HP:0009125	0.77389	MetaSVM	831	2910	95	0.744192	0.801062	Lipodystrophy
HP:0009125	0.85637	MetaLR	831	2910	95	0.830841	0.878609	Lipodystrophy
HP:0009125	0.885353	M-CAP	831	2910	95	0.861848	0.905298	Lipodystrophy
HP:0009145	0.724388	MetaSVM	684	2910	207	0.689678	0.756586	Abnormality of cerebral artery
HP:0009145	0.857304	MetaLR	684	2910	207	0.829036	0.881565	Abnormality of cerebral artery
HP:0009145	0.885108	M-CAP	684	2910	207	0.858964	0.906931	Abnormality of cerebral artery
HP:0009145	0.813178	FATHMM	684	2910	207	0.782198	0.840649	Abnormality of cerebral artery
HP:0009145	0.771017	VEST3	684	2910	207	0.738021	0.800978	Abnormality of cerebral artery
HP:0009179	0.72269	VEST3	1237	2910	311	0.697065	0.746934	Deviation of the 5th finger
HP:0009179	0.754464	MetaSVM	1237	2910	311	0.729698	0.777653	Deviation of the 5th finger
HP:0009179	0.76367	MetaLR	1237	2910	311	0.739184	0.786521	Deviation of the 5th finger
HP:0009179	0.799419	M-CAP	1237	2910	311	0.776173	0.820808	Deviation of the 5th finger
HP:0009179	0.702931	FATHMM	1237	2910	311	0.676852	0.727751	Deviation of the 5th finger
HP:0009484	0.803298	MetaLR	1505	2910	386	0.782439	0.82261	Deviation of the hand or of fingers of the hand
HP:0009484	0.830177	M-CAP	1505	2910	386	0.810357	0.848314	Deviation of the hand or of fingers of the hand
HP:0009484	0.76166	VEST3	1505	2910	386	0.739471	0.782514	Deviation of the hand or of fingers of the hand
HP:0009484	0.797533	MetaSVM	1505	2910	386	0.776471	0.817077	Deviation of the hand or of fingers of the hand
HP:0009484	0.750521	FATHMM	1505	2910	386	0.728027	0.771738	Deviation of the hand or of fingers of the hand
HP:0009810	0.834062	MetaSVM	1857	2910	376	0.816444	0.850299	Abnormality of upper limb joint
HP:0009810	0.84933	MetaLR	1857	2910	376	0.832327	0.864888	Abnormality of upper limb joint
HP:0009810	0.876172	M-CAP	1857	2910	376	0.860396	0.890392	Abnormality of upper limb joint
HP:0009810	0.803737	FATHMM	1857	2910	376	0.785043	0.821176	Abnormality of upper limb joint
HP:0009810	0.805949	VEST3	1857	2910	376	0.787327	0.823306	Abnormality of upper limb joint
HP:0009811	0.708277	FATHMM	1121	2910	158	0.680973	0.734156	Abnormality of the elbow
HP:0009811	0.720547	VEST3	1121	2910	158	0.69354	0.746045	Abnormality of the elbow
HP:0009811	0.750957	MetaSVM	1121	2910	158	0.724793	0.775405	Abnormality of the elbow
HP:0009811	0.766114	MetaLR	1121	2910	158	0.74043	0.789977	Abnormality of the elbow
HP:0009811	0.816477	M-CAP	1121	2910	158	0.792725	0.838063	Abnormality of the elbow
HP:0009815	0.831244	FATHMM	1972	2910	464	0.814063	0.847136	Aplasia/hypoplasia of the extremities
HP:0009815	0.841169	VEST3	1972	2910	464	0.824365	0.856645	Aplasia/hypoplasia of the extremities
HP:0009815	0.846842	MetaSVM	1972	2910	464	0.830263	0.862071	Aplasia/hypoplasia of the extremities
HP:0009815	0.873534	MetaLR	1972	2910	464	0.858123	0.887491	Aplasia/hypoplasia of the extremities
HP:0009815	0.896477	M-CAP	1972	2910	464	0.882238	0.909171	Aplasia/hypoplasia of the extremities
HP:0009830	0.861561	MetaLR	2366	2910	916	0.847049	0.874899	Peripheral neuropathy
HP:0009830	0.860644	MetaSVM	2366	2910	916	0.846095	0.874022	Peripheral neuropathy
HP:0009830	0.825632	FATHMM	2366	2910	916	0.809812	0.840397	Peripheral neuropathy
HP:0009830	0.812637	VEST3	2366	2910	916	0.796404	0.827855	Peripheral neuropathy
HP:0009830	0.873581	M-CAP	2366	2910	916	0.859574	0.886377	Peripheral neuropathy
HP:0010318	0.765849	FATHMM	946	2910	64	0.737794	0.791749	Aplasia/Hypoplasia of the abdominal wall musculature
HP:0010318	0.816924	MetaLR	946	2910	64	0.790984	0.840294	Aplasia/Hypoplasia of the abdominal wall musculature
HP:0010318	0.869057	M-CAP	946	2910	64	0.846023	0.889097	Aplasia/Hypoplasia of the abdominal wall musculature
HP:0010318	0.782799	VEST3	946	2910	64	0.755379	0.807927	Aplasia/Hypoplasia of the abdominal wall musculature
HP:0010318	0.746232	MetaSVM	946	2910	64	0.717518	0.772952	Aplasia/Hypoplasia of the abdominal wall musculature
HP:0010438	0.769931	MetaLR	1286	2910	313	0.746127	0.792125	Abnormality of the ventricular septum
HP:0010438	0.815045	M-CAP	1286	2910	313	0.792878	0.835332	Abnormality of the ventricular septum
HP:0010438	0.719745	FATHMM	1286	2910	313	0.694556	0.743624	Abnormality of the ventricular septum
HP:0010438	0.738583	VEST3	1286	2910	313	0.713866	0.761878	Abnormality of the ventricular septum
HP:0010438	0.75061	MetaSVM	1286	2910	313	0.726223	0.773501	Abnormality of the ventricular septum
HP:0010460	0.878952	MetaLR	2478	2910	672	0.865511	0.891219	Abnormality of the female genitalia
HP:0010460	0.900021	M-CAP	2478	2910	672	0.887575	0.911227	Abnormality of the female genitalia
HP:0010460	0.842679	VEST3	2478	2910	672	0.827806	0.856489	Abnormality of the female genitalia
HP:0010460	0.858397	MetaSVM	2478	2910	672	0.844106	0.871576	Abnormality of the female genitalia
HP:0010460	0.851437	FATHMM	2478	2910	672	0.836882	0.864903	Abnormality of the female genitalia
HP:0010461	0.898934	MetaLR	3351	2910	1243	0.888262	0.908692	Abnormality of the male genitalia
HP:0010461	0.920009	M-CAP	3351	2910	1243	0.910329	0.928726	Abnormality of the male genitalia
HP:0010461	0.873658	FATHMM	3351	2910	1243	0.861975	0.884485	Abnormality of the male genitalia
HP:0010461	0.868917	VEST3	3351	2910	1243	0.857062	0.879927	Abnormality of the male genitalia
HP:0010461	0.886723	MetaSVM	3351	2910	1243	0.875541	0.897018	Abnormality of the male genitalia
HP:0010549	0.845742	FATHMM	1766	2910	393	0.828135	0.861847	Weakness due to upper motor neuron dysfunction
HP:0010549	0.782801	VEST3	1766	2910	393	0.762956	0.801417	Weakness due to upper motor neuron dysfunction
HP:0010549	0.862179	MetaSVM	1766	2910	393	0.8453	0.877483	Weakness due to upper motor neuron dysfunction
HP:0010549	0.879149	MetaLR	1766	2910	393	0.863104	0.893546	Weakness due to upper motor neuron dysfunction
HP:0010549	0.893834	M-CAP	1766	2910	393	0.878586	0.907368	Weakness due to upper motor neuron dysfunction
HP:0010647	0.820806	VEST3	1501	2910	175	0.800578	0.839394	Abnormal elasticity of skin
HP:0010647	0.832568	MetaSVM	1501	2910	175	0.812821	0.850616	Abnormal elasticity of skin
HP:0010647	0.87974	MetaLR	1501	2910	175	0.86229	0.895248	Abnormal elasticity of skin
HP:0010647	0.908246	M-CAP	1501	2910	175	0.89256	0.921842	Abnormal elasticity of skin
HP:0010647	0.846721	FATHMM	1501	2910	175	0.827596	0.864073	Abnormal elasticity of skin
HP:0010668	0.8386	VEST3	1806	2910	332	0.820904	0.854856	Abnormality of the zygomatic bone
HP:0010668	0.849728	MetaSVM	1806	2910	332	0.832494	0.865476	Abnormality of the zygomatic bone
HP:0010668	0.880765	MetaLR	1806	2910	332	0.864991	0.89492	Abnormality of the zygomatic bone
HP:0010668	0.905669	M-CAP	1806	2910	332	0.891299	0.918314	Abnormality of the zygomatic bone
HP:0010668	0.845102	FATHMM	1806	2910	332	0.827673	0.861065	Abnormality of the zygomatic bone
HP:0010674	0.866537	VEST3	3122	2910	615	0.85415	0.878021	Abnormality of the curvature of the vertebral column
HP:0010674	0.890261	MetaSVM	3122	2910	615	0.878807	0.900754	Abnormality of the curvature of the vertebral column
HP:0010674	0.902098	MetaLR	3122	2910	615	0.891167	0.912039	Abnormality of the curvature of the vertebral column
HP:0010674	0.922268	M-CAP	3122	2910	615	0.912341	0.931156	Abnormality of the curvature of the vertebral column
HP:0010674	0.87521	FATHMM	3122	2910	615	0.863149	0.886349	Abnormality of the curvature of the vertebral column
HP:0010719	0.85769	M-CAP	941	2910	123	0.833877	0.878587	Abnormality of hair texture
HP:0010719	0.789069	FATHMM	941	2910	123	0.761825	0.813958	Abnormality of hair texture
HP:0010719	0.770002	VEST3	941	2910	123	0.74202	0.795783	Abnormality of hair texture
HP:0010719	0.763476	MetaSVM	941	2910	123	0.73526	0.789545	Abnormality of hair texture
HP:0010719	0.827077	MetaLR	941	2910	123	0.801565	0.849923	Abnormality of hair texture
HP:0010766	0.861879	M-CAP	1409	2910	321	0.842858	0.878928	Ectopic calcification
HP:0010766	0.810777	FATHMM	1409	2910	321	0.789474	0.830387	Ectopic calcification
HP:0010766	0.757306	VEST3	1409	2910	321	0.734226	0.778985	Ectopic calcification
HP:0010766	0.828888	MetaSVM	1409	2910	321	0.808318	0.847666	Ectopic calcification
HP:0010766	0.847638	MetaLR	1409	2910	321	0.827912	0.86547	Ectopic calcification
HP:0010786	0.841754	M-CAP	1202	2910	317	0.820014	0.861312	Urinary tract neoplasm
HP:0010786	0.762342	FATHMM	1202	2910	317	0.737449	0.785562	Urinary tract neoplasm
HP:0010786	0.72458	VEST3	1202	2910	317	0.698623	0.749105	Urinary tract neoplasm
HP:0010786	0.767617	MetaSVM	1202	2910	317	0.742892	0.790635	Urinary tract neoplasm
HP:0010786	0.799102	MetaLR	1202	2910	317	0.775494	0.820801	Urinary tract neoplasm
HP:0010787	0.833751	M-CAP	1075	2910	274	0.810288	0.854831	Genital neoplasm
HP:0010787	0.707005	VEST3	1075	2910	274	0.679078	0.733455	Genital neoplasm
HP:0010787	0.750209	MetaSVM	1075	2910	274	0.723449	0.775184	Genital neoplasm
HP:0010787	0.78888	MetaLR	1075	2910	274	0.763453	0.812245	Genital neoplasm
HP:0010787	0.753708	FATHMM	1075	2910	274	0.727057	0.778549	Genital neoplasm
HP:0010866	0.840119	FATHMM	1797	2910	320	0.822439	0.856346	Abdominal wall defect
HP:0010866	0.830777	VEST3	1797	2910	320	0.812727	0.847413	Abdominal wall defect
HP:0010866	0.85128	MetaSVM	1797	2910	320	0.834068	0.866992	Abdominal wall defect
HP:0010866	0.881894	MetaLR	1797	2910	320	0.866137	0.896019	Abdominal wall defect
HP:0010866	0.908468	M-CAP	1797	2910	320	0.894233	0.920956	Abdominal wall defect
HP:0010929	0.838221	FATHMM	1391	2910	399	0.817924	0.856652	Abnormality of cation homeostasis
HP:0010929	0.801646	VEST3	1391	2910	399	0.779855	0.821772	Abnormality of cation homeostasis
HP:0010929	0.826726	MetaSVM	1391	2910	399	0.805926	0.845724	Abnormality of cation homeostasis
HP:0010929	0.868701	MetaLR	1391	2910	399	0.849913	0.885454	Abnormality of cation homeostasis
HP:0010929	0.892665	M-CAP	1391	2910	399	0.875281	0.907881	Abnormality of cation homeostasis
HP:0010930	0.881596	M-CAP	751	2910	68	0.856469	0.902823	Abnormality of monovalent inorganic cation homeostasis
HP:0010930	0.752543	VEST3	751	2910	68	0.720409	0.782102	Abnormality of monovalent inorganic cation homeostasis
HP:0010930	0.765778	MetaSVM	751	2910	68	0.734143	0.7947	Abnormality of monovalent inorganic cation homeostasis
HP:0010930	0.852657	MetaLR	751	2910	68	0.825464	0.876248	Abnormality of monovalent inorganic cation homeostasis
HP:0010930	0.808451	FATHMM	751	2910	68	0.778722	0.835033	Abnormality of monovalent inorganic cation homeostasis
HP:0010935	0.897358	VEST3	4149	2910	1265	0.887749	0.906232	Abnormality of the upper urinary tract
HP:0010935	0.917764	MetaSVM	4149	2910	1265	0.909008	0.925745	Abnormality of the upper urinary tract
HP:0010935	0.907235	FATHMM	4149	2910	1265	0.898023	0.915693	Abnormality of the upper urinary tract
HP:0010935	0.927324	MetaLR	4149	2910	1265	0.919018	0.934838	Abnormality of the upper urinary tract
HP:0010935	0.937913	M-CAP	4149	2910	1265	0.930152	0.944862	Abnormality of the upper urinary tract
HP:0010936	0.840151	FATHMM	2337	2910	798	0.824728	0.854456	Abnormality of the lower urinary tract
HP:0010936	0.817446	VEST3	2337	2910	798	0.80126	0.832589	Abnormality of the lower urinary tract
HP:0010936	0.844531	MetaSVM	2337	2910	798	0.829268	0.858663	Abnormality of the lower urinary tract
HP:0010936	0.864989	MetaLR	2337	2910	798	0.850525	0.878254	Abnormality of the lower urinary tract
HP:0010936	0.890227	M-CAP	2337	2910	798	0.876897	0.902275	Abnormality of the lower urinary tract
HP:0010938	0.914777	M-CAP	2620	2910	560	0.90346	0.924878	Abnormality of the external nose
HP:0010938	0.861249	FATHMM	2620	2910	560	0.847475	0.873963	Abnormality of the external nose
HP:0010938	0.864853	VEST3	2620	2910	560	0.851219	0.877417	Abnormality of the external nose
HP:0010938	0.881043	MetaSVM	2620	2910	560	0.868077	0.892891	Abnormality of the external nose
HP:0010938	0.895867	MetaLR	2620	2910	560	0.883577	0.906995	Abnormality of the external nose
HP:0010978	0.907796	FATHMM	4129	2910	1643	0.898584	0.916249	Abnormality of immune system physiology
HP:0010978	0.893385	VEST3	4129	2910	1643	0.883599	0.902439	Abnormality of immune system physiology
HP:0010978	0.91633	MetaSVM	4129	2910	1643	0.907488	0.924398	Abnormality of immune system physiology
HP:0010978	0.927627	MetaLR	4129	2910	1643	0.919315	0.935143	Abnormality of immune system physiology
HP:0010978	0.938055	M-CAP	4129	2910	1643	0.930282	0.945013	Abnormality of immune system physiology
HP:0010987	0.795189	VEST3	2026	2910	756	0.777056	0.812203	Abnormality of cellular immune system
HP:0010987	0.842677	MetaSVM	2026	2910	756	0.826166	0.85789	Abnormality of cellular immune system
HP:0010987	0.85526	MetaLR	2026	2910	756	0.839257	0.869918	Abnormality of cellular immune system
HP:0010987	0.873994	M-CAP	2026	2910	756	0.858821	0.88775	Abnormality of cellular immune system
HP:0010987	0.820487	FATHMM	2026	2910	756	0.803164	0.836595	Abnormality of cellular immune system
HP:0010991	0.849683	MetaLR	1179	2910	86	0.828125	0.868965	Abnormality of the abdominal musculature
HP:0010991	0.892253	M-CAP	1179	2910	86	0.873234	0.908716	Abnormality of the abdominal musculature
HP:0010991	0.799472	MetaSVM	1179	2910	86	0.77564	0.821356	Abnormality of the abdominal musculature
HP:0010991	0.81107	FATHMM	1179	2910	86	0.787707	0.832409	Abnormality of the abdominal musculature
HP:0010991	0.792725	VEST3	1179	2910	86	0.768633	0.814911	Abnormality of the abdominal musculature
HP:0010993	0.831794	MetaSVM	1804	2910	446	0.813821	0.848356	Abnormality of the cerebral subcortex
HP:0010993	0.836825	MetaLR	1804	2910	446	0.819049	0.853169	Abnormality of the cerebral subcortex
HP:0010993	0.85785	M-CAP	1804	2910	446	0.840961	0.873215	Abnormality of the cerebral subcortex
HP:0010993	0.785282	FATHMM	1804	2910	446	0.765727	0.803623	Abnormality of the cerebral subcortex
HP:0010993	0.784177	VEST3	1804	2910	446	0.764589	0.802556	Abnormality of the cerebral subcortex
HP:0011004	0.872631	FATHMM	2459	2910	565	0.858861	0.885236	Abnormality of the systemic arterial tree
HP:0011004	0.856948	VEST3	2459	2910	565	0.842544	0.870237	Abnormality of the systemic arterial tree
HP:0011004	0.874466	MetaSVM	2459	2910	565	0.860775	0.886987	Abnormality of the systemic arterial tree
HP:0011004	0.897725	MetaLR	2459	2910	565	0.885112	0.909095	Abnormality of the systemic arterial tree
HP:0011004	0.918217	M-CAP	2459	2910	565	0.906712	0.928415	Abnormality of the systemic arterial tree
HP:0011013	0.887888	MetaSVM	2487	2910	632	0.874876	0.899702	Abnormality of carbohydrate metabolism/homeostasis
HP:0011013	0.893272	MetaLR	2487	2910	632	0.880516	0.904814	Abnormality of carbohydrate metabolism/homeostasis
HP:0011013	0.902743	M-CAP	2487	2910	632	0.890459	0.913782	Abnormality of carbohydrate metabolism/homeostasis
HP:0011013	0.862928	FATHMM	2487	2910	632	0.848843	0.875893	Abnormality of carbohydrate metabolism/homeostasis
HP:0011013	0.828874	VEST3	2487	2910	632	0.813561	0.843172	Abnormality of carbohydrate metabolism/homeostasis
HP:0011014	0.878633	MetaSVM	2307	2910	606	0.864665	0.89134	Abnormal glucose homeostasis
HP:0011014	0.884471	MetaLR	2307	2910	606	0.870774	0.896889	Abnormal glucose homeostasis
HP:0011014	0.896149	M-CAP	2307	2910	606	0.883025	0.907955	Abnormal glucose homeostasis
HP:0011014	0.85285	FATHMM	2307	2910	606	0.837799	0.866727	Abnormal glucose homeostasis
HP:0011014	0.819945	VEST3	2307	2910	606	0.80373	0.835095	Abnormal glucose homeostasis
HP:0011015	0.810178	FATHMM	1215	2910	183	0.787142	0.831255	Abnormality of blood glucose concentration
HP:0011015	0.7258	VEST3	1215	2910	183	0.700016	0.750158	Abnormality of blood glucose concentration
HP:0011015	0.833502	MetaSVM	1215	2910	183	0.811488	0.853408	Abnormality of blood glucose concentration
HP:0011015	0.846643	MetaLR	1215	2910	183	0.825269	0.865828	Abnormality of blood glucose concentration
HP:0011015	0.848115	M-CAP	1215	2910	183	0.826816	0.867216	Abnormality of blood glucose concentration
HP:0011024	0.904697	FATHMM	4446	2910	1481	0.89571	0.912986	Abnormality of the gastrointestinal tract
HP:0011024	0.897232	VEST3	4446	2910	1481	0.887957	0.905821	Abnormality of the gastrointestinal tract
HP:0011024	0.919331	MetaSVM	4446	2910	1481	0.910955	0.926982	Abnormality of the gastrointestinal tract
HP:0011024	0.926583	MetaLR	4446	2910	1481	0.918538	0.93389	Abnormality of the gastrointestinal tract
[truncated: 576 more rows]
