# Supplementary material for: A phenotype centric benchmark of variant prioritisation tools
Source: NPJ Genom Med. 2018 Feb 5;3:5. doi: 10.1038/s41525-018-0044-9 (PMC5799157; doi:10.1038/s41525-018-0044-9)
Supplement: Supplementary file 6 — Supplementary Table 5 [file 41525_2018_44_MOESM6_ESM.xlsx]

## Sheet: table3
HPO	AUC	Method	NumPathogenic	NumBenign	NumGenes	LL	UL	hpo$name
HP:0000031	0.0258637	VEST3	28	2910	126	0.00256752	0.214978	Epididymitis
HP:0000031	0.0252087	MetaLR	28	2910	126	0.00242889	0.215485	Epididymitis
HP:0000031	0.0384001	M-CAP	28	2910	126	0.00577692	0.215347	Epididymitis
HP:0000031	0.0232857	MetaSVM	28	2910	126	0.0020407	0.217502	Epididymitis
HP:0000031	0.0165953	FATHMM	28	2910	126	0.000928219	0.234605	Epididymitis
HP:0000033	0.132778	VEST3	29	2910	6	0.0497757	0.309158	Ambiguous genitalia, male
HP:0000033	0.03808	MetaSVM	29	2910	6	0.00587653	0.209558	Ambiguous genitalia, male
HP:0000033	0.0334751	MetaLR	29	2910	6	0.00455798	0.207591	Ambiguous genitalia, male
HP:0000033	0.0337473	M-CAP	29	2910	6	0.00463242	0.207672	Ambiguous genitalia, male
HP:0000033	0.0186783	FATHMM	29	2910	6	0.00129258	0.2187	Ambiguous genitalia, male
HP:0000041	0.0299904	FATHMM	27	2910	5	0.00337517	0.220127	Chordee
HP:0000041	0.0869044	VEST3	27	2910	5	0.0243386	0.266391	Chordee
HP:0000041	0.0384606	MetaSVM	27	2910	5	0.00559461	0.221411	Chordee
HP:0000041	0.0473047	MetaLR	27	2910	5	0.0083304	0.226901	Chordee
HP:0000041	0.0794256	M-CAP	27	2910	5	0.0209361	0.258221	Chordee
HP:0000061	0.113448	VEST3	30	2910	5	0.0397598	0.283399	Ambiguous genitalia, female
HP:0000061	0.0341189	MetaSVM	30	2910	5	0.00489626	0.202297	Ambiguous genitalia, female
HP:0000061	0.0305105	MetaLR	30	2910	5	0.00391386	0.201317	Ambiguous genitalia, female
HP:0000061	0.0378386	M-CAP	30	2910	5	0.00599236	0.204168	Ambiguous genitalia, female
HP:0000061	0.0178195	FATHMM	30	2910	5	0.00121192	0.213387	Ambiguous genitalia, female
HP:0000081	0.0770067	VEST3	37	2910	25	0.0243082	0.218381	Duplicated collecting system
HP:0000081	0.0642035	MetaSVM	37	2910	25	0.0180945	0.203463	Duplicated collecting system
HP:0000081	0.175395	MetaLR	37	2910	25	0.0835453	0.331678	Duplicated collecting system
HP:0000081	0.150949	M-CAP	37	2910	25	0.0674065	0.304252	Duplicated collecting system
HP:0000081	0.104236	FATHMM	37	2910	25	0.0389589	0.25039	Duplicated collecting system
HP:0000097	0.0638907	FATHMM	55	2910	17	0.0226384	0.167436	Focal segmental glomerulosclerosis
HP:0000097	0.147239	VEST3	55	2910	17	0.0757002	0.266865	Focal segmental glomerulosclerosis
HP:0000097	0.0843439	MetaSVM	55	2910	17	0.0343658	0.192515	Focal segmental glomerulosclerosis
HP:0000097	0.0933363	MetaLR	55	2910	17	0.0398469	0.203417	Focal segmental glomerulosclerosis
HP:0000097	0.189218	M-CAP	55	2910	17	0.10623	0.314241	Focal segmental glomerulosclerosis
HP:0000108	0.138661	MetaSVM	28	2910	8	0.052241	0.319803	Renal corticomedullary cysts
HP:0000108	0.147916	MetaLR	28	2910	8	0.0576293	0.330104	Renal corticomedullary cysts
HP:0000108	0.0881297	M-CAP	28	2910	8	0.025499	0.263066	Renal corticomedullary cysts
HP:0000108	0.133794	FATHMM	28	2910	8	0.0494606	0.314364	Renal corticomedullary cysts
HP:0000108	0.0858282	VEST3	28	2910	8	0.0244111	0.260506	Renal corticomedullary cysts
HP:0000125	0.103987	MetaSVM	68	2910	37	0.0505772	0.201808	Pelvic kidney
HP:0000125	0.0906411	MetaLR	68	2910	37	0.0417382	0.185736	Pelvic kidney
HP:0000125	0.13111	M-CAP	68	2910	37	0.0694363	0.233798	Pelvic kidney
HP:0000125	0.0571951	FATHMM	68	2910	37	0.0213332	0.144445	Pelvic kidney
HP:0000125	0.13505	VEST3	68	2910	37	0.0722618	0.238376	Pelvic kidney
HP:0000127	0.100175	MetaLR	67	2910	16	0.0477513	0.198175	Renal salt wasting
HP:0000127	0.146165	M-CAP	67	2910	16	0.0799667	0.252146	Renal salt wasting
HP:0000127	0.139497	MetaSVM	67	2910	16	0.0751187	0.244464	Renal salt wasting
HP:0000127	0.0726104	FATHMM	67	2910	16	0.0301777	0.164582	Renal salt wasting
HP:0000127	0.0974379	VEST3	67	2910	16	0.045937	0.194883	Renal salt wasting
HP:0000128	0.121714	FATHMM	35	2910	5	0.0478996	0.276273	Renal potassium wasting
HP:0000128	0.0976513	VEST3	35	2910	5	0.0342354	0.24833	Renal potassium wasting
HP:0000128	0.190122	MetaSVM	35	2910	5	0.0916627	0.353216	Renal potassium wasting
HP:0000128	0.10942	MetaLR	35	2910	5	0.0407788	0.262038	Renal potassium wasting
HP:0000128	0.0886483	M-CAP	35	2910	5	0.0294315	0.237816	Renal potassium wasting
HP:0000155	0.0439867	VEST3	36	2910	128	0.00926833	0.184534	Oral ulcer
HP:0000155	0.0352225	MetaLR	36	2910	128	0.00616766	0.176801	Oral ulcer
HP:0000155	0.0584216	M-CAP	36	2910	128	0.0151774	0.199872	Oral ulcer
HP:0000155	0.0349252	MetaSVM	36	2910	128	0.00607011	0.176578	Oral ulcer
HP:0000155	0.0260399	FATHMM	36	2910	128	0.00342599	0.172138	Oral ulcer
HP:0000237	0.0297223	FATHMM	33	2910	24	0.00409133	0.185944	Small anterior fontanelle
HP:0000237	0.0499559	VEST3	33	2910	24	0.0108628	0.20113	Small anterior fontanelle
HP:0000237	0.0283083	MetaSVM	33	2910	24	0.00370983	0.185622	Small anterior fontanelle
HP:0000237	0.0503587	MetaLR	33	2910	24	0.0110186	0.201534	Small anterior fontanelle
HP:0000237	0.0514899	M-CAP	33	2910	24	0.01146	0.202678	Small anterior fontanelle
HP:0000411	0.0779627	FATHMM	37	2910	11	0.0247916	0.219503	Protruding ear
HP:0000411	0.0852999	VEST3	37	2910	11	0.0285824	0.228134	Protruding ear
HP:0000411	0.0960662	MetaSVM	37	2910	11	0.0343847	0.240803	Protruding ear
HP:0000411	0.0895679	MetaLR	37	2910	11	0.03085	0.233158	Protruding ear
HP:0000411	0.0933164	M-CAP	37	2910	11	0.0328772	0.237569	Protruding ear
HP:0000448	0.023813	FATHMM	46	2910	45	0.00365207	0.139669	Prominent nose
HP:0000448	0.17169	VEST3	46	2910	45	0.0878641	0.308446	Prominent nose
HP:0000448	0.0580737	MetaSVM	46	2910	45	0.0176053	0.174995	Prominent nose
HP:0000448	0.0443948	MetaLR	46	2910	45	0.0112927	0.158931	Prominent nose
HP:0000448	0.0804	M-CAP	46	2910	45	0.0293208	0.20195	Prominent nose
HP:0000484	0.074904	VEST3	30	2910	3	0.0203708	0.239703	Hyperopic astigmatism
HP:0000484	0.0956882	MetaSVM	30	2910	3	0.030397	0.263159	Hyperopic astigmatism
HP:0000484	0.158027	MetaLR	30	2910	3	0.0657435	0.333594	Hyperopic astigmatism
HP:0000484	0.0515093	M-CAP	30	2910	3	0.0106442	0.215146	Hyperopic astigmatism
HP:0000484	0.133414	FATHMM	30	2910	3	0.0510039	0.306039	Hyperopic astigmatism
HP:0000511	0.0670782	VEST3	29	2910	2	0.0165063	0.235492	Vertical supranuclear gaze palsy
HP:0000511	0.119793	MetaSVM	29	2910	2	0.0424835	0.294514	Vertical supranuclear gaze palsy
HP:0000511	0.146281	MetaLR	29	2910	2	0.0576506	0.324281	Vertical supranuclear gaze palsy
HP:0000511	0.131455	M-CAP	29	2910	2	0.0490192	0.30767	Vertical supranuclear gaze palsy
HP:0000511	0.0967277	FATHMM	29	2910	2	0.0303121	0.268387	Vertical supranuclear gaze palsy
HP:0000547	0.123323	FATHMM	103	2910	23	0.0725161	0.201975	Tapetoretinal degeneration
HP:0000547	0.161023	VEST3	103	2910	23	0.101921	0.245045	Tapetoretinal degeneration
HP:0000547	0.162061	MetaSVM	103	2910	23	0.10275	0.246214	Tapetoretinal degeneration
HP:0000547	0.161402	MetaLR	103	2910	23	0.102224	0.245473	Tapetoretinal degeneration
HP:0000547	0.181173	M-CAP	103	2910	23	0.118175	0.267563	Tapetoretinal degeneration
HP:0000554	0.0659801	M-CAP	44	2910	157	0.0210333	0.188483	Uveitis
HP:0000554	0.0463553	VEST3	44	2910	157	0.0117825	0.165395	Uveitis
HP:0000554	0.0360095	MetaSVM	44	2910	157	0.00759077	0.154283	Uveitis
HP:0000554	0.0355437	MetaLR	44	2910	157	0.00741595	0.153823	Uveitis
HP:0000554	0.0244886	FATHMM	44	2910	157	0.00369722	0.145165	Uveitis
HP:0000643	0.0691512	M-CAP	53	2910	17	0.025064	0.176729	Blepharospasm
HP:0000643	0.104494	FATHMM	53	2910	17	0.0461612	0.219572	Blepharospasm
HP:0000643	0.0759215	VEST3	53	2910	17	0.0288739	0.185023	Blepharospasm
HP:0000643	0.0806823	MetaSVM	53	2910	17	0.031626	0.190836	Blepharospasm
HP:0000643	0.102842	MetaLR	53	2910	17	0.045116	0.217599	Blepharospasm
HP:0000674	0.0464732	MetaSVM	26	2910	11	0.00778869	0.232308	Anodontia
HP:0000674	0.0374688	MetaLR	26	2910	11	0.00511678	0.227582	Anodontia
HP:0000674	0.0517693	M-CAP	26	2910	11	0.00954002	0.236327	Anodontia
HP:0000674	0.0222272	FATHMM	26	2910	11	0.00167325	0.235663	Anodontia
HP:0000674	0.178852	VEST3	26	2910	11	0.0739763	0.372586	Anodontia
HP:0000706	0.120683	MetaSVM	40	2910	5	0.050341	0.262181	Unerupted tooth
HP:0000706	0.0867051	MetaLR	40	2910	5	0.0305961	0.222132	Unerupted tooth
HP:0000706	0.117767	M-CAP	40	2910	5	0.04856	0.258779	Unerupted tooth
HP:0000706	0.049305	FATHMM	40	2910	5	0.0122423	0.178316	Unerupted tooth
HP:0000706	0.114944	VEST3	40	2910	5	0.0468503	0.255479	Unerupted tooth
HP:0000803	0.160147	MetaSVM	104	2910	25	0.101453	0.243592	Renal cortical cysts
HP:0000803	0.158111	MetaLR	104	2910	25	0.0998295	0.241298	Renal cortical cysts
HP:0000803	0.175171	M-CAP	104	2910	25	0.113546	0.260418	Renal cortical cysts
HP:0000803	0.122602	FATHMM	104	2910	25	0.0721585	0.200683	Renal cortical cysts
HP:0000803	0.152319	VEST3	104	2910	25	0.0952302	0.234752	Renal cortical cysts
HP:0000840	0.0292323	MetaLR	30	2910	4	0.00358634	0.201234	Adrenogenital syndrome
HP:0000840	0.165615	M-CAP	30	2910	4	0.07046	0.341997	Adrenogenital syndrome
HP:0000840	0.0219458	FATHMM	30	2910	4	0.0019471	0.205133	Adrenogenital syndrome
HP:0000840	0.0428363	VEST3	30	2910	4	0.00758629	0.207612	Adrenogenital syndrome
HP:0000840	0.0356734	MetaSVM	30	2910	4	0.00534444	0.20299	Adrenogenital syndrome
HP:0000841	0.0943697	MetaLR	33	2910	7	0.0314169	0.250803	Hyperactive renin-angiotensin system
HP:0000841	0.0758797	M-CAP	33	2910	7	0.0221367	0.229479	Hyperactive renin-angiotensin system
HP:0000841	0.096813	VEST3	33	2910	7	0.0327054	0.253632	Hyperactive renin-angiotensin system
HP:0000841	0.139086	MetaSVM	33	2910	7	0.0568459	0.302184	Hyperactive renin-angiotensin system
HP:0000841	0.0610168	FATHMM	33	2910	7	0.0153821	0.212781	Hyperactive renin-angiotensin system
HP:0000976	0.0340515	FATHMM	34	2910	8	0.00549388	0.183643	Eczematoid dermatitis
HP:0000976	0.0468018	MetaLR	34	2910	8	0.00989946	0.194273	Eczematoid dermatitis
HP:0000976	0.0878397	M-CAP	34	2910	8	0.0285319	0.239975	Eczematoid dermatitis
HP:0000976	0.0288998	VEST3	34	2910	8	0.0039857	0.181214	Eczematoid dermatitis
HP:0000976	0.0499934	MetaSVM	34	2910	8	0.0111297	0.197466	Eczematoid dermatitis
HP:0001017	0.178166	MetaLR	36	2910	23	0.0845169	0.337345	Anemic pallor
HP:0001017	0.152831	M-CAP	36	2910	23	0.0678368	0.309013	Anemic pallor
HP:0001017	0.105913	FATHMM	36	2910	23	0.0393651	0.255088	Anemic pallor
HP:0001017	0.0695133	VEST3	36	2910	23	0.0202605	0.212526	Anemic pallor
HP:0001017	0.0637671	MetaSVM	36	2910	23	0.0175749	0.205919	Anemic pallor
HP:0001088	0.0453188	FATHMM	28	2910	15	0.00793585	0.219786	Brushfield spots
HP:0001088	0.130311	VEST3	28	2910	15	0.0474946	0.310464	Brushfield spots
HP:0001088	0.0739155	MetaSVM	28	2910	15	0.019007	0.247437	Brushfield spots
HP:0001088	0.0731851	MetaLR	28	2910	15	0.0186888	0.24665	Brushfield spots
HP:0001088	0.0599299	M-CAP	28	2910	15	0.0132125	0.232854	Brushfield spots
HP:0001090	0.0436181	MetaLR	40	2910	25	0.00990289	0.17216	Large eyes
HP:0001090	0.0462152	M-CAP	40	2910	25	0.0109525	0.17493	Large eyes
HP:0001090	0.0968609	VEST3	40	2910	25	0.0362507	0.234185	Large eyes
HP:0001090	0.0476491	MetaSVM	40	2910	25	0.0115457	0.176491	Large eyes
HP:0001090	0.0255439	FATHMM	40	2910	25	0.00366331	0.15746	Large eyes
HP:0001094	0.0344794	MetaLR	42	2910	152	0.00676072	0.157789	Iridocyclitis
HP:0001094	0.063983	M-CAP	42	2910	152	0.0194776	0.190431	Iridocyclitis
HP:0001094	0.0237576	FATHMM	42	2910	152	0.00332935	0.150591	Iridocyclitis
HP:0001094	0.0433857	VEST3	42	2910	152	0.0101732	0.16676	Iridocyclitis
HP:0001094	0.0350103	MetaSVM	42	2910	152	0.00695133	0.158277	Iridocyclitis
HP:0001101	0.0165953	FATHMM	28	2910	125	0.000928219	0.234605	Iritis
HP:0001101	0.0258637	VEST3	28	2910	125	0.00256752	0.214978	Iritis
HP:0001101	0.0232857	MetaSVM	28	2910	125	0.0020407	0.217502	Iritis
HP:0001101	0.0252087	MetaLR	28	2910	125	0.00242889	0.215485	Iritis
HP:0001101	0.0384001	M-CAP	28	2910	125	0.00577692	0.215347	Iritis
HP:0001102	0.0699769	VEST3	25	2910	8	0.015928	0.259135	Angioid streaks of the retina
HP:0001102	0.0972219	MetaSVM	25	2910	8	0.0278786	0.287954	Angioid streaks of the retina
HP:0001102	0.0703665	MetaLR	25	2910	8	0.0160841	0.259526	Angioid streaks of the retina
HP:0001102	0.0528061	M-CAP	25	2910	8	0.00956897	0.243398	Angioid streaks of the retina
HP:0001102	0.034262	FATHMM	25	2910	8	0.00409523	0.234355	Angioid streaks of the retina
HP:0001180	0.0559083	FATHMM	61	2910	19	0.019478	0.150049	Hand oligodactyly
HP:0001180	0.17929	VEST3	61	2910	19	0.101985	0.295886	Hand oligodactyly
HP:0001180	0.122428	MetaSVM	61	2910	19	0.0609262	0.230758	Hand oligodactyly
HP:0001180	0.0895371	MetaLR	61	2910	19	0.0392327	0.191487	Hand oligodactyly
HP:0001180	0.187584	M-CAP	61	2910	19	0.108262	0.305137	Hand oligodactyly
HP:0001230	0.0355892	FATHMM	35	2910	4	0.0061343	0.180755	Broad metacarpals
HP:0001230	0.086596	VEST3	35	2910	4	0.0283631	0.23542	Broad metacarpals
HP:0001230	0.0600824	MetaSVM	35	2910	4	0.0156089	0.204896	Broad metacarpals
HP:0001230	0.0552643	MetaLR	35	2910	4	0.0135374	0.199586	Broad metacarpals
HP:0001230	0.104289	M-CAP	35	2910	4	0.0378915	0.25607	Broad metacarpals
HP:0001262	0.0568484	FATHMM	31	2910	4	0.013008	0.216093	Somnolence
HP:0001262	0.177838	VEST3	31	2910	4	0.0793164	0.351956	Somnolence
HP:0001262	0.0592933	MetaSVM	31	2910	4	0.0139992	0.218639	Somnolence
HP:0001262	0.086524	MetaLR	31	2910	4	0.0263658	0.24886	Somnolence
HP:0001262	0.0597818	M-CAP	31	2910	4	0.0142	0.219153	Somnolence
HP:0001287	0.131746	MetaLR	127	2910	202	0.0831853	0.202397	Meningitis
HP:0001287	0.190095	M-CAP	127	2910	202	0.130944	0.267735	Meningitis
HP:0001287	0.0908342	FATHMM	127	2910	202	0.0517255	0.154689	Meningitis
HP:0001287	0.172486	VEST3	127	2910	202	0.116247	0.248287	Meningitis
HP:0001287	0.153001	MetaSVM	127	2910	202	0.100257	0.226509	Meningitis
HP:0001335	0.0358518	M-CAP	29	2910	19	0.00522303	0.208455	Bimanual synkinesia
HP:0001335	0.0112306	FATHMM	29	2910	19	0.000359066	0.26425	Bimanual synkinesia
HP:0001335	0.0186626	VEST3	29	2910	19	0.00129005	0.218743	Bimanual synkinesia
HP:0001335	0.0108634	MetaSVM	29	2910	19	0.000327897	0.268867	Bimanual synkinesia
HP:0001335	0.0108215	MetaLR	29	2910	19	0.000324428	0.269421	Bimanual synkinesia
HP:0001349	0.116973	M-CAP	44	2910	9	0.0501741	0.249358	Facial diplegia
HP:0001349	0.124073	FATHMM	44	2910	9	0.0546452	0.257669	Facial diplegia
HP:0001349	0.113778	VEST3	44	2910	9	0.0481893	0.245602	Facial diplegia
HP:0001349	0.199983	MetaSVM	44	2910	9	0.106679	0.34351	Facial diplegia
HP:0001349	0.199394	MetaLR	44	2910	9	0.106251	0.342864	Facial diplegia
HP:0001362	0.109863	M-CAP	28	2910	18	0.0363833	0.287472	Calvarial skull defect
HP:0001362	0.037699	FATHMM	28	2910	18	0.00557222	0.215006	Calvarial skull defect
HP:0001362	0.055398	VEST3	28	2910	18	0.0114822	0.228459	Calvarial skull defect
HP:0001362	0.0624211	MetaSVM	28	2910	18	0.0141962	0.235356	Calvarial skull defect
HP:0001362	0.068549	MetaLR	28	2910	18	0.0167076	0.241706	Calvarial skull defect
HP:0001403	0.0473958	FATHMM	37	2910	5	0.0108028	0.184788	Macrovesicular hepatic steatosis
HP:0001403	0.0630587	VEST3	37	2910	5	0.0175642	0.202146	Macrovesicular hepatic steatosis
HP:0001403	0.113761	MetaSVM	37	2910	5	0.0444603	0.261516	Macrovesicular hepatic steatosis
HP:0001403	0.10034	MetaLR	37	2910	5	0.0367602	0.245823	Macrovesicular hepatic steatosis
HP:0001403	0.0812599	M-CAP	37	2910	5	0.0264777	0.223379	Macrovesicular hepatic steatosis
HP:0001405	0.169599	MetaSVM	33	2910	5	0.0760254	0.336413	Periportal fibrosis
HP:0001405	0.147422	MetaLR	33	2910	5	0.061958	0.311612	Periportal fibrosis
HP:0001405	0.124621	M-CAP	33	2910	5	0.0482286	0.285695	Periportal fibrosis
HP:0001405	0.0869579	FATHMM	33	2910	5	0.0275931	0.242228	Periportal fibrosis
HP:0001405	0.0438489	VEST3	33	2910	5	0.0085907	0.195308	Periportal fibrosis
HP:0001406	0.083751	MetaSVM	35	2910	9	0.0268993	0.2321	Intrahepatic cholestasis
HP:0001406	0.0647059	MetaLR	35	2910	9	0.0176762	0.210101	Intrahepatic cholestasis
HP:0001406	0.0767233	M-CAP	35	2910	9	0.023374	0.22392	Intrahepatic cholestasis
HP:0001406	0.0302791	FATHMM	35	2910	9	0.00449653	0.177532	Intrahepatic cholestasis
HP:0001406	0.194194	VEST3	35	2910	9	0.0944492	0.357669	Intrahepatic cholestasis
HP:0001441	0.0656626	FATHMM	73	2910	7	0.0270816	0.150694	Abnormality of the musculature of the thigh
HP:0001441	0.085613	MetaSVM	73	2910	7	0.0396084	0.175298	Abnormality of the musculature of the thigh
HP:0001441	0.0923506	MetaLR	73	2910	7	0.0440408	0.183482	Abnormality of the musculature of the thigh
HP:0001441	0.182155	M-CAP	73	2910	7	0.109472	0.287515	Abnormality of the musculature of the thigh
HP:0001441	0.15977	VEST3	73	2910	7	0.0922863	0.262339	Abnormality of the musculature of the thigh
HP:0001465	0.0536629	FATHMM	45	2910	2	0.0152711	0.17174	Amyotrophy involving the shoulder musculature
HP:0001465	0.0713334	MetaSVM	45	2910	2	0.0240902	0.192911	Amyotrophy involving the shoulder musculature
HP:0001465	0.0718054	MetaLR	45	2910	2	0.0243395	0.193481	Amyotrophy involving the shoulder musculature
HP:0001465	0.0738247	M-CAP	45	2910	2	0.0254135	0.195918	Amyotrophy involving the shoulder musculature
HP:0001465	0.119918	VEST3	45	2910	2	0.0525215	0.250896	Amyotrophy involving the shoulder musculature
HP:0001525	0.168306	VEST3	36	2910	9	0.0779317	0.326385	Severe failure to thrive
HP:0001525	0.0551127	MetaSVM	36	2910	9	0.0137462	0.196199	Severe failure to thrive
HP:0001525	0.0463909	MetaLR	36	2910	9	0.0101887	0.186933	Severe failure to thrive
HP:0001525	0.0962862	M-CAP	36	2910	9	0.0340075	0.243829	Severe failure to thrive
HP:0001525	0.0295236	FATHMM	36	2910	9	0.00439699	0.17325	Severe failure to thrive
HP:0001549	0.0387927	FATHMM	49	2910	24	0.00937812	0.146795	Abnormality of the ileum
HP:0001549	0.110483	VEST3	49	2910	24	0.0483852	0.232783	Abnormality of the ileum
HP:0001549	0.0664636	MetaSVM	49	2910	24	0.0226122	0.179718	Abnormality of the ileum
HP:0001549	0.0601434	MetaLR	49	2910	24	0.0193282	0.172028	Abnormality of the ileum
HP:0001549	0.102699	M-CAP	49	2910	24	0.0435238	0.223526	Abnormality of the ileum
HP:0001611	0.110862	FATHMM	63	2910	55	0.0537341	0.21493	Nasal speech
HP:0001611	0.173642	VEST3	63	2910	55	0.0986862	0.287378	Nasal speech
HP:0001611	0.143658	MetaSVM	63	2910	55	0.0766143	0.253277	Nasal speech
HP:0001611	0.132584	MetaLR	63	2910	55	0.0687249	0.240461	Nasal speech
HP:0001611	0.152554	M-CAP	63	2910	55	0.0830602	0.263484	Nasal speech
HP:0001612	0.0629491	FATHMM	68	2910	17	0.0246255	0.151641	Weak cry
HP:0001612	0.152372	VEST3	68	2910	17	0.0849062	0.258313	Weak cry
HP:0001612	0.125612	MetaSVM	68	2910	17	0.065528	0.227382	Weak cry
HP:0001612	0.100551	MetaLR	68	2910	17	0.0482706	0.197692	Weak cry
HP:0001612	0.135152	M-CAP	68	2910	17	0.072335	0.238494	Weak cry
HP:0001701	0.145063	MetaSVM	67	2910	125	0.079162	0.25088	Pericarditis
HP:0001701	0.180566	MetaLR	67	2910	125	0.10574	0.291105	Pericarditis
HP:0001701	0.106154	M-CAP	67	2910	125	0.0517604	0.205331	Pericarditis
HP:0001701	0.148168	FATHMM	67	2910	125	0.0814331	0.254445	Pericarditis
HP:0001701	0.0709899	VEST3	67	2910	125	0.0291992	0.162576	Pericarditis
HP:0001746	0.140697	VEST3	61	2910	28	0.0736974	0.252033	Asplenia
HP:0001746	0.0982794	MetaSVM	61	2910	28	0.0448105	0.202053	Asplenia
HP:0001746	0.131342	MetaLR	61	2910	28	0.0671011	0.241183	Asplenia
HP:0001746	0.192076	M-CAP	61	2910	28	0.111688	0.310122	Asplenia
HP:0001746	0.0814904	FATHMM	61	2910	28	0.0342401	0.181678	Asplenia
HP:0001791	0.0967277	FATHMM	29	2910	2	0.0303121	0.268387	Fetal ascites
HP:0001791	0.0670782	VEST3	29	2910	2	0.0165063	0.235492	Fetal ascites
HP:0001791	0.119793	MetaSVM	29	2910	2	0.0424835	0.294514	Fetal ascites
HP:0001791	0.146281	MetaLR	29	2910	2	0.0576506	0.324281	Fetal ascites
HP:0001791	0.131455	M-CAP	29	2910	2	0.0490192	0.30767	Fetal ascites
HP:0001821	0.182358	MetaLR	27	2910	5	0.0774654	0.372007	Broad nail
HP:0001821	0.12103	M-CAP	27	2910	5	0.0415197	0.304439	Broad nail
HP:0001821	0.0973079	VEST3	27	2910	5	0.0293068	0.277918	Broad nail
HP:0001821	0.0704426	MetaSVM	27	2910	5	0.0170576	0.248642	Broad nail
HP:0001821	0.154525	FATHMM	27	2910	5	0.0604776	0.341642	Broad nail
HP:0001857	0.0536629	FATHMM	45	2910	1	0.0152711	0.17174	Short distal phalanx of toe
HP:0001857	0.119918	VEST3	45	2910	1	0.0525215	0.250896	Short distal phalanx of toe
HP:0001857	0.0713334	MetaSVM	45	2910	1	0.0240902	0.192911	Short distal phalanx of toe
HP:0001857	0.0718054	MetaLR	45	2910	1	0.0243395	0.193481	Short distal phalanx of toe
HP:0001857	0.0738247	M-CAP	45	2910	1	0.0254135	0.195918	Short distal phalanx of toe
HP:0001889	0.0642546	MetaLR	27	2910	15	0.0145319	0.242282	Megaloblastic anemia
HP:0001889	0.0912945	M-CAP	27	2910	15	0.0264032	0.271238	Megaloblastic anemia
HP:0001889	0.0375119	FATHMM	27	2910	15	0.00532518	0.221016	Megaloblastic anemia
HP:0001889	0.105798	VEST3	27	2910	15	0.0335453	0.287396	Megaloblastic anemia
HP:0001889	0.106688	MetaSVM	27	2910	15	0.0339985	0.288391	Megaloblastic anemia
HP:0001890	0.03042	FATHMM	37	2910	10	0.00478273	0.170007	Autoimmune hemolytic anemia
HP:0001890	0.041945	VEST3	37	2910	10	0.0086982	0.179286	Autoimmune hemolytic anemia
HP:0001890	0.0473056	MetaSVM	37	2910	10	0.0107668	0.184693	Autoimmune hemolytic anemia
HP:0001890	0.0413892	MetaLR	37	2910	10	0.00849197	0.178752	Autoimmune hemolytic anemia
HP:0001890	0.0343196	M-CAP	37	2910	10	0.00601743	0.17262	Autoimmune hemolytic anemia
HP:0001896	0.172407	MetaLR	38	2910	37	0.0823841	0.325867	Reticulocytopenia
HP:0001896	0.149935	M-CAP	38	2910	37	0.0675021	0.300583	Reticulocytopenia
HP:0001896	0.104064	FATHMM	38	2910	37	0.0393866	0.247576	Reticulocytopenia
HP:0001896	0.0685657	VEST3	38	2910	37	0.020491	0.20574	Reticulocytopenia
HP:0001896	0.06446	MetaSVM	38	2910	37	0.0185273	0.200953	Reticulocytopenia
HP:0001902	0.065368	MetaLR	28	2910	5	0.0153881	0.238379	Giant platelets
HP:0001902	0.0999242	VEST3	28	2910	5	0.0312755	0.27628	Giant platelets
HP:0001902	0.0610463	MetaSVM	28	2910	5	0.0136506	0.233968	Giant platelets
HP:0001902	0.136656	M-CAP	28	2910	5	0.051091	0.317564	Giant platelets
HP:0001902	0.0310357	FATHMM	28	2910	5	0.00376962	0.213296	Giant platelets
HP:0001904	0.0340084	FATHMM	39	2910	12	0.00619312	0.165896	Autoimmune neutropenia
HP:0001904	0.0449489	VEST3	39	2910	12	0.0102417	0.17632	Autoimmune neutropenia
HP:0001904	0.0495473	MetaSVM	39	2910	12	0.0121254	0.181269	Autoimmune neutropenia
HP:0001904	0.0439968	MetaLR	39	2910	12	0.0098641	0.175325	Autoimmune neutropenia
HP:0001904	0.0363937	M-CAP	39	2910	12	0.00701819	0.16793	Autoimmune neutropenia
HP:0001949	0.13638	FATHMM	62	2910	11	0.0710293	0.245939	Hypokalemic alkalosis
HP:0001949	0.138984	VEST3	62	2910	11	0.0728769	0.248953	Hypokalemic alkalosis
HP:0001949	0.196441	MetaSVM	62	2910	11	0.115557	0.313851	Hypokalemic alkalosis
HP:0001949	0.139218	MetaLR	62	2910	11	0.0730434	0.249224	Hypokalemic alkalosis
HP:0001949	0.124129	M-CAP	62	2910	11	0.0624553	0.231655	Hypokalemic alkalosis
HP:0001960	0.0794003	FATHMM	29	2910	6	0.021952	0.248927	Hypokalemic metabolic alkalosis
HP:0001960	0.187484	MetaSVM	29	2910	6	0.0832532	0.369599	Hypokalemic metabolic alkalosis
HP:0001960	0.118626	MetaLR	29	2910	6	0.0418428	0.293194	Hypokalemic metabolic alkalosis
HP:0001960	0.0858079	M-CAP	29	2910	6	0.0249552	0.256077	Hypokalemic metabolic alkalosis
HP:0001960	0.0742365	VEST3	29	2910	6	0.0196143	0.243232	Hypokalemic metabolic alkalosis
HP:0001966	0.0256559	FATHMM	50	2910	8	0.00454071	0.131946	Mesangial abnormality
HP:0001966	0.0299165	MetaSVM	50	2910	8	0.00602359	0.135648	Mesangial abnormality
HP:0001966	0.0330595	MetaLR	50	2910	8	0.00720229	0.138772	Mesangial abnormality
HP:0001966	0.0563945	M-CAP	50	2910	8	0.0176553	0.16579	Mesangial abnormality
HP:0001966	0.0726784	VEST3	50	2910	8	0.0262383	0.185644	Mesangial abnormality
HP:0001967	0.0208178	MetaLR	28	2910	7	0.00158559	0.221558	Diffuse mesangial sclerosis
HP:0001967	0.0187713	MetaSVM	28	2910	7	0.00124711	0.22666	Diffuse mesangial sclerosis
HP:0001967	0.0250254	M-CAP	28	2910	7	0.00239066	0.215642	Diffuse mesangial sclerosis
HP:0001967	0.0126616	FATHMM	28	2910	7	0.000466767	0.260443	Diffuse mesangial sclerosis
HP:0001967	0.104718	VEST3	28	2910	7	0.0337134	0.281676	Diffuse mesangial sclerosis
HP:0001973	0.0755688	VEST3	59	2910	14	0.0301912	0.176721	Autoimmune thrombocytopenia
HP:0001973	0.0846061	MetaLR	59	2910	14	0.0356317	0.187786	Autoimmune thrombocytopenia
HP:0001973	0.0857068	M-CAP	59	2910	14	0.0363074	0.189128	Autoimmune thrombocytopenia
HP:0001973	0.0925185	MetaSVM	59	2910	14	0.0405476	0.197397	Autoimmune thrombocytopenia
HP:0001973	0.0646403	FATHMM	59	2910	14	0.023897	0.163232	Autoimmune thrombocytopenia
HP:0002025	0.113934	M-CAP	32	2910	21	0.041422	0.276738	Anal stenosis
HP:0002025	0.0382268	FATHMM	32	2910	21	0.00648202	0.194934	Anal stenosis
HP:0002025	0.192224	VEST3	32	2910	21	0.0898967	0.364392	Anal stenosis
HP:0002025	0.0938837	MetaSVM	32	2910	21	0.0306193	0.253659	Anal stenosis
HP:0002025	0.0751383	MetaLR	32	2910	21	0.02136	0.23219	Anal stenosis
HP:0002036	0.091467	M-CAP	45	2910	17	0.0352505	0.217156	Hiatus hernia
HP:0002036	0.0379362	FATHMM	45	2910	17	0.00847146	0.153969	Hiatus hernia
HP:0002036	0.153951	VEST3	45	2910	17	0.0749164	0.290208	Hiatus hernia
HP:0002036	0.0840681	MetaSVM	45	2910	17	0.0310314	0.208268	Hiatus hernia
HP:0002036	0.0614005	MetaLR	45	2910	17	0.0190017	0.180954	Hiatus hernia
HP:0002102	0.106154	M-CAP	67	2910	124	0.0517604	0.205331	Pleuritis
HP:0002102	0.0709899	VEST3	67	2910	124	0.0291992	0.162576	Pleuritis
HP:0002102	0.148168	FATHMM	67	2910	124	0.0814331	0.254445	Pleuritis
HP:0002102	0.145063	MetaSVM	67	2910	124	0.079162	0.25088	Pleuritis
HP:0002102	0.180566	MetaLR	67	2910	124	0.10574	0.291105	Pleuritis
HP:0002136	0.186096	VEST3	92	2910	33	0.119137	0.278778	Broad-based gait
HP:0002136	0.12909	MetaSVM	92	2910	33	0.0745748	0.214232	Broad-based gait
HP:0002136	0.127497	MetaLR	92	2910	33	0.0733768	0.212384	Broad-based gait
HP:0002136	0.151932	M-CAP	92	2910	33	0.0920554	0.240441	Broad-based gait
HP:0002136	0.0963786	FATHMM	92	2910	33	0.0506639	0.175707	Broad-based gait
HP:0002141	0.113175	FATHMM	74	2910	43	0.0585304	0.207587	Gait imbalance
HP:0002141	0.197235	VEST3	74	2910	43	0.121718	0.303418	Gait imbalance
HP:0002141	0.164307	MetaSVM	74	2910	43	0.0960944	0.266655	Gait imbalance
HP:0002141	0.1516	MetaLR	74	2910	43	0.0864783	0.252221	Gait imbalance
HP:0002141	0.118148	M-CAP	74	2910	43	0.0620387	0.213455	Gait imbalance
HP:0002144	0.0354562	VEST3	25	2910	7	0.0043943	0.234392	Tethered cord
HP:0002144	0.0565676	MetaSVM	25	2910	7	0.0108689	0.246521	Tethered cord
HP:0002144	0.0165883	MetaLR	25	2910	7	0.000783138	0.266346	Tethered cord
HP:0002144	0.0705044	M-CAP	25	2910	7	0.0161394	0.259664	Tethered cord
HP:0002144	0.0174059	FATHMM	25	2910	7	0.000883462	0.261923	Tethered cord
HP:0002166	0.0961824	FATHMM	72	2910	20	0.0463622	0.188932	Impaired vibration sensation in the lower limbs
HP:0002166	0.124997	VEST3	72	2910	20	0.0663365	0.223133	Impaired vibration sensation in the lower limbs
HP:0002166	0.138876	MetaSVM	72	2910	20	0.0763788	0.239263	Impaired vibration sensation in the lower limbs
HP:0002166	0.126091	MetaLR	72	2910	20	0.0671193	0.224412	Impaired vibration sensation in the lower limbs
HP:0002166	0.130251	M-CAP	72	2910	20	0.0701093	0.229264	Impaired vibration sensation in the lower limbs
HP:0002191	0.137975	VEST3	38	2910	9	0.0598536	0.286942	Progressive spasticity
HP:0002191	0.114232	MetaSVM	38	2910	9	0.0453137	0.259479	Progressive spasticity
HP:0002191	0.186697	MetaLR	38	2910	9	0.0921584	0.341713	Progressive spasticity
HP:0002191	0.119294	M-CAP	38	2910	9	0.0483352	0.265374	Progressive spasticity
HP:0002191	0.153216	FATHMM	38	2910	9	0.0696352	0.304304	Progressive spasticity
HP:0002195	0.121243	FATHMM	100	2910	24	0.0703602	0.200969	Dysgenesis of the cerebellar vermis
HP:0002195	0.146348	VEST3	100	2910	24	0.0896388	0.229874	Dysgenesis of the cerebellar vermis
HP:0002195	0.155281	MetaSVM	100	2910	24	0.096657	0.240015	Dysgenesis of the cerebellar vermis
HP:0002195	0.154636	MetaLR	100	2910	24	0.0961478	0.239285	Dysgenesis of the cerebellar vermis
HP:0002195	0.172427	M-CAP	100	2910	24	0.11033	0.259288	Dysgenesis of the cerebellar vermis
HP:0002221	0.0265072	FATHMM	35	2910	4	0.0034503	0.176374	Absent axillary hair
HP:0002221	0.0168621	VEST3	35	2910	4	0.00130695	0.18353	Absent axillary hair
HP:0002221	0.0604669	MetaSVM	35	2910	4	0.015778	0.205325	Absent axillary hair
HP:0002221	0.0286349	MetaLR	35	2910	4	0.00402774	0.176879	Absent axillary hair
HP:0002221	0.0635183	M-CAP	35	2910	4	0.0171381	0.208756	Absent axillary hair
HP:0002223	0.0260249	FATHMM	32	2910	9	0.00302274	0.190602	Absent eyebrow
HP:0002223	0.0437821	VEST3	32	2910	9	0.00835	0.199342	Absent eyebrow
HP:0002223	0.0905381	MetaSVM	32	2910	9	0.0289019	0.249807	Absent eyebrow
HP:0002223	0.0464983	MetaLR	32	2910	9	0.00932018	0.201774	Absent eyebrow
HP:0002223	0.0542104	M-CAP	32	2910	9	0.0122573	0.209326	Absent eyebrow
HP:0002229	0.0252087	MetaLR	28	2910	127	0.00242889	0.215485	Alopecia areata
HP:0002229	0.0384001	M-CAP	28	2910	127	0.00577692	0.215347	Alopecia areata
HP:0002229	0.0232857	MetaSVM	28	2910	127	0.0020407	0.217502	Alopecia areata
HP:0002229	0.0165953	FATHMM	28	2910	127	0.000928219	0.234605	Alopecia areata
HP:0002229	0.0258637	VEST3	28	2910	127	0.00256752	0.214978	Alopecia areata
HP:0002245	0.0670232	MetaSVM	48	2910	23	0.0226509	0.182122	Meckel diverticulum
HP:0002245	0.0606193	MetaLR	48	2910	23	0.0193389	0.17435	Meckel diverticulum
HP:0002245	0.104123	M-CAP	48	2910	23	0.0440033	0.226886	Meckel diverticulum
HP:0002245	0.0391051	FATHMM	48	2910	23	0.00936836	0.149032	Meckel diverticulum
HP:0002245	0.106867	VEST3	48	2910	23	0.045702	0.230151	Meckel diverticulum
HP:0002247	0.040841	FATHMM	31	2910	6	0.00713948	0.201364	Duodenal atresia
HP:0002247	0.168326	VEST3	31	2910	6	0.0732111	0.341481	Duodenal atresia
HP:0002247	0.0624672	MetaSVM	31	2910	6	0.015319	0.222009	Duodenal atresia
HP:0002247	0.0780954	MetaLR	31	2910	6	0.0223038	0.23929	Duodenal atresia
HP:0002247	0.0858902	M-CAP	31	2910	6	0.0260539	0.248137	Duodenal atresia
HP:0002283	0.144345	FATHMM	58	2910	7	0.0750242	0.25973	Global brain atrophy
HP:0002283	0.0830678	VEST3	58	2910	7	0.0344271	0.187114	Global brain atrophy
HP:0002283	0.127591	MetaSVM	58	2910	7	0.0633398	0.240296	Global brain atrophy
HP:0002283	0.16306	MetaLR	58	2910	7	0.0884842	0.281105	Global brain atrophy
HP:0002283	0.1395	M-CAP	58	2910	7	0.0716078	0.25414	Global brain atrophy
HP:0002381	0.0301416	VEST3	49	2910	10	0.00600664	0.137807	Aphasia
HP:0002381	0.0507913	MetaSVM	49	2910	10	0.0147291	0.160742	Aphasia
HP:0002381	0.0479793	MetaLR	49	2910	10	0.0134147	0.157396	Aphasia
HP:0002381	0.116824	M-CAP	49	2910	10	0.052424	0.240276	Aphasia
HP:0002381	0.0381725	FATHMM	49	2910	10	0.00912133	0.146107	Aphasia
HP:0002389	0.0888558	FATHMM	84	2910	16	0.0439709	0.171347	Cavum septum pellucidum
HP:0002389	0.18741	VEST3	84	2910	16	0.117645	0.285175	Cavum septum pellucidum
HP:0002389	0.158007	MetaSVM	84	2910	16	0.0945393	0.252214	Cavum septum pellucidum
HP:0002389	0.13869	MetaLR	84	2910	16	0.079809	0.230148	Cavum septum pellucidum
HP:0002389	0.17309	M-CAP	84	2910	16	0.106297	0.269211	Cavum septum pellucidum
HP:0002404	0.146515	VEST3	99	2910	20	0.0895415	0.23056	Thickened superior cerebellar peduncle
HP:0002404	0.155684	MetaLR	99	2910	20	0.0967366	0.240968	Thickened superior cerebellar peduncle
HP:0002404	0.17278	M-CAP	99	2910	20	0.110357	0.260185	Thickened superior cerebellar peduncle
HP:0002404	0.156421	MetaSVM	99	2910	20	0.0973188	0.241802	Thickened superior cerebellar peduncle
HP:0002404	0.122102	FATHMM	99	2910	20	0.0708087	0.202455	Thickened superior cerebellar peduncle
HP:0002419	0.121243	FATHMM	100	2910	24	0.0703602	0.200969	Molar tooth sign on MRI
HP:0002419	0.146348	VEST3	100	2910	24	0.0896388	0.229874	Molar tooth sign on MRI
HP:0002419	0.155281	MetaSVM	100	2910	24	0.096657	0.240015	Molar tooth sign on MRI
HP:0002419	0.154636	MetaLR	100	2910	24	0.0961478	0.239285	Molar tooth sign on MRI
HP:0002419	0.172427	M-CAP	100	2910	24	0.11033	0.259288	Molar tooth sign on MRI
HP:0002436	0.146348	VEST3	100	2910	24	0.0896388	0.229874	Occipital meningocele
HP:0002436	0.155281	MetaSVM	100	2910	24	0.096657	0.240015	Occipital meningocele
HP:0002436	0.154636	MetaLR	100	2910	24	0.0961478	0.239285	Occipital meningocele
HP:0002436	0.172427	M-CAP	100	2910	24	0.11033	0.259288	Occipital meningocele
HP:0002436	0.121243	FATHMM	100	2910	24	0.0703602	0.200969	Occipital meningocele
HP:0002508	0.155281	MetaSVM	100	2910	24	0.096657	0.240015	Brainstem dysplasia
HP:0002508	0.154636	MetaLR	100	2910	24	0.0961478	0.239285	Brainstem dysplasia
HP:0002508	0.172427	M-CAP	100	2910	24	0.11033	0.259288	Brainstem dysplasia
HP:0002508	0.121243	FATHMM	100	2910	24	0.0703602	0.200969	Brainstem dysplasia
HP:0002508	0.146348	VEST3	100	2910	24	0.0896388	0.229874	Brainstem dysplasia
HP:0002524	0.116643	MetaSVM	36	2910	6	0.0455525	0.267575	Cataplexy
HP:0002524	0.135862	MetaLR	36	2910	6	0.057138	0.289722	Cataplexy
HP:0002524	0.149863	M-CAP	36	2910	6	0.0659363	0.305658	Cataplexy
HP:0002524	0.0887279	FATHMM	36	2910	6	0.0299429	0.234967	Cataplexy
HP:0002524	0.0703788	VEST3	36	2910	6	0.0206742	0.213528	Cataplexy
HP:0002539	0.0444454	MetaSVM	50	2910	25	0.0119733	0.151481	Cortical dysplasia
HP:0002539	0.0422723	MetaLR	50	2910	25	0.0110086	0.14895	Cortical dysplasia
HP:0002539	0.0862002	M-CAP	50	2910	25	0.0339428	0.202082	Cortical dysplasia
HP:0002539	0.0274224	FATHMM	50	2910	25	0.00513845	0.133388	Cortical dysplasia
HP:0002539	0.100401	VEST3	50	2910	25	0.0424899	0.219175	Cortical dysplasia
HP:0002584	0.0507182	VEST3	25	2910	4	0.00887237	0.241781	Intestinal bleeding
HP:0002584	0.0667579	MetaSVM	25	2910	4	0.0146571	0.255951	Intestinal bleeding
HP:0002584	0.0536909	MetaLR	25	2910	4	0.00986965	0.24411	Intestinal bleeding
HP:0002584	0.108076	M-CAP	25	2910	4	0.0331467	0.299854	Intestinal bleeding
HP:0002584	0.0288385	FATHMM	25	2910	4	0.00284568	0.236049	Intestinal bleeding
HP:0002625	0.0395464	MetaSVM	30	2910	5	0.00652201	0.205244	Deep venous thrombosis
HP:0002625	0.0739676	FATHMM	30	2910	5	0.0199466	0.238665	Deep venous thrombosis
HP:0002625	0.0339382	VEST3	30	2910	5	0.00484509	0.202226	Deep venous thrombosis
HP:0002625	0.0841373	MetaLR	30	2910	5	0.0246868	0.250051	Deep venous thrombosis
HP:0002625	0.0343464	M-CAP	30	2910	5	0.00496093	0.202389	Deep venous thrombosis
HP:0002638	0.0769856	MetaLR	36	2910	127	0.0239054	0.221215	Superficial thrombophlebitis
HP:0002638	0.0535531	M-CAP	36	2910	127	0.0130864	0.194493	Superficial thrombophlebitis
HP:0002638	0.0368539	MetaSVM	36	2910	127	0.00671226	0.178081	Superficial thrombophlebitis
HP:0002638	0.0622184	FATHMM	36	2910	127	0.01687	0.204155	Superficial thrombophlebitis
HP:0002638	0.0315415	VEST3	36	2910	127	0.00499938	0.174311	Superficial thrombophlebitis
HP:0002690	0.0806164	VEST3	38	2910	3	0.0265485	0.219921	Large sella turcica
HP:0002690	0.10217	MetaSVM	38	2910	3	0.0383049	0.245351	Large sella turcica
HP:0002690	0.15412	MetaLR	38	2910	3	0.0702255	0.305327	Large sella turcica
HP:0002690	0.0624965	M-CAP	38	2910	3	0.0176078	0.198679	Large sella turcica
HP:0002690	0.127307	FATHMM	38	2910	3	0.0532079	0.274664	Large sella turcica
HP:0002694	0.0551015	FATHMM	28	2910	7	0.0113717	0.22818	Sclerosis of skull base
HP:0002694	0.106608	VEST3	28	2910	7	0.0346876	0.283804	Sclerosis of skull base
HP:0002694	0.0571949	MetaSVM	28	2910	7	0.0121589	0.230175	Sclerosis of skull base
HP:0002694	0.0801543	MetaLR	28	2910	7	0.0217882	0.254236	Sclerosis of skull base
HP:0002694	0.10051	M-CAP	28	2910	7	0.0315709	0.276939	Sclerosis of skull base
HP:0002726	0.0417885	MetaLR	27	2910	6	0.00657796	0.223139	Recurrent Staphylococcus aureus infections
HP:0002726	0.0205854	VEST3	27	2910	6	0.00147321	0.230425	Recurrent Staphylococcus aureus infections
HP:0002726	0.0430885	MetaSVM	27	2910	6	0.00697765	0.223938	Recurrent Staphylococcus aureus infections
HP:0002726	0.0894135	M-CAP	27	2910	6	0.0255127	0.269158	Recurrent Staphylococcus aureus infections
HP:0002726	0.0300059	FATHMM	27	2910	6	0.00337883	0.220123	Recurrent Staphylococcus aureus infections
HP:0002728	0.0332714	VEST3	28	2910	8	0.00434442	0.213505	Chronic mucocutaneous candidiasis
HP:0002728	0.0295633	MetaLR	28	2910	8	0.00340868	0.213423	Chronic mucocutaneous candidiasis
HP:0002728	0.0974627	M-CAP	28	2910	8	0.0300433	0.273513	Chronic mucocutaneous candidiasis
HP:0002728	0.0293898	MetaSVM	28	2910	8	0.00336712	0.213454	Chronic mucocutaneous candidiasis
HP:0002728	0.0217947	FATHMM	28	2910	8	0.00175978	0.21972	Chronic mucocutaneous candidiasis
HP:0002729	0.0247715	VEST3	32	2910	6	0.00272611	0.190957	Follicular hyperplasia
HP:0002729	0.033193	MetaSVM	32	2910	6	0.0049384	0.191924	Follicular hyperplasia
HP:0002729	0.0303601	MetaLR	32	2910	6	0.00413895	0.190861	Follicular hyperplasia
HP:0002729	0.0240752	M-CAP	32	2910	6	0.00256667	0.191262	Follicular hyperplasia
HP:0002729	0.0243838	FATHMM	32	2910	6	0.00263684	0.191116	Follicular hyperplasia
HP:0002730	0.0243838	FATHMM	32	2910	6	0.00263684	0.191116	Chronic noninfectious lymphadenopathy
HP:0002730	0.0247715	VEST3	32	2910	6	0.00272611	0.190957	Chronic noninfectious lymphadenopathy
HP:0002730	0.033193	MetaSVM	32	2910	6	0.0049384	0.191924	Chronic noninfectious lymphadenopathy
HP:0002730	0.0303601	MetaLR	32	2910	6	0.00413895	0.190861	Chronic noninfectious lymphadenopathy
HP:0002730	0.0240752	M-CAP	32	2910	6	0.00256667	0.191262	Chronic noninfectious lymphadenopathy
HP:0002731	0.0243838	FATHMM	32	2910	6	0.00263684	0.191116	Decreased lymphocyte apoptosis
HP:0002731	0.0247715	VEST3	32	2910	6	0.00272611	0.190957	Decreased lymphocyte apoptosis
HP:0002731	0.033193	MetaSVM	32	2910	6	0.0049384	0.191924	Decreased lymphocyte apoptosis
HP:0002731	0.0303601	MetaLR	32	2910	6	0.00413895	0.190861	Decreased lymphocyte apoptosis
HP:0002731	0.0240752	M-CAP	32	2910	6	0.00256667	0.191262	Decreased lymphocyte apoptosis
HP:0002766	0.0536629	FATHMM	45	2910	1	0.0152711	0.17174	Relatively short spine
HP:0002766	0.0738247	M-CAP	45	2910	1	0.0254135	0.195918	Relatively short spine
HP:0002766	0.119918	VEST3	45	2910	1	0.0525215	0.250896	Relatively short spine
HP:0002766	0.0713334	MetaSVM	45	2910	1	0.0240902	0.192911	Relatively short spine
HP:0002766	0.0718054	MetaLR	45	2910	1	0.0243395	0.193481	Relatively short spine
HP:0002790	0.121243	FATHMM	100	2910	24	0.0703602	0.200969	Neonatal breathing dysregulation
HP:0002790	0.146348	VEST3	100	2910	24	0.0896388	0.229874	Neonatal breathing dysregulation
HP:0002790	0.155281	MetaSVM	100	2910	24	0.096657	0.240015	Neonatal breathing dysregulation
HP:0002790	0.154636	MetaLR	100	2910	24	0.0961478	0.239285	Neonatal breathing dysregulation
HP:0002790	0.172427	M-CAP	100	2910	24	0.11033	0.259288	Neonatal breathing dysregulation
HP:0002810	0.0718054	MetaLR	45	2910	1	0.0243395	0.193481	Dumbbell-shaped metaphyses
HP:0002810	0.0738247	M-CAP	45	2910	1	0.0254135	0.195918	Dumbbell-shaped metaphyses
HP:0002810	0.119918	VEST3	45	2910	1	0.0525215	0.250896	Dumbbell-shaped metaphyses
HP:0002810	0.0713334	MetaSVM	45	2910	1	0.0240902	0.192911	Dumbbell-shaped metaphyses
HP:0002810	0.0536629	FATHMM	45	2910	1	0.0152711	0.17174	Dumbbell-shaped metaphyses
HP:0002822	0.0536629	FATHMM	45	2910	1	0.0152711	0.17174	Hyperplasia of the femoral trochanters
HP:0002822	0.119918	VEST3	45	2910	1	0.0525215	0.250896	Hyperplasia of the femoral trochanters
HP:0002822	0.0713334	MetaSVM	45	2910	1	0.0240902	0.192911	Hyperplasia of the femoral trochanters
HP:0002822	0.0718054	MetaLR	45	2910	1	0.0243395	0.193481	Hyperplasia of the femoral trochanters
HP:0002822	0.0738247	M-CAP	45	2910	1	0.0254135	0.195918	Hyperplasia of the femoral trochanters
HP:0002825	0.0718054	MetaLR	45	2910	1	0.0243395	0.193481	Caudal appendage
HP:0002825	0.0738247	M-CAP	45	2910	1	0.0254135	0.195918	Caudal appendage
HP:0002825	0.119918	VEST3	45	2910	1	0.0525215	0.250896	Caudal appendage
HP:0002825	0.0713334	MetaSVM	45	2910	1	0.0240902	0.192911	Caudal appendage
HP:0002825	0.0536629	FATHMM	45	2910	1	0.0152711	0.17174	Caudal appendage
HP:0002826	0.0718054	MetaLR	45	2910	1	0.0243395	0.193481	Halberd-shaped pelvis
HP:0002826	0.0738247	M-CAP	45	2910	1	0.0254135	0.195918	Halberd-shaped pelvis
HP:0002826	0.0536629	FATHMM	45	2910	1	0.0152711	0.17174	Halberd-shaped pelvis
HP:0002826	0.119918	VEST3	45	2910	1	0.0525215	0.250896	Halberd-shaped pelvis
HP:0002826	0.0713334	MetaSVM	45	2910	1	0.0240902	0.192911	Halberd-shaped pelvis
HP:0002831	0.0738247	M-CAP	45	2910	1	0.0254135	0.195918	Long coccyx
HP:0002831	0.0536629	FATHMM	45	2910	1	0.0152711	0.17174	Long coccyx
HP:0002831	0.119918	VEST3	45	2910	1	0.0525215	0.250896	Long coccyx
HP:0002831	0.0713334	MetaSVM	45	2910	1	0.0240902	0.192911	Long coccyx
HP:0002831	0.0718054	MetaLR	45	2910	1	0.0243395	0.193481	Long coccyx
HP:0002834	0.0536629	FATHMM	45	2910	1	0.0152711	0.17174	Flared femoral metaphysis
HP:0002834	0.0738247	M-CAP	45	2910	1	0.0254135	0.195918	Flared femoral metaphysis
HP:0002834	0.119918	VEST3	45	2910	1	0.0525215	0.250896	Flared femoral metaphysis
HP:0002834	0.0713334	MetaSVM	45	2910	1	0.0240902	0.192911	Flared femoral metaphysis
HP:0002834	0.0718054	MetaLR	45	2910	1	0.0243395	0.193481	Flared femoral metaphysis
HP:0002837	0.132786	VEST3	61	2910	38	0.0681118	0.242864	Recurrent bronchitis
HP:0002837	0.0948602	MetaSVM	61	2910	38	0.0426109	0.197932	Recurrent bronchitis
HP:0002837	0.121058	MetaLR	61	2910	38	0.0599868	0.229148	Recurrent bronchitis
HP:0002837	0.0944974	M-CAP	61	2910	38	0.0423789	0.197493	Recurrent bronchitis
HP:0002837	0.0965113	FATHMM	61	2910	38	0.0436703	0.199924	Recurrent bronchitis
HP:0002845	0.0240752	M-CAP	32	2910	6	0.00256667	0.191262	Increased number of peripheral CD3+ T cells
HP:0002845	0.0243838	FATHMM	32	2910	6	0.00263684	0.191116	Increased number of peripheral CD3+ T cells
HP:0002845	0.0247715	VEST3	32	2910	6	0.00272611	0.190957	Increased number of peripheral CD3+ T cells
HP:0002845	0.033193	MetaSVM	32	2910	6	0.0049384	0.191924	Increased number of peripheral CD3+ T cells
HP:0002845	0.0303601	MetaLR	32	2910	6	0.00413895	0.190861	Increased number of peripheral CD3+ T cells
HP:0002851	0.0243838	FATHMM	32	2910	6	0.00263684	0.191116	Increased number of CD4-/CD8- T cells expressing alpha/beta T-cell receptors
HP:0002851	0.0247715	VEST3	32	2910	6	0.00272611	0.190957	Increased number of CD4-/CD8- T cells expressing alpha/beta T-cell receptors
HP:0002851	0.033193	MetaSVM	32	2910	6	0.0049384	0.191924	Increased number of CD4-/CD8- T cells expressing alpha/beta T-cell receptors
HP:0002851	0.0303601	MetaLR	32	2910	6	0.00413895	0.190861	Increased number of CD4-/CD8- T cells expressing alpha/beta T-cell receptors
HP:0002851	0.0240752	M-CAP	32	2910	6	0.00256667	0.191262	Increased number of CD4-/CD8- T cells expressing alpha/beta T-cell receptors
HP:0002853	0.0240752	M-CAP	32	2910	6	0.00256667	0.191262	Increased proportion of HLA DR+ and CD57+ T cells
HP:0002853	0.0243838	FATHMM	32	2910	6	0.00263684	0.191116	Increased proportion of HLA DR+ and CD57+ T cells
HP:0002853	0.0247715	VEST3	32	2910	6	0.00272611	0.190957	Increased proportion of HLA DR+ and CD57+ T cells
HP:0002853	0.033193	MetaSVM	32	2910	6	0.0049384	0.191924	Increased proportion of HLA DR+ and CD57+ T cells
HP:0002853	0.0303601	MetaLR	32	2910	6	0.00413895	0.190861	Increased proportion of HLA DR+ and CD57+ T cells
HP:0002871	0.150474	FATHMM	106	2910	26	0.094205	0.231752	Central apnea
HP:0002871	0.157673	VEST3	106	2910	26	0.0999288	0.23989	Central apnea
HP:0002871	0.168858	MetaSVM	106	2910	26	0.108912	0.25245	Central apnea
HP:0002871	0.189042	MetaLR	106	2910	26	0.125379	0.274871	Central apnea
HP:0002871	0.192448	M-CAP	106	2910	26	0.128188	0.278627	Central apnea
HP:0002876	0.172427	M-CAP	100	2910	24	0.11033	0.259288	Episodic tachypnea
HP:0002876	0.121243	FATHMM	100	2910	24	0.0703602	0.200969	Episodic tachypnea
HP:0002876	0.146348	VEST3	100	2910	24	0.0896388	0.229874	Episodic tachypnea
HP:0002876	0.155281	MetaSVM	100	2910	24	0.096657	0.240015	Episodic tachypnea
HP:0002876	0.154636	MetaLR	100	2910	24	0.0961478	0.239285	Episodic tachypnea
HP:0002879	0.0555831	FATHMM	46	2910	2	0.0163993	0.172018	Anisospondyly
HP:0002879	0.125342	VEST3	46	2910	2	0.0564893	0.255401	Anisospondyly
HP:0002879	0.0775733	MetaSVM	46	2910	2	0.0277577	0.198535	Anisospondyly
HP:0002879	0.0755261	MetaLR	46	2910	2	0.0266389	0.196059	Anisospondyly
HP:0002879	0.0747841	M-CAP	46	2910	2	0.0262362	0.195162	Anisospondyly
HP:0002909	0.159803	MetaSVM	50	2910	11	0.0819501	0.288385	Generalized aminoaciduria
HP:0002909	0.139034	MetaLR	50	2910	11	0.0675798	0.264601	Generalized aminoaciduria
HP:0002909	0.139932	M-CAP	50	2910	11	0.0681896	0.265638	Generalized aminoaciduria
HP:0002909	0.0802366	FATHMM	50	2910	11	0.030488	0.194848	Generalized aminoaciduria
HP:0002909	0.138983	VEST3	50	2910	11	0.0675452	0.264542	Generalized aminoaciduria
HP:0002923	0.0303601	MetaLR	32	2910	6	0.00413895	0.190861	Rheumatoid factor positive
HP:0002923	0.0240752	M-CAP	32	2910	6	0.00256667	0.191262	Rheumatoid factor positive
HP:0002923	0.033193	MetaSVM	32	2910	6	0.0049384	0.191924	Rheumatoid factor positive
HP:0002923	0.0243838	FATHMM	32	2910	6	0.00263684	0.191116	Rheumatoid factor positive
HP:0002923	0.0247715	VEST3	32	2910	6	0.00272611	0.190957	Rheumatoid factor positive
HP:0002963	0.0400024	MetaSVM	39	2910	13	0.00832995	0.171299	Abnormal delayed hypersensitivity skin test
HP:0002963	0.0374721	MetaLR	39	2910	13	0.00740241	0.168904	Abnormal delayed hypersensitivity skin test
HP:0002963	0.0310975	M-CAP	39	2910	13	0.00523523	0.163697	Abnormal delayed hypersensitivity skin test
HP:0002963	0.0288487	FATHMM	39	2910	13	0.00453469	0.162277	Abnormal delayed hypersensitivity skin test
HP:0002963	0.0495725	VEST3	39	2910	13	0.012136	0.181297	Abnormal delayed hypersensitivity skin test
HP:0002972	0.0484105	VEST3	36	2910	7	0.0109829	0.189009	Reduced delayed hypersensitivity
HP:0002972	0.0378433	MetaSVM	36	2910	7	0.00705019	0.1789	Reduced delayed hypersensitivity
HP:0002972	0.0353472	MetaLR	36	2910	7	0.00620871	0.176895	Reduced delayed hypersensitivity
HP:0002972	0.0273965	M-CAP	36	2910	7	0.00379329	0.172444	Reduced delayed hypersensitivity
HP:0002972	0.0269578	FATHMM	36	2910	7	0.00367296	0.172326	Reduced delayed hypersensitivity
HP:0003027	0.0217632	FATHMM	31	2910	12	0.00198901	0.198939	Mesomelia
HP:0003027	0.0451819	VEST3	31	2910	12	0.00861456	0.204891	Mesomelia
HP:0003027	0.0375699	MetaSVM	31	2910	12	0.00609304	0.199086	Mesomelia
HP:0003027	0.0320911	MetaLR	31	2910	12	0.00447873	0.196361	Mesomelia
HP:0003027	0.111375	M-CAP	31	2910	12	0.0393265	0.277316	Mesomelia
HP:0003038	0.0765391	MetaLR	65	2910	29	0.0321478	0.171374	Fibular hypoplasia
HP:0003038	0.105154	M-CAP	65	2910	29	0.0505108	0.20608	Fibular hypoplasia
HP:0003038	0.0477541	FATHMM	65	2910	29	0.0157851	0.135551	Fibular hypoplasia
HP:0003038	0.12497	VEST3	65	2910	29	0.064084	0.229519	Fibular hypoplasia
HP:0003038	0.0748834	MetaSVM	65	2910	29	0.0311402	0.169334	Fibular hypoplasia
HP:0003067	0.127908	MetaSVM	59	2910	22	0.063949	0.23947	Madelung deformity
HP:0003067	0.153302	MetaLR	59	2910	22	0.0818718	0.268806	Madelung deformity
HP:0003067	0.11724	M-CAP	59	2910	22	0.0566794	0.226941	Madelung deformity
HP:0003067	0.135781	FATHMM	59	2910	22	0.0694177	0.248637	Madelung deformity
HP:0003067	0.0998662	VEST3	59	2910	22	0.0452274	0.206254	Madelung deformity
HP:0003079	0.0206753	FATHMM	27	2910	7	0.00148816	0.23021	Defective DNA repair after ultraviolet radiation damage
HP:0003079	0.106212	VEST3	27	2910	7	0.0337559	0.287859	Defective DNA repair after ultraviolet radiation damage
HP:0003079	0.0516677	MetaSVM	27	2910	7	0.00981579	0.230437	Defective DNA repair after ultraviolet radiation damage
HP:0003079	0.043886	MetaLR	27	2910	7	0.00722695	0.224457	Defective DNA repair after ultraviolet radiation damage
HP:0003079	0.0857165	M-CAP	27	2910	7	0.0237883	0.265085	Defective DNA repair after ultraviolet radiation damage
HP:0003139	0.0394464	FATHMM	34	2910	7	0.00725075	0.187588	Panhypogammaglobulinemia
HP:0003139	0.124073	VEST3	34	2910	7	0.048613	0.281952	Panhypogammaglobulinemia
HP:0003139	0.0749654	MetaSVM	34	2910	7	0.0221127	0.225069	Panhypogammaglobulinemia
HP:0003139	0.0655315	MetaLR	34	2910	7	0.0177099	0.214311	Panhypogammaglobulinemia
HP:0003139	0.0647146	M-CAP	34	2910	7	0.017342	0.213392	Panhypogammaglobulinemia
HP:0003145	0.149826	MetaLR	28	2910	8	0.0587573	0.332223	Decreased adenosylcobalamin
HP:0003145	0.155807	M-CAP	28	2910	8	0.0623235	0.338842	Decreased adenosylcobalamin
HP:0003145	0.073832	FATHMM	28	2910	8	0.0189705	0.247347	Decreased adenosylcobalamin
HP:0003145	0.144152	VEST3	28	2910	8	0.0554221	0.325921	Decreased adenosylcobalamin
HP:0003145	0.168987	MetaSVM	28	2910	8	0.0703557	0.353335	Decreased adenosylcobalamin
HP:0003162	0.0603806	MetaLR	39	2910	12	0.0169161	0.193538	Fasting hypoglycemia
HP:0003162	0.101275	M-CAP	39	2910	12	0.0382939	0.241797	Fasting hypoglycemia
HP:0003162	0.0331811	FATHMM	39	2910	12	0.00591525	0.165236	Fasting hypoglycemia
HP:0003162	0.142576	VEST3	39	2910	12	0.0634662	0.289784	Fasting hypoglycemia
HP:0003162	0.072	MetaSVM	39	2910	12	0.0225211	0.207147	Fasting hypoglycemia
HP:0003182	0.142615	MetaLR	42	2910	5	0.0654603	0.283155	Shallow acetabular fossae
HP:0003182	0.0760549	M-CAP	42	2910	5	0.025629	0.204838	Shallow acetabular fossae
HP:0003182	0.0681307	VEST3	42	2910	5	0.021541	0.195367	Shallow acetabular fossae
HP:0003182	0.0952046	MetaSVM	42	2910	5	0.0361899	0.227717	Shallow acetabular fossae
HP:0003182	0.112254	FATHMM	42	2910	5	0.0462673	0.247891	Shallow acetabular fossae
HP:0003210	0.073832	FATHMM	28	2910	8	0.0189705	0.247347	Decreased methylmalonyl-CoA mutase activity
HP:0003210	0.144152	VEST3	28	2910	8	0.0554221	0.325921	Decreased methylmalonyl-CoA mutase activity
HP:0003210	0.168987	MetaSVM	28	2910	8	0.0703557	0.353335	Decreased methylmalonyl-CoA mutase activity
HP:0003210	0.149826	MetaLR	28	2910	8	0.0587573	0.332223	Decreased methylmalonyl-CoA mutase activity
HP:0003210	0.155807	M-CAP	28	2910	8	0.0623235	0.338842	Decreased methylmalonyl-CoA mutase activity
HP:0003213	0.105913	FATHMM	36	2910	23	0.0393651	0.255088	Deficient excision of UV-induced pyrimidine dimers in DNA
HP:0003213	0.0695133	VEST3	36	2910	23	0.0202605	0.212526	Deficient excision of UV-induced pyrimidine dimers in DNA
HP:0003213	0.0637671	MetaSVM	36	2910	23	0.0175749	0.205919	Deficient excision of UV-induced pyrimidine dimers in DNA
HP:0003213	0.178166	MetaLR	36	2910	23	0.0845169	0.337345	Deficient excision of UV-induced pyrimidine dimers in DNA
HP:0003213	0.152831	M-CAP	36	2910	23	0.0678368	0.309013	Deficient excision of UV-induced pyrimidine dimers in DNA
HP:0003214	0.178166	MetaLR	36	2910	23	0.0845169	0.337345	Prolonged G2 phase of cell cycle
HP:0003214	0.152831	M-CAP	36	2910	23	0.0678368	0.309013	Prolonged G2 phase of cell cycle
HP:0003214	0.0637671	MetaSVM	36	2910	23	0.0175749	0.205919	Prolonged G2 phase of cell cycle
HP:0003214	0.105913	FATHMM	36	2910	23	0.0393651	0.255088	Prolonged G2 phase of cell cycle
HP:0003214	0.0695133	VEST3	36	2910	23	0.0202605	0.212526	Prolonged G2 phase of cell cycle
HP:0003216	0.0170473	MetaSVM	25	2910	4	0.000838748	0.263788	Generalized amyloid deposition
HP:0003216	0.0187546	MetaLR	25	2910	4	0.00106155	0.255822	Generalized amyloid deposition
HP:0003216	0.0268182	M-CAP	25	2910	4	0.00242884	0.237748	Generalized amyloid deposition
HP:0003216	0.0135686	FATHMM	25	2910	4	0.000464265	0.289446	Generalized amyloid deposition
HP:0003216	0.0258192	VEST3	25	2910	4	0.00223311	0.23888	Generalized amyloid deposition
HP:0003220	0.0953254	MetaSVM	56	2910	31	0.0414016	0.2045	Abnormality of chromosome stability
HP:0003220	0.157764	MetaLR	56	2910	31	0.0836723	0.27759	Abnormality of chromosome stability
HP:0003220	0.176614	M-CAP	56	2910	31	0.0974159	0.298879	Abnormality of chromosome stability
HP:0003220	0.0890854	FATHMM	56	2910	31	0.0375334	0.196955	Abnormality of chromosome stability
HP:0003220	0.184622	VEST3	56	2910	31	0.103364	0.307827	Abnormality of chromosome stability
HP:0003221	0.0637671	MetaSVM	36	2910	23	0.0175749	0.205919	Chromosomal breakage induced by crosslinking agents
HP:0003221	0.178166	MetaLR	36	2910	23	0.0845169	0.337345	Chromosomal breakage induced by crosslinking agents
HP:0003221	0.152831	M-CAP	36	2910	23	0.0678368	0.309013	Chromosomal breakage induced by crosslinking agents
HP:0003221	0.105913	FATHMM	36	2910	23	0.0393651	0.255088	Chromosomal breakage induced by crosslinking agents
HP:0003221	0.0695133	VEST3	36	2910	23	0.0202605	0.212526	Chromosomal breakage induced by crosslinking agents
HP:0003237	0.033193	MetaSVM	32	2910	6	0.0049384	0.191924	Increased IgG level
HP:0003237	0.0243838	FATHMM	32	2910	6	0.00263684	0.191116	Increased IgG level
HP:0003237	0.0247715	VEST3	32	2910	6	0.00272611	0.190957	Increased IgG level
HP:0003237	0.0303601	MetaLR	32	2910	6	0.00413895	0.190861	Increased IgG level
HP:0003237	0.0240752	M-CAP	32	2910	6	0.00256667	0.191262	Increased IgG level
HP:0003249	0.0232857	MetaSVM	28	2910	125	0.0020407	0.217502	Genital ulcers
HP:0003249	0.0252087	MetaLR	28	2910	125	0.00242889	0.215485	Genital ulcers
HP:0003249	0.0384001	M-CAP	28	2910	125	0.00577692	0.215347	Genital ulcers
HP:0003249	0.0165953	FATHMM	28	2910	125	0.000928219	0.234605	Genital ulcers
HP:0003249	0.0258637	VEST3	28	2910	125	0.00256752	0.214978	Genital ulcers
HP:0003261	0.0467533	VEST3	47	2910	9	0.0125029	0.159659	Increased IgA level
HP:0003261	0.0887377	MetaSVM	47	2910	9	0.0344061	0.21019	Increased IgA level
HP:0003261	0.0705887	MetaLR	47	2910	9	0.0242724	0.188235	Increased IgA level
HP:0003261	0.0704555	M-CAP	47	2910	9	0.0242013	0.188074	Increased IgA level
HP:0003261	0.0512601	FATHMM	47	2910	9	0.0145629	0.164952	Increased IgA level
HP:0003262	0.0303601	MetaLR	32	2910	6	0.00413895	0.190861	Smooth muscle antibody positivity
HP:0003262	0.0247715	VEST3	32	2910	6	0.00272611	0.190957	Smooth muscle antibody positivity
HP:0003262	0.033193	MetaSVM	32	2910	6	0.0049384	0.191924	Smooth muscle antibody positivity
HP:0003262	0.0240752	M-CAP	32	2910	6	0.00256667	0.191262	Smooth muscle antibody positivity
HP:0003262	0.0243838	FATHMM	32	2910	6	0.00263684	0.191116	Smooth muscle antibody positivity
HP:0003264	0.074904	VEST3	30	2910	1	0.0203708	0.239703	Deficiency of N-acetylglucosamine-1-phosphotransferase
HP:0003264	0.158027	MetaLR	30	2910	1	0.0657435	0.333594	Deficiency of N-acetylglucosamine-1-phosphotransferase
HP:0003264	0.0515093	M-CAP	30	2910	1	0.0106442	0.215146	Deficiency of N-acetylglucosamine-1-phosphotransferase
HP:0003264	0.0956882	MetaSVM	30	2910	1	0.030397	0.263159	Deficiency of N-acetylglucosamine-1-phosphotransferase
HP:0003264	0.133414	FATHMM	30	2910	1	0.0510039	0.306039	Deficiency of N-acetylglucosamine-1-phosphotransferase
HP:0003297	0.192973	VEST3	28	2910	4	0.0855363	0.379372	Hyperlysinuria
HP:0003297	0.114318	MetaLR	28	2910	4	0.0387379	0.29249	Hyperlysinuria
HP:0003297	0.0582697	M-CAP	28	2910	4	0.0125696	0.231218	Hyperlysinuria
HP:0003297	0.159643	MetaSVM	28	2910	4	0.0646371	0.343073	Hyperlysinuria
HP:0003297	0.101537	FATHMM	28	2910	4	0.0320901	0.278094	Hyperlysinuria
HP:0003332	0.0536629	FATHMM	45	2910	1	0.0152711	0.17174	Absent primary metaphyseal spongiosa
HP:0003332	0.0718054	MetaLR	45	2910	1	0.0243395	0.193481	Absent primary metaphyseal spongiosa
HP:0003332	0.0738247	M-CAP	45	2910	1	0.0254135	0.195918	Absent primary metaphyseal spongiosa
HP:0003332	0.119918	VEST3	45	2910	1	0.0525215	0.250896	Absent primary metaphyseal spongiosa
HP:0003332	0.0713334	MetaSVM	45	2910	1	0.0240902	0.192911	Absent primary metaphyseal spongiosa
HP:0003333	0.151674	MetaLR	32	2910	2	0.0637188	0.319598	Increased serum beta-hexosaminidase
HP:0003333	0.0548246	M-CAP	32	2910	2	0.012502	0.209958	Increased serum beta-hexosaminidase
HP:0003333	0.131501	FATHMM	32	2910	2	0.0515153	0.296814	Increased serum beta-hexosaminidase
HP:0003333	0.0734896	VEST3	32	2910	2	0.0205912	0.230326	Increased serum beta-hexosaminidase
HP:0003333	0.0933692	MetaSVM	32	2910	2	0.0303535	0.253066	Increased serum beta-hexosaminidase
HP:0003349	0.0967277	FATHMM	29	2910	2	0.0303121	0.268387	Low cholesterol esterification rates
HP:0003349	0.0670782	VEST3	29	2910	2	0.0165063	0.235492	Low cholesterol esterification rates
HP:0003349	0.146281	MetaLR	29	2910	2	0.0576506	0.324281	Low cholesterol esterification rates
HP:0003349	0.131455	M-CAP	29	2910	2	0.0490192	0.30767	Low cholesterol esterification rates
HP:0003349	0.119793	MetaSVM	29	2910	2	0.0424835	0.294514	Low cholesterol esterification rates
HP:0003351	0.0811842	MetaLR	34	2910	8	0.0251584	0.232251	Decreased circulating renin level
HP:0003351	0.134126	M-CAP	34	2910	8	0.0546143	0.293463	Decreased circulating renin level
HP:0003351	0.0641289	FATHMM	34	2910	8	0.0170796	0.212735	Decreased circulating renin level
HP:0003351	0.0409833	VEST3	34	2910	8	0.0077813	0.188886	Decreased circulating renin level
HP:0003351	0.060801	MetaSVM	34	2910	8	0.0156112	0.209026	Decreased circulating renin level
HP:0003362	0.0563503	FATHMM	29	2910	12	0.0121706	0.224463	Increased circulating very-low-density lipoprotein cholesterol
HP:0003362	0.0541363	VEST3	29	2910	12	0.0113292	0.222318	Increased circulating very-low-density lipoprotein cholesterol
HP:0003362	0.135335	MetaSVM	29	2910	12	0.051245	0.312031	Increased circulating very-low-density lipoprotein cholesterol
HP:0003362	0.0740144	MetaLR	29	2910	12	0.0195155	0.242989	Increased circulating very-low-density lipoprotein cholesterol
HP:0003362	0.0527708	M-CAP	29	2910	12	0.0108201	0.221026	Increased circulating very-low-density lipoprotein cholesterol
HP:0003382	0.116843	FATHMM	112	2910	12	0.0691899	0.190595	Hypertrophic nerve changes
HP:0003382	0.168518	VEST3	112	2910	12	0.109982	0.249475	Hypertrophic nerve changes
HP:0003382	0.147673	MetaSVM	112	2910	12	0.0932154	0.226014	Hypertrophic nerve changes
HP:0003382	0.121964	MetaLR	112	2910	12	0.073108	0.196545	Hypertrophic nerve changes
HP:0003382	0.106594	M-CAP	112	2910	12	0.0614477	0.178597	Hypertrophic nerve changes
HP:0003400	0.0559728	FATHMM	46	2910	10	0.0165864	0.172482	Basal lamina 'onion bulb' formation
HP:0003400	0.0958853	VEST3	46	2910	10	0.0382253	0.220574	Basal lamina 'onion bulb' formation
HP:0003400	0.0827409	MetaSVM	46	2910	10	0.0306306	0.204776	Basal lamina 'onion bulb' formation
HP:0003400	0.0558495	MetaLR	46	2910	10	0.0165272	0.172335	Basal lamina 'onion bulb' formation
HP:0003400	0.0332529	M-CAP	46	2910	10	0.00681665	0.147035	Basal lamina 'onion bulb' formation
HP:0003402	0.0540783	MetaLR	33	2910	4	0.0124901	0.205347	Decreased miniature endplate potentials
HP:0003402	0.0683175	M-CAP	33	2910	4	0.0186116	0.220893	Decreased miniature endplate potentials
HP:0003402	0.129973	VEST3	33	2910	4	0.051378	0.291814	Decreased miniature endplate potentials
HP:0003402	0.0626282	MetaSVM	33	2910	4	0.0160792	0.214551	Decreased miniature endplate potentials
HP:0003402	0.0323821	FATHMM	33	2910	4	0.00484622	0.186978	Decreased miniature endplate potentials
HP:0003403	0.0342282	MetaLR	26	2910	6	0.00426089	0.226927	EMG: decremental response of compound muscle action potential to repetitive nerve stimulation
HP:0003403	0.0395787	M-CAP	26	2910	6	0.00570554	0.228365	EMG: decremental response of compound muscle action potential to repetitive nerve stimulation
HP:0003403	0.0220194	FATHMM	26	2910	6	0.00163756	0.236094	EMG: decremental response of compound muscle action potential to repetitive nerve stimulation
HP:0003403	0.0408163	VEST3	26	2910	6	0.00606194	0.228931	EMG: decremental response of compound muscle action potential to repetitive nerve stimulation
HP:0003403	0.0373633	MetaSVM	26	2910	6	0.00508798	0.227549	EMG: decremental response of compound muscle action potential to repetitive nerve stimulation
HP:0003411	0.0536629	FATHMM	45	2910	1	0.0152711	0.17174	Proximal femoral metaphyseal irregularity
HP:0003411	0.119918	VEST3	45	2910	1	0.0525215	0.250896	Proximal femoral metaphyseal irregularity
HP:0003411	0.0713334	MetaSVM	45	2910	1	0.0240902	0.192911	Proximal femoral metaphyseal irregularity
HP:0003411	0.0718054	MetaLR	45	2910	1	0.0243395	0.193481	Proximal femoral metaphyseal irregularity
HP:0003411	0.0738247	M-CAP	45	2910	1	0.0254135	0.195918	Proximal femoral metaphyseal irregularity
HP:0003436	0.0610106	MetaLR	36	2910	5	0.0163259	0.202786	Prolonged miniature endplate currents
HP:0003436	0.0742813	M-CAP	36	2910	5	0.0225674	0.218061	Prolonged miniature endplate currents
HP:0003436	0.129383	VEST3	36	2910	5	0.0531654	0.282291	Prolonged miniature endplate currents
HP:0003436	0.0698448	MetaSVM	36	2910	5	0.0204187	0.212909	Prolonged miniature endplate currents
HP:0003436	0.0360538	FATHMM	36	2910	5	0.00644318	0.177442	Prolonged miniature endplate currents
HP:0003443	0.0678961	MetaLR	47	2910	7	0.0228453	0.18497	Decreased size of nerve terminals
HP:0003443	0.0768845	M-CAP	47	2910	7	0.0276907	0.195868	Decreased size of nerve terminals
HP:0003443	0.0424151	FATHMM	47	2910	7	0.010608	0.154682	Decreased size of nerve terminals
HP:0003443	0.135948	VEST3	47	2910	7	0.0639534	0.265961	Decreased size of nerve terminals
HP:0003443	0.0761074	MetaSVM	47	2910	7	0.0272628	0.194927	Decreased size of nerve terminals
HP:0003447	0.0896379	MetaLR	57	2910	13	0.038168	0.196347	Axonal loss
HP:0003447	0.0914809	M-CAP	57	2910	13	0.0393099	0.198579	Axonal loss
HP:0003447	0.0726006	FATHMM	57	2910	13	0.0279799	0.175529	Axonal loss
HP:0003447	0.114018	VEST3	57	2910	13	0.0538021	0.22556	Axonal loss
HP:0003447	0.102244	MetaSVM	57	2910	13	0.0461152	0.21154	Axonal loss
HP:0003449	0.0531783	MetaLR	61	2910	3	0.0180247	0.146653	Cold-induced muscle cramps
HP:0003449	0.0545832	M-CAP	61	2910	3	0.0187691	0.1484	Cold-induced muscle cramps
HP:0003449	0.0563933	FATHMM	61	2910	3	0.019739	0.150652	Cold-induced muscle cramps
HP:0003449	0.0753668	VEST3	61	2910	3	0.0305415	0.174163	Cold-induced muscle cramps
HP:0003449	0.05614	MetaSVM	61	2910	3	0.0196026	0.150337	Cold-induced muscle cramps
HP:0003453	0.0303601	MetaLR	32	2910	6	0.00413895	0.190861	Antineutrophil antibody positivity
HP:0003453	0.0247715	VEST3	32	2910	6	0.00272611	0.190957	Antineutrophil antibody positivity
HP:0003453	0.033193	MetaSVM	32	2910	6	0.0049384	0.191924	Antineutrophil antibody positivity
HP:0003453	0.0240752	M-CAP	32	2910	6	0.00256667	0.191262	Antineutrophil antibody positivity
HP:0003453	0.0243838	FATHMM	32	2910	6	0.00263684	0.191116	Antineutrophil antibody positivity
HP:0003454	0.0247715	VEST3	32	2910	7	0.00272611	0.190957	Platelet antibody positive
HP:0003454	0.033193	MetaSVM	32	2910	7	0.0049384	0.191924	Platelet antibody positive
HP:0003454	0.0303601	MetaLR	32	2910	7	0.00413895	0.190861	Platelet antibody positive
HP:0003454	0.0240752	M-CAP	32	2910	7	0.00256667	0.191262	Platelet antibody positive
HP:0003454	0.0243838	FATHMM	32	2910	7	0.00263684	0.191116	Platelet antibody positive
HP:0003464	0.146281	MetaLR	29	2910	2	0.0576506	0.324281	Abnormal cholesterol homeostasis
HP:0003464	0.131455	M-CAP	29	2910	2	0.0490192	0.30767	Abnormal cholesterol homeostasis
HP:0003464	0.0670782	VEST3	29	2910	2	0.0165063	0.235492	Abnormal cholesterol homeostasis
HP:0003464	0.119793	MetaSVM	29	2910	2	0.0424835	0.294514	Abnormal cholesterol homeostasis
HP:0003464	0.0967277	FATHMM	29	2910	2	0.0303121	0.268387	Abnormal cholesterol homeostasis
HP:0003481	0.181842	VEST3	125	2910	15	0.123639	0.259335	Segmental peripheral demyelination/remyelination
HP:0003481	0.167201	MetaSVM	125	2910	15	0.111512	0.243091	Segmental peripheral demyelination/remyelination
HP:0003481	0.137236	MetaLR	125	2910	15	0.0872327	0.209329	Segmental peripheral demyelination/remyelination
HP:0003481	0.130164	M-CAP	125	2910	15	0.0816232	0.201247	Segmental peripheral demyelination/remyelination
HP:0003481	0.122739	FATHMM	125	2910	15	0.0757889	0.192709	Segmental peripheral demyelination/remyelination
HP:0003484	0.145368	VEST3	112	2910	17	0.0913855	0.223398	Upper limb muscle weakness
HP:0003484	0.119517	MetaSVM	112	2910	17	0.0712324	0.193707	Upper limb muscle weakness
HP:0003484	0.103028	MetaLR	112	2910	17	0.0587876	0.174393	Upper limb muscle weakness
HP:0003484	0.087171	M-CAP	112	2910	17	0.0471909	0.155494	Upper limb muscle weakness
HP:0003484	0.101029	FATHMM	112	2910	17	0.0573042	0.17203	Upper limb muscle weakness
HP:0003496	0.0764198	MetaSVM	46	2910	32	0.0271259	0.19714	Increased IgM level
HP:0003496	0.0941722	MetaLR	46	2910	32	0.0372137	0.218523	Increased IgM level
HP:0003496	0.0691449	M-CAP	46	2910	32	0.0232264	0.18834	Increased IgM level
HP:0003496	0.0841586	FATHMM	46	2910	32	0.0314305	0.206486	Increased IgM level
HP:0003496	0.0599816	VEST3	46	2910	32	0.0185445	0.177284	Increased IgM level
HP:0003538	0.133414	FATHMM	30	2910	1	0.0510039	0.306039	Increased serum iduronate sulfatase activity
HP:0003538	0.0956882	MetaSVM	30	2910	1	0.030397	0.263159	Increased serum iduronate sulfatase activity
HP:0003538	0.158027	MetaLR	30	2910	1	0.0657435	0.333594	Increased serum iduronate sulfatase activity
HP:0003538	0.0515093	M-CAP	30	2910	1	0.0106442	0.215146	Increased serum iduronate sulfatase activity
HP:0003538	0.074904	VEST3	30	2910	1	0.0203708	0.239703	Increased serum iduronate sulfatase activity
HP:0003540	0.0945338	MetaSVM	71	2910	26	0.0450222	0.187787	Impaired platelet aggregation
HP:0003540	0.0890266	MetaLR	71	2910	26	0.0413933	0.181117	Impaired platelet aggregation
HP:0003540	0.17638	M-CAP	71	2910	26	0.104205	0.282765	Impaired platelet aggregation
HP:0003540	0.0536767	FATHMM	71	2910	26	0.0198079	0.137342	Impaired platelet aggregation
HP:0003540	0.115356	VEST3	71	2910	26	0.0592283	0.21265	Impaired platelet aggregation
HP:0003542	0.0968356	FATHMM	27	2910	8	0.0290757	0.277392	Increased serum pyruvate
HP:0003542	0.027027	VEST3	27	2910	8	0.00270604	0.221408	Increased serum pyruvate
HP:0003542	0.141599	MetaSVM	27	2910	8	0.0529509	0.327357	Increased serum pyruvate
HP:0003542	0.161979	MetaLR	27	2910	8	0.0649267	0.349829	Increased serum pyruvate
HP:0003542	0.100468	M-CAP	27	2910	8	0.0308658	0.281441	Increased serum pyruvate
HP:0003554	0.0761074	MetaSVM	47	2910	10	0.0272628	0.194927	Type 2 muscle fiber atrophy
HP:0003554	0.0424151	FATHMM	47	2910	10	0.010608	0.154682	Type 2 muscle fiber atrophy
HP:0003554	0.135948	VEST3	47	2910	10	0.0639534	0.265961	Type 2 muscle fiber atrophy
HP:0003554	0.0678961	MetaLR	47	2910	10	0.0228453	0.18497	Type 2 muscle fiber atrophy
HP:0003554	0.0768845	M-CAP	47	2910	10	0.0276907	0.195868	Type 2 muscle fiber atrophy
HP:0003562	0.0718054	MetaLR	45	2910	1	0.0243395	0.193481	Abnormal metaphyseal vascular invasion
HP:0003562	0.0713334	MetaSVM	45	2910	1	0.0240902	0.192911	Abnormal metaphyseal vascular invasion
HP:0003562	0.0536629	FATHMM	45	2910	1	0.0152711	0.17174	Abnormal metaphyseal vascular invasion
HP:0003562	0.119918	VEST3	45	2910	1	0.0525215	0.250896	Abnormal metaphyseal vascular invasion
HP:0003562	0.0738247	M-CAP	45	2910	1	0.0254135	0.195918	Abnormal metaphyseal vascular invasion
HP:0003573	0.0513343	FATHMM	35	2910	9	0.0119153	0.195377	Increased total bilirubin
HP:0003573	0.0923361	VEST3	35	2910	9	0.0313768	0.242124	Increased total bilirubin
HP:0003573	0.110843	MetaSVM	35	2910	9	0.0415889	0.263691	Increased total bilirubin
HP:0003573	0.0974962	MetaLR	35	2910	9	0.0341511	0.248149	Increased total bilirubin
HP:0003573	0.0654289	M-CAP	35	2910	9	0.0180061	0.210922	Increased total bilirubin
HP:0003609	0.0473393	MetaLR	25	2910	2	0.00778475	0.239384	Foam cells with lamellar inclusion bodies
HP:0003609	0.0473699	VEST3	25	2910	2	0.00779436	0.239404	Foam cells with lamellar inclusion bodies
HP:0003609	0.0533406	MetaSVM	25	2910	2	0.00975023	0.243826	Foam cells with lamellar inclusion bodies
HP:0003609	0.0966593	M-CAP	25	2910	2	0.0276127	0.28734	Foam cells with lamellar inclusion bodies
HP:0003609	0.0464466	FATHMM	25	2910	2	0.00750591	0.238803	Foam cells with lamellar inclusion bodies
HP:0003613	0.0905041	VEST3	86	2910	129	0.0454707	0.172097	Antiphospholipid antibody positivity
HP:0003613	0.190228	MetaLR	86	2910	129	0.120572	0.286992	Antiphospholipid antibody positivity
HP:0003613	0.172991	M-CAP	86	2910	129	0.106849	0.267801	Antiphospholipid antibody positivity
HP:0003613	0.165578	MetaSVM	86	2910	129	0.101025	0.259475	Antiphospholipid antibody positivity
HP:0003613	0.151179	FATHMM	86	2910	129	0.0898578	0.243167	Antiphospholipid antibody positivity
HP:0003640	0.0967277	FATHMM	29	2910	2	0.0303121	0.268387	Foam cells in visceral organs and CNS
HP:0003640	0.0670782	VEST3	29	2910	2	0.0165063	0.235492	Foam cells in visceral organs and CNS
HP:0003640	0.119793	MetaSVM	29	2910	2	0.0424835	0.294514	Foam cells in visceral organs and CNS
HP:0003640	0.146281	MetaLR	29	2910	2	0.0576506	0.324281	Foam cells in visceral organs and CNS
HP:0003640	0.131455	M-CAP	29	2910	2	0.0490192	0.30767	Foam cells in visceral organs and CNS
HP:0003683	0.0444477	VEST3	31	2910	18	0.00835847	0.204262	Large beaked nose
HP:0003683	0.0264098	MetaLR	31	2910	18	0.00301071	0.195928	Large beaked nose
HP:0003683	0.0557009	M-CAP	31	2910	18	0.0125507	0.214916	Large beaked nose
HP:0003683	0.0288504	MetaSVM	31	2910	18	0.00361372	0.195712	Large beaked nose
HP:0003683	0.0155968	FATHMM	31	2910	18	0.000923957	0.213489	Large beaked nose
HP:0003694	0.0742741	M-CAP	57	2910	10	0.0289488	0.177587	Late-onset proximal muscle weakness
HP:0003694	0.0758866	FATHMM	57	2910	10	0.0298893	0.179568	Late-onset proximal muscle weakness
HP:0003694	0.106385	VEST3	57	2910	10	0.0487913	0.216489	Late-onset proximal muscle weakness
HP:0003694	0.18299	MetaSVM	57	2910	10	0.102696	0.304742	Late-onset proximal muscle weakness
HP:0003694	0.123112	MetaLR	57	2910	10	0.0598949	0.236281	Late-onset proximal muscle weakness
HP:0003697	0.0810822	M-CAP	48	2910	4	0.0303502	0.199195	Scapuloperoneal amyotrophy
HP:0003697	0.118784	VEST3	48	2910	4	0.0532324	0.244235	Scapuloperoneal amyotrophy
HP:0003697	0.0534701	FATHMM	48	2910	4	0.0158101	0.165731	Scapuloperoneal amyotrophy
HP:0003697	0.0713332	MetaSVM	48	2910	4	0.0249522	0.187361	Scapuloperoneal amyotrophy
HP:0003697	0.0716286	MetaLR	48	2910	4	0.0251119	0.18772	Scapuloperoneal amyotrophy
HP:0003710	0.0625001	M-CAP	28	2910	24	0.0142277	0.235436	Exercise-induced muscle cramps
HP:0003710	0.0508338	VEST3	28	2910	24	0.00982188	0.224301	Exercise-induced muscle cramps
HP:0003710	0.0934912	MetaSVM	28	2910	24	0.0280843	0.269058	Exercise-induced muscle cramps
HP:0003710	0.0532798	MetaLR	28	2910	24	0.010701	0.226491	Exercise-induced muscle cramps
HP:0003710	0.0310387	FATHMM	28	2910	24	0.00377037	0.213296	Exercise-induced muscle cramps
HP:0003715	0.0672981	M-CAP	53	2910	8	0.024044	0.174455	Myofibrillar myopathy
HP:0003715	0.0674788	FATHMM	53	2910	8	0.0241431	0.174677	Myofibrillar myopathy
HP:0003715	0.0960825	VEST3	53	2910	8	0.0408923	0.20949	Myofibrillar myopathy
HP:0003715	0.173202	MetaSVM	53	2910	8	0.0932538	0.299083	Myofibrillar myopathy
HP:0003715	0.113212	MetaLR	53	2910	8	0.0517587	0.229937	Myofibrillar myopathy
HP:0003730	0.181404	M-CAP	29	2910	1	0.0793409	0.362995	EMG: myotonic runs
HP:0003730	0.0780124	FATHMM	29	2910	1	0.0213162	0.247389	EMG: myotonic runs
HP:0003730	0.0679391	VEST3	29	2910	1	0.0168715	0.236411	EMG: myotonic runs
HP:0003730	0.199543	MetaSVM	29	2910	1	0.0911372	0.38261	EMG: myotonic runs
HP:0003730	0.122631	MetaLR	29	2910	1	0.0440525	0.297722	EMG: myotonic runs
HP:0003736	0.0672981	M-CAP	53	2910	8	0.024044	0.174455	Autophagic vacuoles
HP:0003736	0.0960825	VEST3	53	2910	8	0.0408923	0.20949	Autophagic vacuoles
HP:0003736	0.173202	MetaSVM	53	2910	8	0.0932538	0.299083	Autophagic vacuoles
HP:0003736	0.113212	MetaLR	53	2910	8	0.0517587	0.229937	Autophagic vacuoles
HP:0003736	0.0674788	FATHMM	53	2910	8	0.0241431	0.174677	Autophagic vacuoles
HP:0003739	0.12539	FATHMM	103	2910	27	0.0740885	0.204372	Myoclonic spasms
HP:0003739	0.176654	M-CAP	103	2910	27	0.114502	0.262541	Myoclonic spasms
HP:0003739	0.151365	VEST3	103	2910	27	0.0942533	0.234136	Myoclonic spasms
HP:0003739	0.161569	MetaSVM	103	2910	27	0.102357	0.245661	Myoclonic spasms
HP:0003739	0.164258	MetaLR	103	2910	27	0.104508	0.248682	Myoclonic spasms
HP:0003740	0.181404	M-CAP	29	2910	1	0.0793409	0.362995	Myotonia with warm-up phenomenon
HP:0003740	0.0780124	FATHMM	29	2910	1	0.0213162	0.247389	Myotonia with warm-up phenomenon
HP:0003740	0.0679391	VEST3	29	2910	1	0.0168715	0.236411	Myotonia with warm-up phenomenon
HP:0003740	0.199543	MetaSVM	29	2910	1	0.0911372	0.38261	Myotonia with warm-up phenomenon
HP:0003740	0.122631	MetaLR	29	2910	1	0.0440525	0.297722	Myotonia with warm-up phenomenon
HP:0003763	0.19693	M-CAP	28	2910	7	0.0881051	0.383624	Bruxism
HP:0003763	0.0550659	FATHMM	28	2910	7	0.0113585	0.228147	Bruxism
HP:0003763	0.0234869	VEST3	28	2910	7	0.00207996	0.21725	Bruxism
HP:0003763	0.115048	MetaSVM	28	2910	7	0.0391275	0.293312	Bruxism
HP:0003763	0.0923787	MetaLR	28	2910	7	0.0275422	0.267812	Bruxism
HP:0003805	0.0958348	MetaLR	34	2910	12	0.0327272	0.249272	Rimmed vacuoles
HP:0003805	0.135842	M-CAP	34	2910	12	0.0556551	0.29542	Rimmed vacuoles
HP:0003805	0.0286165	VEST3	34	2910	12	0.00390803	0.181136	Rimmed vacuoles
HP:0003805	0.153696	MetaSVM	34	2910	12	0.0667389	0.315635	Rimmed vacuoles
HP:0003805	0.122487	FATHMM	34	2910	12	0.0476814	0.280129	Rimmed vacuoles
HP:0003849	0.0536629	FATHMM	45	2910	1	0.0152711	0.17174	Flared upper limb metaphysis
HP:0003849	0.119918	VEST3	45	2910	1	0.0525215	0.250896	Flared upper limb metaphysis
HP:0003849	0.0713334	MetaSVM	45	2910	1	0.0240902	0.192911	Flared upper limb metaphysis
HP:0003849	0.0718054	MetaLR	45	2910	1	0.0243395	0.193481	Flared upper limb metaphysis
HP:0003849	0.0738247	M-CAP	45	2910	1	0.0254135	0.195918	Flared upper limb metaphysis
HP:0003856	0.0718054	MetaLR	45	2910	1	0.0243395	0.193481	Upper limb metaphyseal widening
HP:0003856	0.0738247	M-CAP	45	2910	1	0.0254135	0.195918	Upper limb metaphyseal widening
HP:0003856	0.0536629	FATHMM	45	2910	1	0.0152711	0.17174	Upper limb metaphyseal widening
HP:0003856	0.119918	VEST3	45	2910	1	0.0525215	0.250896	Upper limb metaphyseal widening
HP:0003856	0.0713334	MetaSVM	45	2910	1	0.0240902	0.192911	Upper limb metaphyseal widening
HP:0003887	0.158027	MetaLR	30	2910	1	0.0657435	0.333594	Abnormality of the humeral heads
HP:0003887	0.0515093	M-CAP	30	2910	1	0.0106442	0.215146	Abnormality of the humeral heads
HP:0003887	0.133414	FATHMM	30	2910	1	0.0510039	0.306039	Abnormality of the humeral heads
HP:0003887	0.074904	VEST3	30	2910	1	0.0203708	0.239703	Abnormality of the humeral heads
HP:0003887	0.0956882	MetaSVM	30	2910	1	0.030397	0.263159	Abnormality of the humeral heads
HP:0003907	0.0536629	FATHMM	45	2910	1	0.0152711	0.17174	Abnormality of the humeral metaphyses
HP:0003907	0.119918	VEST3	45	2910	1	0.0525215	0.250896	Abnormality of the humeral metaphyses
HP:0003907	0.0713334	MetaSVM	45	2910	1	0.0240902	0.192911	Abnormality of the humeral metaphyses
HP:0003907	0.0718054	MetaLR	45	2910	1	0.0243395	0.193481	Abnormality of the humeral metaphyses
HP:0003907	0.0738247	M-CAP	45	2910	1	0.0254135	0.195918	Abnormality of the humeral metaphyses
HP:0003911	0.0536629	FATHMM	45	2910	1	0.0152711	0.17174	Flared humeral metaphysis
HP:0003911	0.119918	VEST3	45	2910	1	0.0525215	0.250896	Flared humeral metaphysis
HP:0003911	0.0713334	MetaSVM	45	2910	1	0.0240902	0.192911	Flared humeral metaphysis
HP:0003911	0.0718054	MetaLR	45	2910	1	0.0243395	0.193481	Flared humeral metaphysis
HP:0003911	0.0738247	M-CAP	45	2910	1	0.0254135	0.195918	Flared humeral metaphysis
HP:0004288	0.0320345	VEST3	31	2910	15	0.00446303	0.196343	Pseudoepiphyses of hand bones
HP:0004288	0.0452589	FATHMM	31	2910	15	0.00864157	0.204958	Pseudoepiphyses of hand bones
HP:0004288	0.054501	MetaSVM	31	2910	15	0.012078	0.213699	Pseudoepiphyses of hand bones
HP:0004288	0.0821999	MetaLR	31	2910	15	0.0242583	0.243938	Pseudoepiphyses of hand bones
HP:0004288	0.0910571	M-CAP	31	2910	15	0.0286258	0.254039	Pseudoepiphyses of hand bones
HP:0004319	0.0345528	FATHMM	36	2910	9	0.00594873	0.176304	Hypoaldosteronism
HP:0004319	0.0510139	MetaSVM	36	2910	9	0.0120337	0.191754	Hypoaldosteronism
HP:0004319	0.0448144	MetaLR	36	2910	9	0.00958201	0.18535	Hypoaldosteronism
HP:0004319	0.0667984	M-CAP	36	2910	9	0.0189783	0.209393	Hypoaldosteronism
HP:0004319	0.0330221	VEST3	36	2910	9	0.00545887	0.175237	Hypoaldosteronism
HP:0004336	0.048343	FATHMM	50	2910	1	0.0137596	0.156091	Myelin outfoldings
HP:0004336	0.046222	VEST3	50	2910	1	0.0127789	0.153573	Myelin outfoldings
HP:0004336	0.0397863	MetaSVM	50	2910	1	0.00993455	0.146101	Myelin outfoldings
HP:0004336	0.0399063	MetaLR	50	2910	1	0.00998566	0.146237	Myelin outfoldings
HP:0004336	0.0378587	M-CAP	50	2910	1	0.00912459	0.143935	Myelin outfoldings
HP:0004355	0.133414	FATHMM	30	2910	1	0.0510039	0.306039	Abnormality of proteoglycan metabolism
HP:0004355	0.074904	VEST3	30	2910	1	0.0203708	0.239703	Abnormality of proteoglycan metabolism
HP:0004355	0.0956882	MetaSVM	30	2910	1	0.030397	0.263159	Abnormality of proteoglycan metabolism
HP:0004355	0.158027	MetaLR	30	2910	1	0.0657435	0.333594	Abnormality of proteoglycan metabolism
HP:0004355	0.0515093	M-CAP	30	2910	1	0.0106442	0.215146	Abnormality of proteoglycan metabolism
HP:0004356	0.0904987	VEST3	39	2910	5	0.0322486	0.229061	Abnormality of lysosomal metabolism
HP:0004356	0.10262	MetaSVM	39	2910	5	0.0390656	0.243381	Abnormality of lysosomal metabolism
HP:0004356	0.147257	MetaLR	39	2910	5	0.0664872	0.295126	Abnormality of lysosomal metabolism
HP:0004356	0.0725687	M-CAP	39	2910	5	0.0228063	0.207819	Abnormality of lysosomal metabolism
HP:0004356	0.120707	FATHMM	39	2910	5	0.0497789	0.264559	Abnormality of lysosomal metabolism
HP:0004366	0.0968356	FATHMM	27	2910	8	0.0290757	0.277392	Abnormality of glycolysis
HP:0004366	0.027027	VEST3	27	2910	8	0.00270604	0.221408	Abnormality of glycolysis
HP:0004366	0.141599	MetaSVM	27	2910	8	0.0529509	0.327357	Abnormality of glycolysis
HP:0004366	0.161979	MetaLR	27	2910	8	0.0649267	0.349829	Abnormality of glycolysis
HP:0004366	0.100468	M-CAP	27	2910	8	0.0308658	0.281441	Abnormality of glycolysis
HP:0004367	0.158027	MetaLR	30	2910	1	0.0657435	0.333594	Abnormality of glycoprotein metabolism
HP:0004367	0.074904	VEST3	30	2910	1	0.0203708	0.239703	Abnormality of glycoprotein metabolism
HP:0004367	0.0956882	MetaSVM	30	2910	1	0.030397	0.263159	Abnormality of glycoprotein metabolism
HP:0004367	0.0515093	M-CAP	30	2910	1	0.0106442	0.215146	Abnormality of glycoprotein metabolism
HP:0004367	0.133414	FATHMM	30	2910	1	0.0510039	0.306039	Abnormality of glycoprotein metabolism
HP:0004428	0.052369	MetaSVM	26	2910	21	0.00974595	0.23682	Elfin facies
HP:0004428	0.0455304	MetaLR	26	2910	21	0.0074902	0.231669	Elfin facies
HP:0004428	0.0989941	M-CAP	26	2910	21	0.0294407	0.284671	Elfin facies
HP:0004428	0.0270452	FATHMM	26	2910	21	0.00259284	0.229126	Elfin facies
HP:0004428	0.071052	VEST3	26	2910	21	0.0168436	0.254552	Elfin facies
HP:0004444	0.0345016	FATHMM	58	2910	7	0.00864833	0.127686	Spherocytosis
HP:0004444	0.0953107	VEST3	58	2910	7	0.0420123	0.20197	Spherocytosis
HP:0004444	0.0674598	MetaSVM	58	2910	7	0.0252722	0.167939	Spherocytosis
HP:0004444	0.0599981	MetaLR	58	2910	7	0.0211395	0.158706	Spherocytosis
HP:0004444	0.0553415	M-CAP	58	2910	7	0.018654	0.152939	Spherocytosis
HP:0004447	0.122037	MetaSVM	101	2910	34	0.0711551	0.201415	Poikilocytosis
HP:0004447	0.125468	MetaLR	101	2910	34	0.0737545	0.205398	Poikilocytosis
HP:0004447	0.101795	M-CAP	101	2910	34	0.0561256	0.177632	Poikilocytosis
HP:0004447	0.0923928	FATHMM	101	2910	34	0.0493488	0.166409	Poikilocytosis
HP:0004447	0.153186	VEST3	101	2910	34	0.0952365	0.237154	Poikilocytosis
HP:0004454	0.0599391	MetaSVM	31	2910	5	0.0142648	0.219319	Abnormal middle ear reflexes
HP:0004454	0.0592752	MetaLR	31	2910	5	0.0139918	0.21862	Abnormal middle ear reflexes
HP:0004454	0.0394773	M-CAP	31	2910	5	0.00669613	0.200368	Abnormal middle ear reflexes
HP:0004454	0.0345761	FATHMM	31	2910	5	0.00518838	0.197392	Abnormal middle ear reflexes
HP:0004454	0.12745	VEST3	31	2910	5	0.0483696	0.295652	Abnormal middle ear reflexes
HP:0004466	0.0559728	FATHMM	46	2910	10	0.0165864	0.172482	Prolonged brainstem auditory evoked potentials
HP:0004466	0.0958853	VEST3	46	2910	10	0.0382253	0.220574	Prolonged brainstem auditory evoked potentials
HP:0004466	0.0558495	MetaLR	46	2910	10	0.0165272	0.172335	Prolonged brainstem auditory evoked potentials
HP:0004466	0.0332529	M-CAP	46	2910	10	0.00681665	0.147035	Prolonged brainstem auditory evoked potentials
HP:0004466	0.0827409	MetaSVM	46	2910	10	0.0306306	0.204776	Prolonged brainstem auditory evoked potentials
HP:0004485	0.120945	MetaLR	32	2910	5	0.0453855	0.284773	Cessation of head growth
HP:0004485	0.0590018	M-CAP	32	2910	5	0.0142056	0.214344	Cessation of head growth
HP:0004485	0.0912517	VEST3	32	2910	5	0.029266	0.250628	Cessation of head growth
HP:0004485	0.1664	MetaSVM	32	2910	5	0.0729899	0.336023	Cessation of head growth
HP:0004485	0.0869369	FATHMM	32	2910	5	0.0270833	0.245666	Cessation of head growth
HP:0004562	0.158027	MetaLR	30	2910	1	0.0657435	0.333594	Beaking of vertebral bodies T12-L3
HP:0004562	0.0515093	M-CAP	30	2910	1	0.0106442	0.215146	Beaking of vertebral bodies T12-L3
HP:0004562	0.133414	FATHMM	30	2910	1	0.0510039	0.306039	Beaking of vertebral bodies T12-L3
HP:0004562	0.074904	VEST3	30	2910	1	0.0203708	0.239703	Beaking of vertebral bodies T12-L3
HP:0004562	0.0956882	MetaSVM	30	2910	1	0.030397	0.263159	Beaking of vertebral bodies T12-L3
HP:0004696	0.0558495	MetaLR	46	2910	10	0.0165272	0.172335	Talipes cavus equinovarus
HP:0004696	0.0332529	M-CAP	46	2910	10	0.00681665	0.147035	Talipes cavus equinovarus
HP:0004696	0.0958853	VEST3	46	2910	10	0.0382253	0.220574	Talipes cavus equinovarus
HP:0004696	0.0827409	MetaSVM	46	2910	10	0.0306306	0.204776	Talipes cavus equinovarus
HP:0004696	0.0559728	FATHMM	46	2910	10	0.0165864	0.172482	Talipes cavus equinovarus
HP:0004727	0.122102	FATHMM	99	2910	21	0.0708087	0.202455	Impaired renal concentrating ability
HP:0004727	0.146515	VEST3	99	2910	21	0.0895415	0.23056	Impaired renal concentrating ability
HP:0004727	0.156421	MetaSVM	99	2910	21	0.0973188	0.241802	Impaired renal concentrating ability
HP:0004727	0.155684	MetaLR	99	2910	21	0.0967366	0.240968	Impaired renal concentrating ability
HP:0004727	0.17278	M-CAP	99	2910	21	0.110357	0.260185	Impaired renal concentrating ability
HP:0004742	0.101684	FATHMM	43	2910	26	0.0404032	0.233311	Abnormality of the renal collecting system
HP:0004742	0.125655	VEST3	43	2910	26	0.0551133	0.261499	Abnormality of the renal collecting system
HP:0004742	0.073803	MetaSVM	43	2910	26	0.0247735	0.19997	Abnormality of the renal collecting system
HP:0004742	0.167204	MetaLR	43	2910	26	0.0826745	0.309044	Abnormality of the renal collecting system
HP:0004742	0.152394	M-CAP	43	2910	26	0.0725893	0.292285	Abnormality of the renal collecting system
HP:0004840	0.0620002	MetaLR	29	2910	17	0.0144028	0.230162	Hypochromic microcytic anemia
HP:0004840	0.0995678	M-CAP	29	2910	17	0.0317511	0.271602	Hypochromic microcytic anemia
HP:0004840	0.0491208	MetaSVM	29	2910	17	0.00949781	0.21771	Hypochromic microcytic anemia
HP:0004840	0.0358892	FATHMM	29	2910	17	0.00523375	0.208472	Hypochromic microcytic anemia
HP:0004840	0.0377735	VEST3	29	2910	17	0.00578498	0.209392	Hypochromic microcytic anemia
HP:0004844	0.033193	MetaSVM	32	2910	6	0.0049384	0.191924	Coombs-positive hemolytic anemia
HP:0004844	0.0303601	MetaLR	32	2910	6	0.00413895	0.190861	Coombs-positive hemolytic anemia
HP:0004844	0.0240752	M-CAP	32	2910	6	0.00256667	0.191262	Coombs-positive hemolytic anemia
HP:0004844	0.0243838	FATHMM	32	2910	6	0.00263684	0.191116	Coombs-positive hemolytic anemia
HP:0004844	0.0247715	VEST3	32	2910	6	0.00272611	0.190957	Coombs-positive hemolytic anemia
HP:0004889	0.0670959	MetaSVM	35	2910	4	0.0187734	0.212822	Intermittent episodes of respiratory insufficiency due to muscle weakness
HP:0004889	0.0584647	MetaLR	35	2910	4	0.0149036	0.203098	Intermittent episodes of respiratory insufficiency due to muscle weakness
HP:0004889	0.0692839	M-CAP	35	2910	4	0.0197941	0.215328	Intermittent episodes of respiratory insufficiency due to muscle weakness
HP:0004889	0.0346645	FATHMM	35	2910	4	0.00583623	0.180095	Intermittent episodes of respiratory insufficiency due to muscle weakness
HP:0004889	0.125398	VEST3	35	2910	4	0.0500848	0.280517	Intermittent episodes of respiratory insufficiency due to muscle weakness
HP:0004912	0.0613993	FATHMM	29	2910	5	0.0141598	0.229543	Hypophosphatemic rickets
HP:0004912	0.0944324	VEST3	29	2910	5	0.0291626	0.265791	Hypophosphatemic rickets
HP:0004912	0.160194	MetaSVM	29	2910	5	0.0660464	0.33973	Hypophosphatemic rickets
HP:0004912	0.124835	MetaLR	29	2910	5	0.0452802	0.30021	Hypophosphatemic rickets
HP:0004912	0.104804	M-CAP	29	2910	5	0.0344504	0.277536	Hypophosphatemic rickets
HP:0004953	0.0980721	MetaSVM	25	2910	11	0.0282819	0.288882	Abdominal aortic aneurysm
HP:0004953	0.151177	MetaLR	25	2910	11	0.0562702	0.347256	Abdominal aortic aneurysm
HP:0004953	0.0933573	M-CAP	25	2910	11	0.0260668	0.283748	Abdominal aortic aneurysm
HP:0004953	0.0623627	FATHMM	25	2910	11	0.0129778	0.251743	Abdominal aortic aneurysm
HP:0004953	0.132215	VEST3	25	2910	11	0.0457042	0.326457	Abdominal aortic aneurysm
HP:0004954	0.121641	MetaSVM	30	2910	2	0.0442886	0.292713	Descending aortic aneurysm
HP:0004954	0.186596	MetaLR	30	2910	2	0.0838779	0.36499	Descending aortic aneurysm
HP:0004954	0.109663	M-CAP	30	2910	2	0.0377103	0.279088	Descending aortic aneurysm
HP:0004954	0.0946141	FATHMM	30	2910	2	0.0298525	0.261936	Descending aortic aneurysm
HP:0004954	0.179976	VEST3	30	2910	2	0.0795867	0.357773	Descending aortic aneurysm
HP:0004959	0.0946141	FATHMM	30	2910	2	0.0298525	0.261936	Dilatation of the descending thoracic aorta
HP:0004959	0.179976	VEST3	30	2910	2	0.0795867	0.357773	Dilatation of the descending thoracic aorta
HP:0004959	0.121641	MetaSVM	30	2910	2	0.0442886	0.292713	Dilatation of the descending thoracic aorta
HP:0004959	0.186596	MetaLR	30	2910	2	0.0838779	0.36499	Dilatation of the descending thoracic aorta
HP:0004959	0.109663	M-CAP	30	2910	2	0.0377103	0.279088	Dilatation of the descending thoracic aorta
HP:0005035	0.123494	VEST3	50	2910	2	0.0572035	0.246519	Shortening of all phalanges of the toes
HP:0005035	0.111303	MetaSVM	50	2910	2	0.0493212	0.232155	Shortening of all phalanges of the toes
HP:0005035	0.0867992	MetaLR	50	2910	2	0.0342945	0.202807	Shortening of all phalanges of the toes
HP:0005035	0.104891	M-CAP	50	2910	2	0.0452771	0.224536	Shortening of all phalanges of the toes
HP:0005035	0.064902	FATHMM	50	2910	2	0.0220335	0.176152	Shortening of all phalanges of the toes
HP:0005089	0.0538266	FATHMM	54	2910	3	0.0171489	0.156462	Abnormal metaphyseal trabeculation
HP:0005089	0.146109	VEST3	54	2910	3	0.074429	0.266913	Abnormal metaphyseal trabeculation
HP:0005089	0.0776597	MetaSVM	54	2910	3	0.0301444	0.185728	Abnormal metaphyseal trabeculation
HP:0005089	0.0756416	MetaLR	54	2910	3	0.0289793	0.183259	Abnormal metaphyseal trabeculation
HP:0005089	0.0863126	M-CAP	54	2910	3	0.0352543	0.196273	Abnormal metaphyseal trabeculation
HP:0005130	0.0758866	FATHMM	57	2910	9	0.0298893	0.179568	Restrictive heart failure
HP:0005130	0.106385	VEST3	57	2910	9	0.0487913	0.216489	Restrictive heart failure
HP:0005130	0.18299	MetaSVM	57	2910	9	0.102696	0.304742	Restrictive heart failure
HP:0005130	0.123112	MetaLR	57	2910	9	0.0598949	0.236281	Restrictive heart failure
HP:0005130	0.0742741	M-CAP	57	2910	9	0.0289488	0.177587	Restrictive heart failure
HP:0005165	0.0445234	FATHMM	25	2910	4	0.00691776	0.237639	Shortened PR interval
HP:0005165	0.0568224	VEST3	25	2910	4	0.010959	0.246741	Shortened PR interval
HP:0005165	0.133774	MetaSVM	25	2910	4	0.0465515	0.328173	Shortened PR interval
HP:0005165	0.0908861	MetaLR	25	2910	4	0.0249268	0.28107	Shortened PR interval
HP:0005165	0.111839	M-CAP	25	2910	4	0.0350314	0.303997	Shortened PR interval
HP:0005182	0.0946141	FATHMM	30	2910	2	0.0298525	0.261936	Bicuspid pulmonary valve
HP:0005182	0.179976	VEST3	30	2910	2	0.0795867	0.357773	Bicuspid pulmonary valve
HP:0005182	0.121641	MetaSVM	30	2910	2	0.0442886	0.292713	Bicuspid pulmonary valve
HP:0005182	0.186596	MetaLR	30	2910	2	0.0838779	0.36499	Bicuspid pulmonary valve
HP:0005182	0.109663	M-CAP	30	2910	2	0.0377103	0.279088	Bicuspid pulmonary valve
HP:0005305	0.0466462	MetaLR	35	2910	3	0.0100667	0.190559	Cerebral venous thrombosis
HP:0005305	0.0379608	M-CAP	35	2910	3	0.00692198	0.18259	Cerebral venous thrombosis
HP:0005305	0.0326306	FATHMM	35	2910	3	0.00519933	0.178779	Cerebral venous thrombosis
HP:0005305	0.0499138	VEST3	35	2910	3	0.0113448	0.19389	Cerebral venous thrombosis
HP:0005305	0.0470124	MetaSVM	35	2910	3	0.0102075	0.190925	Cerebral venous thrombosis
HP:0005327	0.0473156	MetaLR	40	2910	6	0.0114069	0.176126	Loss of facial expression
HP:0005327	0.0585409	M-CAP	40	2910	6	0.0163387	0.188825	Loss of facial expression
HP:0005327	0.039349	FATHMM	40	2910	6	0.00825156	0.167812	Loss of facial expression
HP:0005327	0.0224638	VEST3	40	2910	6	0.0028307	0.156849	Loss of facial expression
HP:0005327	0.0499699	MetaSVM	40	2910	6	0.0125255	0.179056	Loss of facial expression
HP:0005344	0.0376395	FATHMM	45	2910	40	0.00835515	0.153659	Abnormality of the carotid arteries
HP:0005344	0.128683	VEST3	45	2910	40	0.0581285	0.261131	Abnormality of the carotid arteries
HP:0005344	0.0661438	MetaSVM	45	2910	40	0.0213926	0.186654	Abnormality of the carotid arteries
HP:0005344	0.0810339	MetaLR	45	2910	40	0.029339	0.204614	Abnormality of the carotid arteries
HP:0005344	0.0821795	M-CAP	45	2910	40	0.0299753	0.205994	Abnormality of the carotid arteries
HP:0005379	0.0653367	MetaLR	26	2910	6	0.0145418	0.24877	Severe T lymphocytopenia
HP:0005379	0.0571332	M-CAP	26	2910	6	0.011434	0.240961	Severe T lymphocytopenia
HP:0005379	0.130259	VEST3	26	2910	6	0.0456224	0.319368	Severe T lymphocytopenia
HP:0005379	0.0732563	MetaSVM	26	2910	6	0.0177591	0.256835	Severe T lymphocytopenia
HP:0005379	0.0373808	FATHMM	26	2910	6	0.00509278	0.227554	Severe T lymphocytopenia
HP:0005390	0.0429774	FATHMM	31	2910	7	0.00785362	0.203039	Recurrent opportunistic infections
HP:0005390	0.153195	VEST3	31	2910	7	0.0637381	0.324668	Recurrent opportunistic infections
HP:0005390	0.0919266	MetaSVM	31	2910	7	0.029065	0.255033	Recurrent opportunistic infections
HP:0005390	0.0786049	MetaLR	31	2910	7	0.0225439	0.239865	Recurrent opportunistic infections
HP:0005390	0.070609	M-CAP	31	2910	7	0.0188625	0.230905	Recurrent opportunistic infections
HP:0005403	0.0888058	MetaLR	48	2910	15	0.0347974	0.20853	T lymphocytopenia
HP:0005403	0.0989	M-CAP	48	2910	15	0.0408106	0.220652	T lymphocytopenia
HP:0005403	0.0543605	FATHMM	48	2910	15	0.0162391	0.166799	T lymphocytopenia
HP:0005403	0.158366	VEST3	48	2910	15	0.0797814	0.289964	T lymphocytopenia
HP:0005403	0.10216	MetaSVM	48	2910	15	0.0427974	0.224547	T lymphocytopenia
HP:0005435	0.0271429	MetaLR	30	2910	20	0.0030755	0.201486	Impaired T cell function
HP:0005435	0.0980891	M-CAP	30	2910	20	0.0316235	0.265894	Impaired T cell function
HP:0005435	0.0211755	FATHMM	30	2910	20	0.00179844	0.206201	Impaired T cell function
HP:0005435	0.0559694	VEST3	30	2910	20	0.0123447	0.219497	Impaired T cell function
HP:0005435	0.0325765	MetaSVM	30	2910	20	0.00446616	0.201758	Impaired T cell function
HP:0005502	0.0627542	FATHMM	34	2910	4	0.0164683	0.211196	Increased red cell osmotic fragility
HP:0005502	0.0612767	VEST3	34	2910	4	0.0158187	0.209553	Increased red cell osmotic fragility
HP:0005502	0.106068	MetaSVM	34	2910	4	0.0383038	0.26116	Increased red cell osmotic fragility
HP:0005502	0.0978043	MetaLR	34	2910	4	0.0337831	0.251562	Increased red cell osmotic fragility
HP:0005502	0.0391513	M-CAP	34	2910	4	0.00715033	0.187346	Increased red cell osmotic fragility
HP:0005560	0.0350458	VEST3	25	2910	15	0.0042906	0.234366	Imbalanced hemoglobin synthesis
HP:0005560	0.0425758	MetaSVM	25	2910	15	0.00634015	0.236597	Imbalanced hemoglobin synthesis
HP:0005560	0.0458105	MetaLR	25	2910	15	0.00730946	0.238404	Imbalanced hemoglobin synthesis
HP:0005560	0.0760833	M-CAP	25	2910	15	0.0184281	0.265357	Imbalanced hemoglobin synthesis
HP:0005560	0.0277043	FATHMM	25	2910	15	0.00260825	0.236912	Imbalanced hemoglobin synthesis
HP:0005565	0.0501818	VEST3	29	2910	8	0.00987628	0.218652	Reduced renal corticomedullary differentiation
HP:0005565	0.164846	MetaSVM	29	2910	8	0.0689131	0.344863	Reduced renal corticomedullary differentiation
HP:0005565	0.073995	MetaLR	29	2910	8	0.0195069	0.242968	Reduced renal corticomedullary differentiation
HP:0005565	0.118031	M-CAP	29	2910	8	0.0415172	0.292522	Reduced renal corticomedullary differentiation
HP:0005565	0.048842	FATHMM	29	2910	8	0.00939921	0.217466	Reduced renal corticomedullary differentiation
HP:0005567	0.148275	VEST3	46	2910	8	0.0716663	0.281908	Renal magnesium wasting
HP:0005567	0.127877	MetaSVM	46	2910	8	0.0581296	0.258357	Renal magnesium wasting
HP:0005567	0.0740661	MetaLR	46	2910	8	0.0258479	0.194293	Renal magnesium wasting
HP:0005567	0.100938	M-CAP	46	2910	8	0.0412442	0.226609	Renal magnesium wasting
HP:0005567	0.072897	FATHMM	46	2910	8	0.0252188	0.192879	Renal magnesium wasting
HP:0005576	0.0554897	VEST3	34	2910	14	0.0133511	0.203231	Tubulointerstitial fibrosis
HP:0005576	0.153461	MetaSVM	34	2910	14	0.0665901	0.315371	Tubulointerstitial fibrosis
HP:0005576	0.0815796	MetaLR	34	2910	14	0.0253556	0.232709	Tubulointerstitial fibrosis
HP:0005576	0.106687	M-CAP	34	2910	14	0.0386481	0.261878	Tubulointerstitial fibrosis
HP:0005576	0.0451997	FATHMM	34	2910	14	0.00929966	0.192727	Tubulointerstitial fibrosis
HP:0005583	0.141919	FATHMM	25	2910	5	0.051041	0.337122	Tubular basement membrane disintegration
HP:0005583	0.0880081	VEST3	25	2910	5	0.0236182	0.277967	Tubular basement membrane disintegration
HP:0005583	0.144775	MetaSVM	25	2910	5	0.0526404	0.340253	Tubular basement membrane disintegration
HP:0005583	0.154436	MetaLR	25	2910	5	0.0581415	0.350812	Tubular basement membrane disintegration
HP:0005583	0.08585	M-CAP	25	2910	5	0.0226506	0.275652	Tubular basement membrane disintegration
HP:0005586	0.100052	MetaSVM	31	2910	14	0.0332534	0.264342	Hyperpigmentation in sun-exposed areas
HP:0005586	0.0756203	MetaLR	31	2910	14	0.0211478	0.236502	Hyperpigmentation in sun-exposed areas
HP:0005586	0.0527009	M-CAP	31	2910	14	0.0113798	0.211902	Hyperpigmentation in sun-exposed areas
HP:0005586	0.0437338	FATHMM	31	2910	14	0.00811201	0.203662	Hyperpigmentation in sun-exposed areas
HP:0005586	0.126107	VEST3	31	2910	14	0.0475966	0.294125	Hyperpigmentation in sun-exposed areas
HP:0005684	0.0567549	FATHMM	67	2910	17	0.0209288	0.144836	Distal arthrogryposis
HP:0005684	0.17316	VEST3	67	2910	17	0.100092	0.282807	Distal arthrogryposis
HP:0005684	0.0901009	MetaSVM	67	2910	17	0.0411433	0.186013	Distal arthrogryposis
HP:0005684	0.066769	MetaLR	67	2910	17	0.0266837	0.157338	Distal arthrogryposis
HP:0005684	0.0794646	M-CAP	67	2910	17	0.0343908	0.173028	Distal arthrogryposis
HP:0005736	0.0565726	MetaSVM	25	2910	9	0.0108707	0.246525	Short tibia
HP:0005736	0.178919	MetaLR	25	2910	9	0.0726681	0.377313	Short tibia
HP:0005736	0.081612	M-CAP	25	2910	9	0.0207862	0.271144	Short tibia
HP:0005736	0.160073	FATHMM	25	2910	9	0.0614138	0.356948	Short tibia
HP:0005736	0.0303773	VEST3	25	2910	9	0.00318141	0.2352	Short tibia
HP:0005772	0.160073	FATHMM	25	2910	11	0.0614138	0.356948	Aplasia/Hypoplasia of the tibia
HP:0005772	0.0303773	VEST3	25	2910	11	0.00318141	0.2352	Aplasia/Hypoplasia of the tibia
HP:0005772	0.0565726	MetaSVM	25	2910	11	0.0108707	0.246525	Aplasia/Hypoplasia of the tibia
HP:0005772	0.178919	MetaLR	25	2910	11	0.0726681	0.377313	Aplasia/Hypoplasia of the tibia
HP:0005772	0.081612	M-CAP	25	2910	11	0.0207862	0.271144	Aplasia/Hypoplasia of the tibia
HP:0005872	0.119918	VEST3	45	2910	1	0.0525215	0.250896	Brachytelomesophalangy
HP:0005872	0.0713334	MetaSVM	45	2910	1	0.0240902	0.192911	Brachytelomesophalangy
HP:0005872	0.0718054	MetaLR	45	2910	1	0.0243395	0.193481	Brachytelomesophalangy
HP:0005872	0.0738247	M-CAP	45	2910	1	0.0254135	0.195918	Brachytelomesophalangy
HP:0005872	0.0536629	FATHMM	45	2910	1	0.0152711	0.17174	Brachytelomesophalangy
HP:0005913	0.0300559	VEST3	26	2910	12	0.00325137	0.227421	Abnormality of metacarpal epiphyses
HP:0005913	0.0725781	MetaSVM	26	2910	12	0.0174758	0.25613	Abnormality of metacarpal epiphyses
HP:0005913	0.195505	MetaLR	26	2910	12	0.0844126	0.390452	Abnormality of metacarpal epiphyses
HP:0005913	0.178291	M-CAP	26	2910	12	0.0736307	0.371981	Abnormality of metacarpal epiphyses
HP:0005913	0.17212	FATHMM	26	2910	12	0.0698531	0.365305	Abnormality of metacarpal epiphyses
HP:0005932	0.120778	M-CAP	30	2910	9	0.0438058	0.291734	Abnormal renal corticomedullary differentiation
HP:0005932	0.0553763	VEST3	30	2910	9	0.012114	0.218905	Abnormal renal corticomedullary differentiation
HP:0005932	0.168103	MetaSVM	30	2910	9	0.0720227	0.344742	Abnormal renal corticomedullary differentiation
HP:0005932	0.0779469	MetaLR	30	2910	9	0.0217669	0.243093	Abnormal renal corticomedullary differentiation
HP:0005932	0.0504708	FATHMM	30	2910	9	0.0102601	0.214171	Abnormal renal corticomedullary differentiation
HP:0005957	0.172375	M-CAP	102	2910	25	0.110791	0.258249	Breathing dysregulation
HP:0005957	0.12052	FATHMM	102	2910	25	0.0702018	0.199179	Breathing dysregulation
HP:0005957	0.165643	VEST3	102	2910	25	0.105378	0.250713	Breathing dysregulation
HP:0005957	0.155713	MetaSVM	102	2910	25	0.0974655	0.239532	Breathing dysregulation
HP:0005957	0.154535	MetaLR	102	2910	25	0.0965326	0.2382	Breathing dysregulation
HP:0006162	0.158027	MetaLR	30	2910	1	0.0657435	0.333594	Soft tissue swelling of interphalangeal joints
HP:0006162	0.0515093	M-CAP	30	2910	1	0.0106442	0.215146	Soft tissue swelling of interphalangeal joints
HP:0006162	0.133414	FATHMM	30	2910	1	0.0510039	0.306039	Soft tissue swelling of interphalangeal joints
HP:0006162	0.074904	VEST3	30	2910	1	0.0203708	0.239703	Soft tissue swelling of interphalangeal joints
HP:0006162	0.0956882	MetaSVM	30	2910	1	0.030397	0.263159	Soft tissue swelling of interphalangeal joints
HP:0006254	0.0543885	MetaLR	31	2910	5	0.012034	0.213586	Elevated alpha-fetoprotein
HP:0006254	0.110868	M-CAP	31	2910	5	0.0390491	0.276736	Elevated alpha-fetoprotein
HP:0006254	0.0327215	FATHMM	31	2910	5	0.00465507	0.196585	Elevated alpha-fetoprotein
HP:0006254	0.0810425	VEST3	31	2910	5	0.0237025	0.242624	Elevated alpha-fetoprotein
HP:0006254	0.0710028	MetaSVM	31	2910	5	0.0190394	0.231342	Elevated alpha-fetoprotein
HP:0006362	0.0515093	M-CAP	30	2910	1	0.0106442	0.215146	Varus deformity of humeral neck
HP:0006362	0.074904	VEST3	30	2910	1	0.0203708	0.239703	Varus deformity of humeral neck
HP:0006362	0.133414	FATHMM	30	2910	1	0.0510039	0.306039	Varus deformity of humeral neck
HP:0006362	0.0956882	MetaSVM	30	2910	1	0.030397	0.263159	Varus deformity of humeral neck
HP:0006362	0.158027	MetaLR	30	2910	1	0.0657435	0.333594	Varus deformity of humeral neck
HP:0006431	0.145656	VEST3	55	2910	2	0.0745879	0.265046	Proximal femoral metaphyseal abnormality
HP:0006431	0.11056	MetaSVM	55	2910	2	0.0507959	0.224042	Proximal femoral metaphyseal abnormality
HP:0006431	0.088272	MetaLR	55	2910	2	0.0367384	0.197288	Proximal femoral metaphyseal abnormality
HP:0006431	0.0912671	M-CAP	55	2910	2	0.0385702	0.200916	Proximal femoral metaphyseal abnormality
HP:0006431	0.0635908	FATHMM	55	2910	2	0.0224753	0.167066	Proximal femoral metaphyseal abnormality
HP:0006554	0.0336281	FATHMM	37	2910	21	0.00579129	0.172106	Acute hepatic failure
HP:0006554	0.0473274	VEST3	37	2910	21	0.0107755	0.184716	Acute hepatic failure
HP:0006554	0.0734568	MetaSVM	37	2910	21	0.0225359	0.21422	Acute hepatic failure
HP:0006554	0.0550451	MetaLR	37	2910	21	0.0139836	0.193071	Acute hepatic failure
HP:0006554	0.107332	M-CAP	37	2910	21	0.0407279	0.254013	Acute hepatic failure
HP:0006561	0.104357	VEST3	30	2910	10	0.0348849	0.273039	Lipid accumulation in hepatocytes
HP:0006561	0.17967	MetaSVM	30	2910	10	0.0793898	0.357439	Lipid accumulation in hepatocytes
HP:0006561	0.182694	MetaLR	30	2910	10	0.0813423	0.36074	Lipid accumulation in hepatocytes
HP:0006561	0.0941608	M-CAP	30	2910	10	0.0296235	0.26142	Lipid accumulation in hepatocytes
HP:0006561	0.0865152	FATHMM	30	2910	10	0.0258353	0.252739	Lipid accumulation in hepatocytes
HP:0006581	0.0438489	VEST3	33	2910	5	0.0085907	0.195308	Depletion of mitochondrial DNA in liver
HP:0006581	0.169599	MetaSVM	33	2910	5	0.0760254	0.336413	Depletion of mitochondrial DNA in liver
HP:0006581	0.147422	MetaLR	33	2910	5	0.061958	0.311612	Depletion of mitochondrial DNA in liver
HP:0006581	0.124621	M-CAP	33	2910	5	0.0482286	0.285695	Depletion of mitochondrial DNA in liver
HP:0006581	0.0869579	FATHMM	33	2910	5	0.0275931	0.242228	Depletion of mitochondrial DNA in liver
HP:0006583	0.0670782	VEST3	29	2910	2	0.0165063	0.235492	Fatal liver failure in infancy
HP:0006583	0.119793	MetaSVM	29	2910	2	0.0424835	0.294514	Fatal liver failure in infancy
HP:0006583	0.146281	MetaLR	29	2910	2	0.0576506	0.324281	Fatal liver failure in infancy
HP:0006583	0.131455	M-CAP	29	2910	2	0.0490192	0.30767	Fatal liver failure in infancy
HP:0006583	0.0967277	FATHMM	29	2910	2	0.0303121	0.268387	Fatal liver failure in infancy
HP:0006706	0.114769	FATHMM	87	2910	22	0.0628452	0.200419	Cystic liver disease
HP:0006706	0.162713	VEST3	87	2910	22	0.0990806	0.255616	Cystic liver disease
HP:0006706	0.15796	MetaSVM	87	2910	22	0.0953793	0.250242	Cystic liver disease
HP:0006706	0.1514	MetaLR	87	2910	22	0.0903067	0.242794	Cystic liver disease
HP:0006706	0.145768	M-CAP	87	2910	22	0.0859851	0.236366	Cystic liver disease
HP:0006915	0.106802	VEST3	67	2910	12	0.0521983	0.206104	Inability to walk by childhood/adolescence
HP:0006915	0.148191	MetaSVM	67	2910	12	0.0814496	0.254471	Inability to walk by childhood/adolescence
HP:0006915	0.112257	MetaLR	67	2910	12	0.0559138	0.21259	Inability to walk by childhood/adolescence
HP:0006915	0.074736	M-CAP	67	2910	12	0.0314718	0.167208	Inability to walk by childhood/adolescence
HP:0006915	0.0963469	FATHMM	67	2910	12	0.0452177	0.193569	Inability to walk by childhood/adolescence
HP:0006916	0.0558495	MetaLR	46	2910	10	0.0165272	0.172335	Intraaxonal accumulation of curvilinear autofluorescent lipopigment storage material
HP:0006916	0.0958853	VEST3	46	2910	10	0.0382253	0.220574	Intraaxonal accumulation of curvilinear autofluorescent lipopigment storage material
HP:0006916	0.0827409	MetaSVM	46	2910	10	0.0306306	0.204776	Intraaxonal accumulation of curvilinear autofluorescent lipopigment storage material
HP:0006916	0.0332529	M-CAP	46	2910	10	0.00681665	0.147035	Intraaxonal accumulation of curvilinear autofluorescent lipopigment storage material
HP:0006916	0.0559728	FATHMM	46	2910	10	0.0165864	0.172482	Intraaxonal accumulation of curvilinear autofluorescent lipopigment storage material
HP:0006958	0.107648	MetaLR	82	2910	17	0.0566076	0.195187	Abnormal auditory evoked potentials
HP:0006958	0.0699881	M-CAP	82	2910	17	0.031212	0.149503	Abnormal auditory evoked potentials
HP:0006958	0.191456	VEST3	82	2910	17	0.120184	0.291015	Abnormal auditory evoked potentials
HP:0006958	0.129604	MetaSVM	82	2910	17	0.072501	0.220967	Abnormal auditory evoked potentials
HP:0006958	0.0824973	FATHMM	82	2910	17	0.0393314	0.164905	Abnormal auditory evoked potentials
HP:0006965	0.0338857	FATHMM	34	2910	24	0.00544263	0.18354	Acute necrotizing encephalopathy
HP:0006965	0.0849219	VEST3	34	2910	24	0.0270391	0.236585	Acute necrotizing encephalopathy
HP:0006965	0.0878158	MetaSVM	34	2910	24	0.0285196	0.239947	Acute necrotizing encephalopathy
HP:0006965	0.0703246	MetaLR	34	2910	24	0.0199124	0.219749	Acute necrotizing encephalopathy
HP:0006965	0.0674908	M-CAP	34	2910	24	0.0186013	0.216526	Acute necrotizing encephalopathy
HP:0006999	0.106015	VEST3	31	2910	5	0.0364193	0.271178	Basal ganglia gliosis
HP:0006999	0.057365	MetaSVM	31	2910	5	0.0132156	0.216627	Basal ganglia gliosis
HP:0006999	0.047175	MetaLR	31	2910	5	0.00932269	0.206657	Basal ganglia gliosis
HP:0006999	0.0376343	M-CAP	31	2910	5	0.00611305	0.199127	Basal ganglia gliosis
HP:0006999	0.0319266	FATHMM	31	2910	5	0.00443315	0.196308	Basal ganglia gliosis
HP:0007020	0.0359198	MetaLR	29	2910	3	0.00524256	0.208485	Progressive spastic paraplegia
HP:0007020	0.103077	M-CAP	29	2910	3	0.0335533	0.275577	Progressive spastic paraplegia
HP:0007020	0.0465648	MetaSVM	29	2910	3	0.00860684	0.215532	Progressive spastic paraplegia
HP:0007020	0.0203685	FATHMM	29	2910	3	0.00157845	0.214731	Progressive spastic paraplegia
HP:0007020	0.0560184	VEST3	29	2910	3	0.0120432	0.224138	Progressive spastic paraplegia
HP:0007076	0.0499699	MetaSVM	40	2910	6	0.0125255	0.179056	Extrapyramidal muscular rigidity
HP:0007076	0.0473156	MetaLR	40	2910	6	0.0114069	0.176126	Extrapyramidal muscular rigidity
HP:0007076	0.0585409	M-CAP	40	2910	6	0.0163387	0.188825	Extrapyramidal muscular rigidity
HP:0007076	0.039349	FATHMM	40	2910	6	0.00825156	0.167812	Extrapyramidal muscular rigidity
HP:0007076	0.0224638	VEST3	40	2910	6	0.0028307	0.156849	Extrapyramidal muscular rigidity
HP:0007107	0.104395	MetaSVM	59	2910	12	0.0481627	0.211681	Segmental peripheral demyelination
HP:0007107	0.0740191	MetaLR	59	2910	12	0.0292787	0.174815	Segmental peripheral demyelination
HP:0007107	0.0566013	M-CAP	59	2910	12	0.0194992	0.153265	Segmental peripheral demyelination
HP:0007107	0.0607754	FATHMM	59	2910	12	0.0217559	0.158442	Segmental peripheral demyelination
HP:0007107	0.109398	VEST3	59	2910	12	0.0514469	0.217647	Segmental peripheral demyelination
HP:0007133	0.135243	FATHMM	42	2910	2	0.0606705	0.274675	Progressive peripheral neuropathy
HP:0007133	0.0516886	VEST3	42	2910	2	0.0137151	0.176035	Progressive peripheral neuropathy
HP:0007133	0.190884	MetaSVM	42	2910	2	0.0985165	0.337438	Progressive peripheral neuropathy
HP:0007133	0.147068	MetaLR	42	2910	2	0.0683904	0.288253	Progressive peripheral neuropathy
HP:0007133	0.139259	M-CAP	42	2910	2	0.0632698	0.2793	Progressive peripheral neuropathy
HP:0007141	0.155765	MetaSVM	63	2910	14	0.0854087	0.267148	Sensorimotor neuropathy
HP:0007141	0.135825	MetaLR	63	2910	14	0.0710175	0.244225	Sensorimotor neuropathy
HP:0007141	0.146933	M-CAP	63	2910	14	0.0789764	0.257044	Sensorimotor neuropathy
HP:0007141	0.0816088	FATHMM	63	2910	14	0.0348018	0.179652	Sensorimotor neuropathy
HP:0007141	0.142608	VEST3	63	2910	14	0.0758597	0.252068	Sensorimotor neuropathy
HP:0007178	0.0587897	FATHMM	51	2910	6	0.0190786	0.167079	Motor polyneuropathy
HP:0007178	0.127157	VEST3	51	2910	6	0.0600787	0.249266	Motor polyneuropathy
HP:0007178	0.0771103	MetaSVM	51	2910	6	0.0289988	0.189468	Motor polyneuropathy
HP:0007178	0.079735	MetaLR	51	2910	6	0.0304979	0.192665	Motor polyneuropathy
HP:0007178	0.0769569	M-CAP	51	2910	6	0.0289117	0.189281	Motor polyneuropathy
HP:0007182	0.118488	FATHMM	108	2910	15	0.0697601	0.19415	Peripheral hypomyelination
HP:0007182	0.14062	VEST3	108	2910	15	0.086853	0.219664	Peripheral hypomyelination
HP:0007182	0.131231	MetaSVM	108	2910	15	0.0795356	0.208901	Peripheral hypomyelination
HP:0007182	0.117152	MetaLR	108	2910	15	0.0687463	0.192594	Peripheral hypomyelination
HP:0007182	0.0903157	M-CAP	108	2910	15	0.0489037	0.160864	Peripheral hypomyelination
HP:0007208	0.0559728	FATHMM	46	2910	10	0.0165864	0.172482	Irregular myelin loops
HP:0007208	0.0827409	MetaSVM	46	2910	10	0.0306306	0.204776	Irregular myelin loops
HP:0007208	0.0558495	MetaLR	46	2910	10	0.0165272	0.172335	Irregular myelin loops
HP:0007208	0.0332529	M-CAP	46	2910	10	0.00681665	0.147035	Irregular myelin loops
HP:0007208	0.0958853	VEST3	46	2910	10	0.0382253	0.220574	Irregular myelin loops
HP:0007266	0.0747339	FATHMM	29	2910	6	0.0198361	0.243777	Cerebral dysmyelination
HP:0007266	0.060069	VEST3	29	2910	6	0.0136265	0.228182	Cerebral dysmyelination
HP:0007266	0.0437409	MetaSVM	29	2910	6	0.00765795	0.213297	Cerebral dysmyelination
HP:0007266	0.0809967	MetaLR	29	2910	6	0.0226899	0.250701	Cerebral dysmyelination
HP:0007266	0.0731735	M-CAP	29	2910	6	0.0191428	0.24207	Cerebral dysmyelination
HP:0007269	0.173821	VEST3	79	2910	11	0.105205	0.273509	Spinal muscular atrophy
HP:0007269	0.0814789	MetaSVM	79	2910	11	0.0381079	0.165707	Spinal muscular atrophy
HP:0007269	0.0788607	MetaLR	79	2910	11	0.0364005	0.162497	Spinal muscular atrophy
HP:0007269	0.151471	M-CAP	79	2910	11	0.0880088	0.24824	Spinal muscular atrophy
HP:0007269	0.0572706	FATHMM	79	2910	11	0.0229771	0.135641	Spinal muscular atrophy
HP:0007271	0.146348	VEST3	100	2910	24	0.0896388	0.229874	Occipital myelomeningocele
HP:0007271	0.155281	MetaSVM	100	2910	24	0.096657	0.240015	Occipital myelomeningocele
HP:0007271	0.121243	FATHMM	100	2910	24	0.0703602	0.200969	Occipital myelomeningocele
HP:0007271	0.154636	MetaLR	100	2910	24	0.0961478	0.239285	Occipital myelomeningocele
HP:0007271	0.172427	M-CAP	100	2910	24	0.11033	0.259288	Occipital myelomeningocele
HP:0007446	0.117583	VEST3	27	2910	2	0.0396759	0.300583	Palmoplantar blistering
HP:0007446	0.194164	MetaSVM	27	2910	2	0.084962	0.384712	Palmoplantar blistering
HP:0007446	0.102244	MetaLR	27	2910	2	0.0317522	0.283425	Palmoplantar blistering
HP:0007446	0.0471895	M-CAP	27	2910	2	0.00829233	0.226814	Palmoplantar blistering
HP:0007446	0.0478407	FATHMM	27	2910	2	0.00850832	0.227313	Palmoplantar blistering
HP:0007499	0.0417885	MetaLR	27	2910	7	0.00657796	0.223139	Recurrent staphylococcal infections
HP:0007499	0.0205854	VEST3	27	2910	7	0.00147321	0.230425	Recurrent staphylococcal infections
HP:0007499	0.0430885	MetaSVM	27	2910	7	0.00697765	0.223938	Recurrent staphylococcal infections
HP:0007499	0.0894135	M-CAP	27	2910	7	0.0255127	0.269158	Recurrent staphylococcal infections
HP:0007499	0.0300059	FATHMM	27	2910	7	0.00337883	0.220123	Recurrent staphylococcal infections
HP:0007642	0.0666746	MetaSVM	51	2910	11	0.023223	0.176718	Congenital stationary night blindness
HP:0007642	0.0584153	MetaLR	51	2910	11	0.018887	0.166622	Congenital stationary night blindness
HP:0007642	0.103557	M-CAP	51	2910	11	0.0448269	0.221396	Congenital stationary night blindness
HP:0007642	0.0259117	FATHMM	51	2910	11	0.00470552	0.130186	Congenital stationary night blindness
HP:0007642	0.166288	VEST3	51	2910	11	0.0871242	0.2942	Congenital stationary night blindness
HP:0007665	0.0390264	FATHMM	26	2910	6	0.00554912	0.228136	Curly eyelashes
HP:0007665	0.0458109	VEST3	26	2910	6	0.00757857	0.231857	Curly eyelashes
HP:0007665	0.0806061	MetaSVM	26	2910	6	0.0209158	0.264606	Curly eyelashes
HP:0007665	0.0564643	MetaLR	26	2910	6	0.0111916	0.240359	Curly eyelashes
HP:0007665	0.0869984	M-CAP	26	2910	6	0.0237831	0.271508	Curly eyelashes
HP:0007695	0.0827409	MetaSVM	46	2910	10	0.0306306	0.204776	Abnormal pupillary light reflex
HP:0007695	0.0558495	MetaLR	46	2910	10	0.0165272	0.172335	Abnormal pupillary light reflex
HP:0007695	0.0332529	M-CAP	46	2910	10	0.00681665	0.147035	Abnormal pupillary light reflex
HP:0007695	0.0559728	FATHMM	46	2910	10	0.0165864	0.172482	Abnormal pupillary light reflex
HP:0007695	0.0958853	VEST3	46	2910	10	0.0382253	0.220574	Abnormal pupillary light reflex
HP:0007707	0.113175	FATHMM	74	2910	23	0.0585304	0.207587	Congenital primary aphakia
HP:0007707	0.197235	VEST3	74	2910	23	0.121718	0.303418	Congenital primary aphakia
HP:0007707	0.164307	MetaSVM	74	2910	23	0.0960944	0.266655	Congenital primary aphakia
HP:0007707	0.1516	MetaLR	74	2910	23	0.0864783	0.252221	Congenital primary aphakia
HP:0007707	0.118148	M-CAP	74	2910	23	0.0620387	0.213455	Congenital primary aphakia
HP:0007868	0.171522	MetaLR	32	2910	4	0.0762801	0.341694	Age-related macular degeneration
HP:0007868	0.148545	M-CAP	32	2910	4	0.0617867	0.316085	Age-related macular degeneration
HP:0007868	0.191097	VEST3	32	2910	4	0.0891427	0.363165	Age-related macular degeneration
HP:0007868	0.106734	MetaSVM	32	2910	4	0.0374477	0.268461	Age-related macular degeneration
HP:0007868	0.112852	FATHMM	32	2910	4	0.0408181	0.275495	Age-related macular degeneration
HP:0008035	0.129708	FATHMM	32	2910	2	0.0504608	0.294774	Retinitis pigmentosa inversa
HP:0008035	0.183396	VEST3	32	2910	2	0.0840294	0.354756	Retinitis pigmentosa inversa
HP:0008035	0.118179	MetaSVM	32	2910	2	0.0438112	0.281606	Retinitis pigmentosa inversa
HP:0008035	0.187298	MetaLR	32	2910	2	0.0866118	0.359023	Retinitis pigmentosa inversa
HP:0008035	0.153003	M-CAP	32	2910	2	0.0645432	0.321087	Retinitis pigmentosa inversa
HP:0008193	0.0912517	VEST3	32	2910	5	0.029266	0.250628	Primary gonadal insufficiency
HP:0008193	0.1664	MetaSVM	32	2910	5	0.0729899	0.336023	Primary gonadal insufficiency
HP:0008193	0.120945	MetaLR	32	2910	5	0.0453855	0.284773	Primary gonadal insufficiency
HP:0008193	0.0590018	M-CAP	32	2910	5	0.0142056	0.214344	Primary gonadal insufficiency
HP:0008193	0.0869369	FATHMM	32	2910	5	0.0270833	0.245666	Primary gonadal insufficiency
HP:0008213	0.0308823	FATHMM	29	2910	3	0.00387237	0.207116	Gonadotropin deficiency
HP:0008213	0.183885	VEST3	29	2910	3	0.080932	0.365694	Gonadotropin deficiency
HP:0008213	0.0493761	MetaSVM	29	2910	3	0.00958842	0.217935	Gonadotropin deficiency
HP:0008213	0.0490178	MetaLR	29	2910	3	0.00946136	0.21762	Gonadotropin deficiency
HP:0008213	0.0936516	M-CAP	29	2910	3	0.0287743	0.264909	Gonadotropin deficiency
HP:0008233	0.0912517	VEST3	32	2910	5	0.029266	0.250628	Decreased serum progesterone
HP:0008233	0.1664	MetaSVM	32	2910	5	0.0729899	0.336023	Decreased serum progesterone
HP:0008233	0.120945	MetaLR	32	2910	5	0.0453855	0.284773	Decreased serum progesterone
HP:0008233	0.0590018	M-CAP	32	2910	5	0.0142056	0.214344	Decreased serum progesterone
HP:0008233	0.0869369	FATHMM	32	2910	5	0.0270833	0.245666	Decreased serum progesterone
HP:0008249	0.0636613	VEST3	30	2910	2	0.0154578	0.227455	Thyroid hyperplasia
HP:0008249	0.0934477	MetaSVM	30	2910	2	0.0292643	0.260608	Thyroid hyperplasia
HP:0008249	0.0425344	MetaLR	30	2910	2	0.00748627	0.207381	Thyroid hyperplasia
HP:0008249	0.0362204	M-CAP	30	2910	2	0.00550556	0.203266	Thyroid hyperplasia
HP:0008249	0.0233554	FATHMM	30	2910	2	0.002232	0.203597	Thyroid hyperplasia
HP:0008316	0.162702	MetaLR	50	2910	27	0.0839972	0.291671	Abnormal mitochondria in muscle tissue
HP:0008316	0.146285	VEST3	50	2910	27	0.0725354	0.272953	Abnormal mitochondria in muscle tissue
HP:0008316	0.130942	MetaSVM	50	2910	27	0.0621333	0.255217	Abnormal mitochondria in muscle tissue
HP:0008316	0.145082	M-CAP	50	2910	27	0.0717081	0.27157	Abnormal mitochondria in muscle tissue
HP:0008316	0.100941	FATHMM	50	2910	27	0.042823	0.219821	Abnormal mitochondria in muscle tissue
HP:0008341	0.0262401	FATHMM	33	2910	4	0.00317805	0.185511	Distal renal tubular acidosis
HP:0008341	0.108481	VEST3	33	2910	4	0.039036	0.267128	Distal renal tubular acidosis
HP:0008341	0.0617759	MetaSVM	33	2910	4	0.0157093	0.213613	Distal renal tubular acidosis
HP:0008341	0.051672	MetaLR	33	2910	4	0.0115315	0.202863	Distal renal tubular acidosis
HP:0008341	0.040912	M-CAP	33	2910	4	0.00756244	0.192764	Distal renal tubular acidosis
HP:0008344	0.0769001	VEST3	29	2910	5	0.0208106	0.24616	Elevated plasma branched chain amino acids
HP:0008344	0.0623147	MetaLR	29	2910	5	0.0145305	0.230487	Elevated plasma branched chain amino acids
HP:0008344	0.121308	M-CAP	29	2910	5	0.0433192	0.296227	Elevated plasma branched chain amino acids
HP:0008344	0.0947424	MetaSVM	29	2910	5	0.0293171	0.266142	Elevated plasma branched chain amino acids
HP:0008344	0.0337144	FATHMM	29	2910	5	0.0046234	0.207662	Elevated plasma branched chain amino acids
HP:0008346	0.0423067	VEST3	33	2910	11	0.00804523	0.193946	Increased red cell sickling tendency
HP:0008346	0.0961175	MetaSVM	33	2910	11	0.0323373	0.252827	Increased red cell sickling tendency
HP:0008346	0.0590472	MetaLR	33	2910	11	0.0145427	0.210637	Increased red cell sickling tendency
HP:0008346	0.0656964	M-CAP	33	2910	11	0.0174315	0.217955	Increased red cell sickling tendency
HP:0008346	0.0356536	FATHMM	33	2910	11	0.00583736	0.188838	Increased red cell sickling tendency
HP:0008450	0.0825561	M-CAP	49	2910	4	0.031508	0.199292	Narrow vertebral interpedicular distance
HP:0008450	0.109529	FATHMM	49	2910	4	0.0477834	0.231651	Narrow vertebral interpedicular distance
HP:0008450	0.109189	VEST3	49	2910	4	0.0475695	0.231248	Narrow vertebral interpedicular distance
HP:0008450	0.103866	MetaSVM	49	2910	4	0.0442456	0.224918	Narrow vertebral interpedicular distance
HP:0008450	0.139754	MetaLR	49	2910	4	0.0675556	0.267018	Narrow vertebral interpedicular distance
HP:0008470	0.133414	FATHMM	30	2910	1	0.0510039	0.306039	Lower thoracic interpediculate narrowness
HP:0008470	0.074904	VEST3	30	2910	1	0.0203708	0.239703	Lower thoracic interpediculate narrowness
HP:0008470	0.0956882	MetaSVM	30	2910	1	0.030397	0.263159	Lower thoracic interpediculate narrowness
HP:0008470	0.158027	MetaLR	30	2910	1	0.0657435	0.333594	Lower thoracic interpediculate narrowness
HP:0008470	0.0515093	M-CAP	30	2910	1	0.0106442	0.215146	Lower thoracic interpediculate narrowness
HP:0008519	0.0536629	FATHMM	45	2910	2	0.0152711	0.17174	Abnormality of the coccyx
HP:0008519	0.119918	VEST3	45	2910	2	0.0525215	0.250896	Abnormality of the coccyx
HP:0008519	0.0713334	MetaSVM	45	2910	2	0.0240902	0.192911	Abnormality of the coccyx
HP:0008519	0.0718054	MetaLR	45	2910	2	0.0243395	0.193481	Abnormality of the coccyx
HP:0008519	0.0738247	M-CAP	45	2910	2	0.0254135	0.195918	Abnormality of the coccyx
HP:0008529	0.0394773	M-CAP	31	2910	3	0.00669613	0.200368	Absence of acoustic reflex
HP:0008529	0.12745	VEST3	31	2910	3	0.0483696	0.295652	Absence of acoustic reflex
HP:0008529	0.0599391	MetaSVM	31	2910	3	0.0142648	0.219319	Absence of acoustic reflex
HP:0008529	0.0592752	MetaLR	31	2910	3	0.0139918	0.21862	Absence of acoustic reflex
HP:0008529	0.0345761	FATHMM	31	2910	3	0.00518838	0.197392	Absence of acoustic reflex
HP:0008619	0.128402	VEST3	49	2910	20	0.0599666	0.253847	Bilateral sensorineural hearing impairment
HP:0008619	0.0371191	FATHMM	49	2910	20	0.00869018	0.144951	Bilateral sensorineural hearing impairment
HP:0008619	0.115863	MetaSVM	49	2910	20	0.0518076	0.239143	Bilateral sensorineural hearing impairment
HP:0008619	0.0775623	MetaLR	49	2910	20	0.0286727	0.19323	Bilateral sensorineural hearing impairment
HP:0008619	0.115841	M-CAP	49	2910	20	0.0517932	0.239116	Bilateral sensorineural hearing impairment
HP:0008850	0.125248	M-CAP	48	2910	10	0.0574155	0.251812	Severe postnatal growth retardation
HP:0008850	0.13518	FATHMM	48	2910	10	0.0639661	0.26337	Severe postnatal growth retardation
HP:0008850	0.126266	VEST3	48	2910	10	0.0580796	0.253001	Severe postnatal growth retardation
HP:0008850	0.154491	MetaSVM	48	2910	10	0.0770913	0.285557	Severe postnatal growth retardation
HP:0008850	0.179752	MetaLR	48	2910	10	0.0949383	0.314043	Severe postnatal growth retardation
HP:0008866	0.0373808	FATHMM	26	2910	6	0.00509278	0.227554	Failure to thrive secondary to recurrent infections
HP:0008866	0.130259	VEST3	26	2910	6	0.0456224	0.319368	Failure to thrive secondary to recurrent infections
HP:0008866	0.0732563	MetaSVM	26	2910	6	0.0177591	0.256835	Failure to thrive secondary to recurrent infections
HP:0008866	0.0653367	MetaLR	26	2910	6	0.0145418	0.24877	Failure to thrive secondary to recurrent infections
HP:0008866	0.0571332	M-CAP	26	2910	6	0.011434	0.240961	Failure to thrive secondary to recurrent infections
HP:0008922	0.0738247	M-CAP	45	2910	1	0.0254135	0.195918	Childhood-onset short-trunk short stature
HP:0008922	0.0536629	FATHMM	45	2910	1	0.0152711	0.17174	Childhood-onset short-trunk short stature
HP:0008922	0.119918	VEST3	45	2910	1	0.0525215	0.250896	Childhood-onset short-trunk short stature
HP:0008922	0.0713334	MetaSVM	45	2910	1	0.0240902	0.192911	Childhood-onset short-trunk short stature
HP:0008922	0.0718054	MetaLR	45	2910	1	0.0243395	0.193481	Childhood-onset short-trunk short stature
HP:0008944	0.105505	FATHMM	83	2910	16	0.0553156	0.191979	Distal lower limb amyotrophy
HP:0008944	0.1411	VEST3	83	2910	16	0.0813488	0.233581	Distal lower limb amyotrophy
HP:0008944	0.144209	MetaSVM	83	2910	16	0.0836961	0.237149	Distal lower limb amyotrophy
HP:0008944	0.13701	MetaLR	83	2910	16	0.0782762	0.22887	Distal lower limb amyotrophy
HP:0008944	0.123806	M-CAP	83	2910	16	0.0684937	0.213545	Distal lower limb amyotrophy
HP:0008955	0.0738247	M-CAP	45	2910	1	0.0254135	0.195918	Progressive distal muscular atrophy
HP:0008955	0.0536629	FATHMM	45	2910	1	0.0152711	0.17174	Progressive distal muscular atrophy
HP:0008955	0.119918	VEST3	45	2910	1	0.0525215	0.250896	Progressive distal muscular atrophy
HP:0008955	0.0713334	MetaSVM	45	2910	1	0.0240902	0.192911	Progressive distal muscular atrophy
HP:0008955	0.0718054	MetaLR	45	2910	1	0.0243395	0.193481	Progressive distal muscular atrophy
HP:0008956	0.133619	VEST3	70	2910	6	0.0719011	0.234904	Proximal lower limb amyotrophy
HP:0008956	0.0552264	FATHMM	70	2910	6	0.0205312	0.140162	Proximal lower limb amyotrophy
HP:0008956	0.077627	MetaSVM	70	2910	6	0.0338788	0.168042	Proximal lower limb amyotrophy
HP:0008956	0.0768551	MetaLR	70	2910	6	0.0333961	0.167092	Proximal lower limb amyotrophy
HP:0008956	0.151221	M-CAP	70	2910	6	0.0847932	0.255179	Proximal lower limb amyotrophy
HP:0008964	0.0536629	FATHMM	45	2910	2	0.0152711	0.17174	Nonprogressive muscular atrophy
HP:0008964	0.119918	VEST3	45	2910	2	0.0525215	0.250896	Nonprogressive muscular atrophy
HP:0008964	0.0713334	MetaSVM	45	2910	2	0.0240902	0.192911	Nonprogressive muscular atrophy
HP:0008964	0.0718054	MetaLR	45	2910	2	0.0243395	0.193481	Nonprogressive muscular atrophy
HP:0008964	0.0738247	M-CAP	45	2910	2	0.0254135	0.195918	Nonprogressive muscular atrophy
HP:0009049	0.137678	VEST3	66	2910	2	0.0734484	0.243326	Peroneal muscle atrophy
HP:0009049	0.1732	MetaSVM	66	2910	2	0.0996927	0.283822	Peroneal muscle atrophy
HP:0009049	0.14098	MetaLR	66	2910	2	0.0758279	0.247142	Peroneal muscle atrophy
HP:0009049	0.11806	M-CAP	66	2910	2	0.0596034	0.220412	Peroneal muscle atrophy
HP:0009049	0.0943872	FATHMM	66	2910	2	0.0436723	0.192161	Peroneal muscle atrophy
HP:0009060	0.0536629	FATHMM	45	2910	1	0.0152711	0.17174	Scapular muscle atrophy
HP:0009060	0.119918	VEST3	45	2910	1	0.0525215	0.250896	Scapular muscle atrophy
HP:0009060	0.0713334	MetaSVM	45	2910	1	0.0240902	0.192911	Scapular muscle atrophy
HP:0009060	0.0718054	MetaLR	45	2910	1	0.0243395	0.193481	Scapular muscle atrophy
HP:0009060	0.0738247	M-CAP	45	2910	1	0.0254135	0.195918	Scapular muscle atrophy
HP:0009072	0.0655845	VEST3	26	2910	4	0.0146394	0.249015	Decreased Achilles reflex
HP:0009072	0.0814419	MetaSVM	26	2910	4	0.0212844	0.265502	Decreased Achilles reflex
HP:0009072	0.0923929	MetaLR	26	2910	4	0.0262846	0.277401	Decreased Achilles reflex
HP:0009072	0.0326675	M-CAP	26	2910	4	0.00387063	0.226906	Decreased Achilles reflex
HP:0009072	0.0709841	FATHMM	26	2910	4	0.0168156	0.254482	Decreased Achilles reflex
HP:0009073	0.113212	MetaLR	53	2910	8	0.0517587	0.229937	Progressive proximal muscle weakness
HP:0009073	0.0672981	M-CAP	53	2910	8	0.024044	0.174455	Progressive proximal muscle weakness
HP:0009073	0.0960825	VEST3	53	2910	8	0.0408923	0.20949	Progressive proximal muscle weakness
HP:0009073	0.173202	MetaSVM	53	2910	8	0.0932538	0.299083	Progressive proximal muscle weakness
HP:0009073	0.0674788	FATHMM	53	2910	8	0.0241431	0.174677	Progressive proximal muscle weakness
HP:0009092	0.074904	VEST3	30	2910	1	0.0203708	0.239703	Progressive alveolar ridge hypertropy
HP:0009092	0.0956882	MetaSVM	30	2910	1	0.030397	0.263159	Progressive alveolar ridge hypertropy
HP:0009092	0.158027	MetaLR	30	2910	1	0.0657435	0.333594	Progressive alveolar ridge hypertropy
HP:0009092	0.0515093	M-CAP	30	2910	1	0.0106442	0.215146	Progressive alveolar ridge hypertropy
HP:0009092	0.133414	FATHMM	30	2910	1	0.0510039	0.306039	Progressive alveolar ridge hypertropy
HP:0009756	0.0652448	FATHMM	38	2910	7	0.0188984	0.201865	Popliteal pterygium
HP:0009756	0.180555	VEST3	38	2910	7	0.0879294	0.334924	Popliteal pterygium
HP:0009756	0.17062	MetaSVM	38	2910	7	0.0811777	0.323873	Popliteal pterygium
HP:0009756	0.106076	MetaLR	38	2910	7	0.040544	0.249937	Popliteal pterygium
HP:0009756	0.177561	M-CAP	38	2910	7	0.0858828	0.331602	Popliteal pterygium
HP:0009769	0.123935	FATHMM	33	2910	2	0.0478286	0.284909	Bullet-shaped phalanges of the hand
HP:0009769	0.139919	VEST3	33	2910	2	0.057352	0.303129	Bullet-shaped phalanges of the hand
HP:0009769	0.0911744	MetaSVM	33	2910	2	0.0297524	0.247104	Bullet-shaped phalanges of the hand
HP:0009769	0.147299	MetaLR	33	2910	2	0.0618816	0.311473	Bullet-shaped phalanges of the hand
HP:0009769	0.0513891	M-CAP	33	2910	2	0.0114204	0.202575	Bullet-shaped phalanges of the hand
HP:0009775	0.177772	VEST3	29	2910	7	0.077024	0.359036	Amniotic constriction ring
HP:0009775	0.0616336	MetaSVM	29	2910	7	0.0142544	0.229784	Amniotic constriction ring
HP:0009775	0.0501854	MetaLR	29	2910	7	0.00987757	0.218655	Amniotic constriction ring
HP:0009775	0.0588428	M-CAP	29	2910	7	0.0131407	0.226941	Amniotic constriction ring
HP:0009775	0.0288898	FATHMM	29	2910	7	0.00337539	0.207175	Amniotic constriction ring
HP:0009777	0.0934707	FATHMM	58	2910	43	0.0408522	0.199748	Absent thumb
HP:0009777	0.159927	VEST3	58	2910	43	0.0862037	0.27755	Absent thumb
HP:0009777	0.0885124	MetaSVM	58	2910	43	0.0377607	0.193742	Absent thumb
HP:0009777	0.151741	MetaLR	58	2910	43	0.0802954	0.268218	Absent thumb
HP:0009777	0.141267	M-CAP	58	2910	43	0.0728505	0.256182	Absent thumb
HP:0009799	0.0764332	MetaLR	33	2910	33	0.0224014	0.230113	Supernumerary spleens
HP:0009799	0.116405	M-CAP	33	2910	33	0.0434896	0.276262	Supernumerary spleens
HP:0009799	0.12303	VEST3	33	2910	33	0.047302	0.283872	Supernumerary spleens
HP:0009799	0.0597615	MetaSVM	33	2910	33	0.0148455	0.211411	Supernumerary spleens
HP:0009799	0.0446264	FATHMM	33	2910	33	0.00887016	0.196013	Supernumerary spleens
HP:0009809	0.0713334	MetaSVM	45	2910	1	0.0240902	0.192911	Abnormality of upper limb metaphysis
HP:0009809	0.0718054	MetaLR	45	2910	1	0.0243395	0.193481	Abnormality of upper limb metaphysis
HP:0009809	0.0738247	M-CAP	45	2910	1	0.0254135	0.195918	Abnormality of upper limb metaphysis
HP:0009809	0.0536629	FATHMM	45	2910	1	0.0152711	0.17174	Abnormality of upper limb metaphysis
HP:0009809	0.119918	VEST3	45	2910	1	0.0525215	0.250896	Abnormality of upper limb metaphysis
HP:0009829	0.111734	MetaSVM	28	2910	10	0.0373676	0.28958	Phocomelia
HP:0009829	0.0673587	MetaLR	28	2910	10	0.01621	0.240454	Phocomelia
HP:0009829	0.0912549	M-CAP	28	2910	10	0.0269975	0.266555	Phocomelia
HP:0009829	0.0425321	FATHMM	28	2910	10	0.00703701	0.217796	Phocomelia
HP:0009829	0.10997	VEST3	28	2910	10	0.0364395	0.287593	Phocomelia
HP:0009880	0.041259	MetaSVM	28	2910	6	0.00663926	0.21697	Broad distal phalanges of all fingers
HP:0009880	0.0361733	MetaLR	28	2910	6	0.00513623	0.214352	Broad distal phalanges of all fingers
HP:0009880	0.0420646	M-CAP	28	2910	6	0.00688999	0.217486	Broad distal phalanges of all fingers
HP:0009880	0.0196035	FATHMM	28	2910	6	0.00138036	0.224355	Broad distal phalanges of all fingers
HP:0009880	0.145016	VEST3	28	2910	6	0.0559269	0.326882	Broad distal phalanges of all fingers
HP:0009916	0.107223	VEST3	30	2910	5	0.0364039	0.276307	Anisocoria
HP:0009916	0.162435	MetaLR	30	2910	5	0.0684737	0.33848	Anisocoria
HP:0009916	0.0920652	M-CAP	30	2910	5	0.0285713	0.259036	Anisocoria
HP:0009916	0.154041	MetaSVM	30	2910	5	0.0632969	0.329162	Anisocoria
HP:0009916	0.145751	FATHMM	30	2910	5	0.0582801	0.319906	Anisocoria
HP:0009943	0.102192	FATHMM	38	2910	25	0.0383174	0.245377	Complete duplication of thumb phalanx
HP:0009943	0.0672951	VEST3	38	2910	25	0.0198774	0.204255	Complete duplication of thumb phalanx
HP:0009943	0.0638409	MetaSVM	38	2910	25	0.0182359	0.200235	Complete duplication of thumb phalanx
HP:0009943	0.171715	MetaLR	38	2910	25	0.0819161	0.325095	Complete duplication of thumb phalanx
HP:0009943	0.152951	M-CAP	38	2910	25	0.0694622	0.304003	Complete duplication of thumb phalanx
HP:0009998	0.102192	FATHMM	38	2910	25	0.0383174	0.245377	Complete duplication of phalanx of hand
HP:0009998	0.0672951	VEST3	38	2910	25	0.0198774	0.204255	Complete duplication of phalanx of hand
HP:0009998	0.171715	MetaLR	38	2910	25	0.0819161	0.325095	Complete duplication of phalanx of hand
HP:0009998	0.152951	M-CAP	38	2910	25	0.0694622	0.304003	Complete duplication of phalanx of hand
HP:0009998	0.0638409	MetaSVM	38	2910	25	0.0182359	0.200235	Complete duplication of phalanx of hand
HP:0010012	0.185111	MetaLR	38	2910	17	0.0910622	0.339963	Abnormality of the 4th metacarpal
HP:0010012	0.128868	M-CAP	38	2910	17	0.0541694	0.276467	Abnormality of the 4th metacarpal
HP:0010012	0.125619	FATHMM	38	2910	17	0.0521723	0.272711	Abnormality of the 4th metacarpal
HP:0010012	0.082469	VEST3	38	2910	17	0.0275153	0.222109	Abnormality of the 4th metacarpal
HP:0010012	0.172524	MetaSVM	38	2910	17	0.0824629	0.325997	Abnormality of the 4th metacarpal
HP:0010042	0.108205	FATHMM	31	2910	14	0.0376002	0.273687	Aplasia/Hypoplasia of the 4th metacarpal
HP:0010042	0.0751845	VEST3	31	2910	14	0.0209462	0.236013	Aplasia/Hypoplasia of the 4th metacarpal
HP:0010042	0.0812591	MetaSVM	31	2910	14	0.0238062	0.24287	Aplasia/Hypoplasia of the 4th metacarpal
HP:0010042	0.144729	MetaLR	31	2910	14	0.0585739	0.31518	Aplasia/Hypoplasia of the 4th metacarpal
HP:0010042	0.110205	M-CAP	31	2910	14	0.0386872	0.275977	Aplasia/Hypoplasia of the 4th metacarpal
HP:0010044	0.144729	MetaLR	31	2910	14	0.0585739	0.31518	Short 4th metacarpal
HP:0010044	0.110205	M-CAP	31	2910	14	0.0386872	0.275977	Short 4th metacarpal
HP:0010044	0.0751845	VEST3	31	2910	14	0.0209462	0.236013	Short 4th metacarpal
HP:0010044	0.108205	FATHMM	31	2910	14	0.0376002	0.273687	Short 4th metacarpal
HP:0010044	0.0812591	MetaSVM	31	2910	14	0.0238062	0.24287	Short 4th metacarpal
HP:0010174	0.0313448	FATHMM	28	2910	6	0.00384719	0.213298	Broad phalanx of the toes
HP:0010174	0.105192	VEST3	28	2910	6	0.0339571	0.28221	Broad phalanx of the toes
HP:0010174	0.121608	MetaSVM	28	2910	6	0.0426729	0.300695	Broad phalanx of the toes
HP:0010174	0.0584128	MetaLR	28	2910	6	0.0126246	0.231358	Broad phalanx of the toes
HP:0010174	0.0687963	M-CAP	28	2910	6	0.0168116	0.241967	Broad phalanx of the toes
HP:0010235	0.0431604	MetaSVM	25	2910	6	0.00651158	0.236894	Pseudoepiphyses of the phalanges of the hand
HP:0010235	0.0775148	MetaLR	25	2910	6	0.0190303	0.266844	Pseudoepiphyses of the phalanges of the hand
HP:0010235	0.0345709	M-CAP	25	2910	6	0.0041718	0.234353	Pseudoepiphyses of the phalanges of the hand
HP:0010235	0.035587	FATHMM	25	2910	6	0.00442756	0.234403	Pseudoepiphyses of the phalanges of the hand
HP:0010235	0.0265742	VEST3	25	2910	6	0.00238037	0.238005	Pseudoepiphyses of the phalanges of the hand
HP:0010293	0.0182235	FATHMM	28	2910	22	0.00116276	0.228377	Aplasia/Hypoplasia of the uvula
HP:0010293	0.0570692	VEST3	28	2910	22	0.0121111	0.230053	Aplasia/Hypoplasia of the uvula
HP:0010293	0.0382171	MetaSVM	28	2910	22	0.00572322	0.215256	Aplasia/Hypoplasia of the uvula
HP:0010293	0.028207	MetaLR	28	2910	22	0.00308914	0.213765	Aplasia/Hypoplasia of the uvula
HP:0010293	0.0501434	M-CAP	28	2910	22	0.00957834	0.223702	Aplasia/Hypoplasia of the uvula
HP:0010451	0.13625	MetaLR	70	2910	29	0.0738048	0.237955	Aplasia/Hypoplasia of the spleen
HP:0010451	0.196753	M-CAP	70	2910	29	0.119626	0.306307	Aplasia/Hypoplasia of the spleen
HP:0010451	0.152221	VEST3	70	2910	29	0.0855361	0.256321	Aplasia/Hypoplasia of the spleen
HP:0010451	0.109591	MetaSVM	70	2910	29	0.0549484	0.206689	Aplasia/Hypoplasia of the spleen
HP:0010451	0.0869901	FATHMM	70	2910	29	0.0398414	0.179504	Aplasia/Hypoplasia of the spleen
HP:0010459	0.135254	MetaLR	80	2910	14	0.0761372	0.228899	True hermaphroditism
HP:0010459	0.124682	M-CAP	80	2910	14	0.0683613	0.216614	True hermaphroditism
HP:0010459	0.106115	FATHMM	80	2910	14	0.0550673	0.194731	True hermaphroditism
HP:0010459	0.152945	VEST3	80	2910	14	0.0894398	0.249201	True hermaphroditism
HP:0010459	0.139932	MetaSVM	80	2910	14	0.0796214	0.234298	True hermaphroditism
HP:0010583	0.0875495	MetaLR	29	2910	21	0.02579	0.258032	Ivory epiphyses
HP:0010583	0.045028	M-CAP	29	2910	21	0.00808568	0.21429	Ivory epiphyses
HP:0010583	0.0963832	MetaSVM	29	2910	21	0.0301388	0.267997	Ivory epiphyses
HP:0010583	0.0791118	FATHMM	29	2910	21	0.0218194	0.248607	Ivory epiphyses
HP:0010583	0.0590858	VEST3	29	2910	21	0.0132365	0.227186	Ivory epiphyses
HP:0010584	0.0576048	MetaSVM	32	2910	16	0.0136284	0.212861	Pseudoepiphyses
HP:0010584	0.0915071	MetaLR	32	2910	16	0.0293966	0.250922	Pseudoepiphyses
HP:0010584	0.100261	M-CAP	32	2910	16	0.0339637	0.261006	Pseudoepiphyses
HP:0010584	0.0507378	FATHMM	32	2910	16	0.0109029	0.205828	Pseudoepiphyses
HP:0010584	0.0317601	VEST3	32	2910	16	0.00452744	0.191316	Pseudoepiphyses
HP:0010648	0.159823	VEST3	37	2910	3	0.0731787	0.314269	Dermal translucency
HP:0010648	0.117036	MetaSVM	37	2910	3	0.0463912	0.265327	Dermal translucency
HP:0010648	0.164445	MetaLR	37	2910	3	0.076225	0.319459	Dermal translucency
HP:0010648	0.143724	M-CAP	37	2910	3	0.0627854	0.296045	Dermal translucency
HP:0010648	0.087515	FATHMM	37	2910	3	0.0297538	0.230741	Dermal translucency
HP:0010747	0.118148	M-CAP	74	2910	41	0.0620387	0.213455	Medial flaring of the eyebrow
HP:0010747	0.197235	VEST3	74	2910	41	0.121718	0.303418	Medial flaring of the eyebrow
HP:0010747	0.164307	MetaSVM	74	2910	41	0.0960944	0.266655	Medial flaring of the eyebrow
HP:0010747	0.1516	MetaLR	74	2910	41	0.0864783	0.252221	Medial flaring of the eyebrow
HP:0010747	0.113175	FATHMM	74	2910	41	0.0585304	0.207587	Medial flaring of the eyebrow
HP:0010772	0.0324866	FATHMM	35	2910	9	0.00515522	0.178693	Anomalous pulmonary venous return
HP:0010772	0.1302	VEST3	35	2910	9	0.0529678	0.286033	Anomalous pulmonary venous return
HP:0010772	0.0560476	MetaSVM	35	2910	9	0.0138681	0.20044	Anomalous pulmonary venous return
HP:0010772	0.0480499	MetaLR	35	2910	9	0.0106099	0.191973	Anomalous pulmonary venous return
HP:0010772	0.051137	M-CAP	35	2910	9	0.0118355	0.195169	Anomalous pulmonary venous return
HP:0010828	0.121243	FATHMM	100	2910	24	0.0703602	0.200969	Hemifacial spasm
HP:0010828	0.146348	VEST3	100	2910	24	0.0896388	0.229874	Hemifacial spasm
HP:0010828	0.155281	MetaSVM	100	2910	24	0.096657	0.240015	Hemifacial spasm
HP:0010828	0.154636	MetaLR	100	2910	24	0.0961478	0.239285	Hemifacial spasm
HP:0010828	0.172427	M-CAP	100	2910	24	0.11033	0.259288	Hemifacial spasm
HP:0010829	0.0455582	FATHMM	31	2910	4	0.00874681	0.205218	Impaired temperature sensation
HP:0010829	0.139305	VEST3	31	2910	4	0.0553208	0.309074	Impaired temperature sensation
HP:0010829	0.0921469	MetaSVM	31	2910	4	0.0291766	0.255285	Impaired temperature sensation
HP:0010829	0.0768323	MetaLR	31	2910	4	0.0217117	0.237865	Impaired temperature sensation
HP:0010829	0.0662713	M-CAP	31	2910	4	0.0169473	0.226128	Impaired temperature sensation
HP:0010871	0.0685723	FATHMM	78	2910	4	0.029686	0.150496	Sensory ataxia
HP:0010871	0.106908	VEST3	78	2910	4	0.0551523	0.1971	Sensory ataxia
HP:0010871	0.0876985	MetaSVM	78	2910	4	0.0420216	0.174007	Sensory ataxia
HP:0010871	0.0713872	MetaLR	78	2910	4	0.0314468	0.15399	Sensory ataxia
HP:0010871	0.0817682	M-CAP	78	2910	4	0.0381085	0.166775	Sensory ataxia
HP:0010892	0.118115	M-CAP	30	2910	6	0.0423248	0.288709	Abnormality of branched chain family amino acid metabolism
HP:0010892	0.0825847	VEST3	30	2910	6	0.0239447	0.2483	Abnormality of branched chain family amino acid metabolism
HP:0010892	0.0925378	MetaSVM	30	2910	6	0.0288077	0.259574	Abnormality of branched chain family amino acid metabolism
HP:0010892	0.0611017	MetaLR	30	2910	6	0.0143979	0.224756	Abnormality of branched chain family amino acid metabolism
HP:0010892	0.0337026	FATHMM	30	2910	6	0.00477871	0.202136	Abnormality of branched chain family amino acid metabolism
HP:0010908	0.101537	FATHMM	28	2910	4	0.0320901	0.278094	Abnormality of lysine metabolism
HP:0010908	0.192973	VEST3	28	2910	4	0.0855363	0.379372	Abnormality of lysine metabolism
HP:0010908	0.159643	MetaSVM	28	2910	4	0.0646371	0.343073	Abnormality of lysine metabolism
HP:0010908	0.114318	MetaLR	28	2910	4	0.0387379	0.29249	Abnormality of lysine metabolism
HP:0010908	0.0582697	M-CAP	28	2910	4	0.0125696	0.231218	Abnormality of lysine metabolism
HP:0010964	0.165669	VEST3	53	2910	20	0.0878022	0.290594	Abnormality of long-chain fatty-acid metabolism
HP:0010964	0.178545	MetaSVM	53	2910	20	0.0971573	0.305074	Abnormality of long-chain fatty-acid metabolism
HP:0010964	0.165498	MetaLR	53	2910	20	0.0876784	0.2904	Abnormality of long-chain fatty-acid metabolism
HP:0010964	0.0989512	M-CAP	53	2910	20	0.0426739	0.212938	Abnormality of long-chain fatty-acid metabolism
HP:0010964	0.0923062	FATHMM	53	2910	20	0.0385723	0.204939	Abnormality of long-chain fatty-acid metabolism
HP:0011018	0.0637671	MetaSVM	36	2910	23	0.0175749	0.205919	Abnormality of the cell cycle
HP:0011018	0.178166	MetaLR	36	2910	23	0.0845169	0.337345	Abnormality of the cell cycle
HP:0011018	0.152831	M-CAP	36	2910	23	0.0678368	0.309013	Abnormality of the cell cycle
HP:0011018	0.105913	FATHMM	36	2910	23	0.0393651	0.255088	Abnormality of the cell cycle
HP:0011018	0.0695133	VEST3	36	2910	23	0.0202605	0.212526	Abnormality of the cell cycle
HP:0011100	0.0764193	MetaLR	32	2910	7	0.0219629	0.233643	Intestinal atresia
HP:0011100	0.0839005	M-CAP	32	2910	7	0.025575	0.242182	Intestinal atresia
HP:0011100	0.040055	FATHMM	32	2910	7	0.0070787	0.196284	Intestinal atresia
HP:0011100	0.17186	VEST3	32	2910	7	0.0764979	0.342066	Intestinal atresia
HP:0011100	0.0613193	MetaSVM	32	2910	7	0.0151791	0.216833	Intestinal atresia
HP:0011108	0.0314816	MetaLR	33	2910	40	0.00458534	0.186573	Recurrent sinusitis
HP:0011108	0.0595936	M-CAP	33	2910	40	0.0147741	0.211229	Recurrent sinusitis
HP:0011108	0.0591822	VEST3	33	2910	40	0.0145998	0.210783	Recurrent sinusitis
HP:0011108	0.0404072	MetaSVM	33	2910	40	0.00739021	0.192349	Recurrent sinusitis
HP:0011108	0.0205085	FATHMM	33	2910	40	0.00188216	0.188631	Recurrent sinusitis
HP:0011309	0.038704	FATHMM	25	2910	2	0.00524843	0.235031	Tapered toe
HP:0011309	0.126164	VEST3	25	2910	2	0.0424566	0.319792	Tapered toe
HP:0011309	0.0851661	MetaSVM	25	2910	2	0.0223465	0.274921	Tapered toe
HP:0011309	0.0809272	MetaLR	25	2910	2	0.0204894	0.270421	Tapered toe
HP:0011309	0.0432103	M-CAP	25	2910	2	0.0065263	0.23692	Tapered toe
HP:0011360	0.0252087	MetaLR	28	2910	129	0.00242889	0.215485	Acquired abnormal hair pattern
HP:0011360	0.0384001	M-CAP	28	2910	129	0.00577692	0.215347	Acquired abnormal hair pattern
HP:0011360	0.0165953	FATHMM	28	2910	129	0.000928219	0.234605	Acquired abnormal hair pattern
HP:0011360	0.0258637	VEST3	28	2910	129	0.00256752	0.214978	Acquired abnormal hair pattern
HP:0011360	0.0232857	MetaSVM	28	2910	129	0.0020407	0.217502	Acquired abnormal hair pattern
HP:0011370	0.0295633	MetaLR	28	2910	8	0.00340868	0.213423	Recurrent cutaneous fungal infections
HP:0011370	0.0974627	M-CAP	28	2910	8	0.0300433	0.273513	Recurrent cutaneous fungal infections
HP:0011370	0.0217947	FATHMM	28	2910	8	0.00175978	0.21972	Recurrent cutaneous fungal infections
HP:0011370	0.0332714	VEST3	28	2910	8	0.00434442	0.213505	Recurrent cutaneous fungal infections
HP:0011370	0.0293898	MetaSVM	28	2910	8	0.00336712	0.213454	Recurrent cutaneous fungal infections
HP:0011376	0.0638707	FATHMM	25	2910	3	0.0135465	0.253166	Morphological abnormality of the vestibule of the inner ear
HP:0011376	0.172028	VEST3	25	2910	3	0.0684994	0.369895	Morphological abnormality of the vestibule of the inner ear
HP:0011376	0.152255	MetaSVM	25	2910	3	0.0568872	0.348432	Morphological abnormality of the vestibule of the inner ear
HP:0011376	0.11052	MetaLR	25	2910	3	0.0343675	0.302544	Morphological abnormality of the vestibule of the inner ear
HP:0011376	0.103863	M-CAP	25	2910	3	0.0310718	0.295224	Morphological abnormality of the vestibule of the inner ear
HP:0011409	0.0288898	FATHMM	29	2910	7	0.00337539	0.207175	Abnormality of placental membranes
HP:0011409	0.177772	VEST3	29	2910	7	0.077024	0.359036	Abnormality of placental membranes
HP:0011409	0.0501854	MetaLR	29	2910	7	0.00987757	0.218655	Abnormality of placental membranes
HP:0011409	0.0588428	M-CAP	29	2910	7	0.0131407	0.226941	Abnormality of placental membranes
HP:0011409	0.0616336	MetaSVM	29	2910	7	0.0142544	0.229784	Abnormality of placental membranes
HP:0011423	0.018818	FATHMM	29	2910	4	0.00131524	0.218322	Hyperchloremia
HP:0011423	0.0518772	VEST3	29	2910	4	0.0104911	0.220195	Hyperchloremia
HP:0011423	0.0302461	MetaSVM	29	2910	4	0.00371078	0.20709	Hyperchloremia
HP:0011423	0.0264919	MetaLR	29	2910	4	0.00281383	0.207882	Hyperchloremia
HP:0011423	0.0289886	M-CAP	29	2910	4	0.00339939	0.207162	Hyperchloremia
HP:0011449	0.0359642	MetaLR	36	2910	7	0.00641328	0.177371	Knee clonus
HP:0011449	0.0507412	M-CAP	36	2910	7	0.0119222	0.191464	Knee clonus
HP:0011449	0.0257127	FATHMM	36	2910	7	0.00333955	0.172093	Knee clonus
HP:0011449	0.045258	VEST3	36	2910	7	0.00975152	0.185791	Knee clonus
HP:0011449	0.0404772	MetaSVM	36	2910	7	0.00797658	0.181212	Knee clonus
HP:0011504	0.127109	FATHMM	33	2910	3	0.0496866	0.288542	Bull's eye maculopathy
HP:0011504	0.17904	VEST3	33	2910	3	0.0822023	0.346845	Bull's eye maculopathy
HP:0011504	0.116234	MetaSVM	33	2910	3	0.0433922	0.276066	Bull's eye maculopathy
HP:0011504	0.182955	MetaLR	33	2910	3	0.0847948	0.351149	Bull's eye maculopathy
HP:0011504	0.149081	M-CAP	33	2910	3	0.0629873	0.313481	Bull's eye maculopathy
HP:0011718	0.0560476	MetaSVM	35	2910	9	0.0138681	0.20044	Abnormality of the pulmonary veins
HP:0011718	0.0480499	MetaLR	35	2910	9	0.0106099	0.191973	Abnormality of the pulmonary veins
HP:0011718	0.051137	M-CAP	35	2910	9	0.0118355	0.195169	Abnormality of the pulmonary veins
HP:0011718	0.0324866	FATHMM	35	2910	9	0.00515522	0.178693	Abnormality of the pulmonary veins
HP:0011718	0.1302	VEST3	35	2910	9	0.0529678	0.286033	Abnormality of the pulmonary veins
HP:0011727	0.0536629	FATHMM	45	2910	1	0.0152711	0.17174	Peroneal muscle weakness
HP:0011727	0.119918	VEST3	45	2910	1	0.0525215	0.250896	Peroneal muscle weakness
HP:0011727	0.0713334	MetaSVM	45	2910	1	0.0240902	0.192911	Peroneal muscle weakness
HP:0011727	0.0718054	MetaLR	45	2910	1	0.0243395	0.193481	Peroneal muscle weakness
HP:0011727	0.0738247	M-CAP	45	2910	1	0.0254135	0.195918	Peroneal muscle weakness
HP:0011788	0.162849	MetaSVM	29	2910	1	0.067679	0.342661	Increased serum free triiodothyronine
HP:0011788	0.137729	MetaLR	29	2910	1	0.0526297	0.314716	Increased serum free triiodothyronine
HP:0011788	0.196627	M-CAP	29	2910	1	0.0892165	0.379475	Increased serum free triiodothyronine
HP:0011788	0.10846	FATHMM	29	2910	1	0.0363688	0.28168	Increased serum free triiodothyronine
HP:0011788	0.0985486	VEST3	29	2910	1	0.0312327	0.270448	Increased serum free triiodothyronine
HP:0011839	0.148234	VEST3	80	2910	21	0.0858639	0.243824	Abnormality of T cell number
HP:0011839	0.119152	MetaSVM	80	2910	21	0.0643515	0.210139	Abnormality of T cell number
HP:0011839	0.107512	MetaLR	80	2910	21	0.0560499	0.196392	Abnormality of T cell number
HP:0011839	0.108803	M-CAP	80	2910	21	0.0569607	0.197925	Abnormality of T cell number
HP:0011839	0.0726011	FATHMM	80	2910	21	0.0325495	0.154086	Abnormality of T cell number
HP:0011840	0.106849	VEST3	81	2910	61	0.0558148	0.194915	Abnormality of T cell physiology
HP:0011840	0.0773107	MetaSVM	81	2910	61	0.0357488	0.159215	Abnormality of T cell physiology
HP:0011840	0.0691515	MetaLR	81	2910	61	0.0305268	0.149129	Abnormality of T cell physiology
HP:0011840	0.115211	M-CAP	81	2910	61	0.061765	0.20481	Abnormality of T cell physiology
HP:0011840	0.0535789	FATHMM	81	2910	61	0.0210698	0.129606	Abnormality of T cell physiology
HP:0011863	0.0396416	MetaLR	31	2910	14	0.00674902	0.200485	Abnormal sternal ossification
HP:0011863	0.113532	M-CAP	31	2910	14	0.0405124	0.279783	Abnormal sternal ossification
HP:0011863	0.0288292	FATHMM	31	2910	14	0.00360829	0.195711	Abnormal sternal ossification
HP:0011863	0.16707	VEST3	31	2910	14	0.0724135	0.340093	Abnormal sternal ossification
HP:0011863	0.0797857	MetaSVM	31	2910	14	0.0231031	0.2412	Abnormal sternal ossification
HP:0011869	0.0890266	MetaLR	71	2910	26	0.0413933	0.181117	Abnormal platelet function
HP:0011869	0.17638	M-CAP	71	2910	26	0.104205	0.282765	Abnormal platelet function
HP:0011869	0.0536767	FATHMM	71	2910	26	0.0198079	0.137342	Abnormal platelet function
HP:0011869	0.115356	VEST3	71	2910	26	0.0592283	0.21265	Abnormal platelet function
HP:0011869	0.0945338	MetaSVM	71	2910	26	0.0450222	0.187787	Abnormal platelet function
HP:0011902	0.0647467	MetaLR	30	2910	31	0.0159142	0.228611	Abnormal hemoglobin
HP:0011902	0.0961682	M-CAP	30	2910	31	0.0306411	0.263705	Abnormal hemoglobin
HP:0011902	0.0397578	FATHMM	30	2910	31	0.00658867	0.205386	Abnormal hemoglobin
HP:0011902	0.0357575	VEST3	30	2910	31	0.00536911	0.203032	Abnormal hemoglobin
HP:0011902	0.0571085	MetaSVM	30	2910	31	0.0127918	0.220643	Abnormal hemoglobin
HP:0011906	0.0277043	FATHMM	25	2910	12	0.00260825	0.236912	Reduced beta/alpha synthesis ratio
HP:0011906	0.0350458	VEST3	25	2910	12	0.0042906	0.234366	Reduced beta/alpha synthesis ratio
HP:0011906	0.0425758	MetaSVM	25	2910	12	0.00634015	0.236597	Reduced beta/alpha synthesis ratio
HP:0011906	0.0458105	MetaLR	25	2910	12	0.00730946	0.238404	Reduced beta/alpha synthesis ratio
HP:0011906	0.0760833	M-CAP	25	2910	12	0.0184281	0.265357	Reduced beta/alpha synthesis ratio
HP:0011931	0.154636	MetaLR	100	2910	24	0.0961478	0.239285	Abnormality of the cerebellar peduncle
HP:0011931	0.172427	M-CAP	100	2910	24	0.11033	0.259288	Abnormality of the cerebellar peduncle
HP:0011931	0.146348	VEST3	100	2910	24	0.0896388	0.229874	Abnormality of the cerebellar peduncle
HP:0011931	0.121243	FATHMM	100	2910	24	0.0703602	0.200969	Abnormality of the cerebellar peduncle
HP:0011931	0.155281	MetaSVM	100	2910	24	0.096657	0.240015	Abnormality of the cerebellar peduncle
HP:0011932	0.154636	MetaLR	100	2910	24	0.0961478	0.239285	Abnormality of the superior cerebellar peduncle
HP:0011932	0.172427	M-CAP	100	2910	24	0.11033	0.259288	Abnormality of the superior cerebellar peduncle
HP:0011932	0.121243	FATHMM	100	2910	24	0.0703602	0.200969	Abnormality of the superior cerebellar peduncle
HP:0011932	0.146348	VEST3	100	2910	24	0.0896388	0.229874	Abnormality of the superior cerebellar peduncle
HP:0011932	0.155281	MetaSVM	100	2910	24	0.096657	0.240015	Abnormality of the superior cerebellar peduncle
HP:0011933	0.154636	MetaLR	100	2910	24	0.0961478	0.239285	Elongated superior cerebellar peduncle
HP:0011933	0.172427	M-CAP	100	2910	24	0.11033	0.259288	Elongated superior cerebellar peduncle
HP:0011933	0.121243	FATHMM	100	2910	24	0.0703602	0.200969	Elongated superior cerebellar peduncle
HP:0011933	0.146348	VEST3	100	2910	24	0.0896388	0.229874	Elongated superior cerebellar peduncle
HP:0011933	0.155281	MetaSVM	100	2910	24	0.096657	0.240015	Elongated superior cerebellar peduncle
HP:0011998	0.0492455	MetaSVM	28	2910	2	0.00926473	0.222935	Postprandial hyperglycemia
HP:0011998	0.0411693	MetaLR	28	2910	2	0.00661155	0.216914	Postprandial hyperglycemia
HP:0011998	0.0852748	M-CAP	28	2910	2	0.0241516	0.259892	Postprandial hyperglycemia
HP:0011998	0.0243972	FATHMM	28	2910	2	0.00226159	0.216234	Postprandial hyperglycemia
HP:0011998	0.0658181	VEST3	28	2910	2	0.0155728	0.238846	Postprandial hyperglycemia
HP:0012074	0.0397863	MetaSVM	50	2910	1	0.00993455	0.146101	Tonic pupil
HP:0012074	0.0399063	MetaLR	50	2910	1	0.00998566	0.146237	Tonic pupil
HP:0012074	0.0378587	M-CAP	50	2910	1	0.00912459	0.143935	Tonic pupil
HP:0012074	0.048343	FATHMM	50	2910	1	0.0137596	0.156091	Tonic pupil
HP:0012074	0.046222	VEST3	50	2910	1	0.0127789	0.153573	Tonic pupil
HP:0012108	0.0460402	MetaLR	40	2910	17	0.0108807	0.174741	Primary open angle glaucoma
HP:0012108	0.0521362	M-CAP	40	2910	17	0.0134612	0.181486	Primary open angle glaucoma
HP:0012108	0.0835573	VEST3	40	2910	17	0.0288926	0.218388	Primary open angle glaucoma
HP:0012108	0.0468891	MetaSVM	40	2910	17	0.0112301	0.175661	Primary open angle glaucoma
HP:0012108	0.038634	FATHMM	40	2910	17	0.00798453	0.167115	Primary open angle glaucoma
HP:0012122	0.0344794	MetaLR	42	2910	154	0.00676072	0.157789	Anterior uveitis
HP:0012122	0.063983	M-CAP	42	2910	154	0.0194776	0.190431	Anterior uveitis
HP:0012122	0.0237576	FATHMM	42	2910	154	0.00332935	0.150591	Anterior uveitis
HP:0012122	0.0433857	VEST3	42	2910	154	0.0101732	0.16676	Anterior uveitis
HP:0012122	0.0350103	MetaSVM	42	2910	154	0.00695133	0.158277	Anterior uveitis
HP:0012188	0.0301699	MetaLR	25	2910	1	0.00313527	0.235295	Hyperemesis gravidarum
HP:0012188	0.0246481	M-CAP	25	2910	1	0.0020127	0.240501	Hyperemesis gravidarum
HP:0012188	0.0159173	FATHMM	25	2910	1	0.000705185	0.270466	Hyperemesis gravidarum
HP:0012188	0.0461465	VEST3	25	2910	1	0.00741299	0.238613	Hyperemesis gravidarum
HP:0012188	0.0861267	MetaSVM	25	2910	1	0.022774	0.275949	Hyperemesis gravidarum
HP:0012229	0.12938	FATHMM	42	2910	11	0.0569172	0.267892	CSF pleocytosis
HP:0012229	0.0823316	VEST3	42	2910	11	0.0289911	0.21235	CSF pleocytosis
HP:0012229	0.176804	MetaSVM	42	2910	11	0.0885972	0.32182	CSF pleocytosis
HP:0012229	0.178941	MetaLR	42	2910	11	0.0900892	0.324201	CSF pleocytosis
HP:0012229	0.152997	M-CAP	42	2910	11	0.0723322	0.295011	CSF pleocytosis
HP:0012240	0.160291	VEST3	44	2910	12	0.0786056	0.29929	Increased intramyocellular lipid droplets
HP:0012240	0.163137	MetaSVM	44	2910	12	0.0805606	0.302507	Increased intramyocellular lipid droplets
HP:0012240	0.189638	MetaLR	44	2910	12	0.0992037	0.332116	Increased intramyocellular lipid droplets
HP:0012240	0.157916	M-CAP	44	2910	12	0.0769812	0.296599	Increased intramyocellular lipid droplets
HP:0012240	0.111493	FATHMM	44	2910	12	0.0467812	0.24291	Increased intramyocellular lipid droplets
HP:0012254	0.0299683	FATHMM	36	2910	14	0.00452731	0.173462	Ewing's sarcoma
HP:0012254	0.042113	VEST3	36	2910	14	0.00857077	0.18273	Ewing's sarcoma
HP:0012254	0.0311771	MetaSVM	36	2910	14	0.00488856	0.174101	Ewing's sarcoma
HP:0012254	0.0320854	MetaLR	36	2910	14	0.00516652	0.174638	Ewing's sarcoma
HP:0012254	0.0233933	M-CAP	36	2910	14	0.00275162	0.172152	Ewing's sarcoma
HP:0012306	0.141434	MetaLR	29	2910	6	0.0547913	0.318867	Abnormal rib ossification
HP:0012306	0.166	MetaSVM	29	2910	6	0.0696287	0.346133	Abnormal rib ossification
HP:0012306	0.0712782	FATHMM	29	2910	6	0.0183105	0.240008	Abnormal rib ossification
HP:0012306	0.0902417	VEST3	29	2910	6	0.0270955	0.261062	Abnormal rib ossification
HP:0012306	0.071766	M-CAP	29	2910	6	0.0185237	0.240537	Abnormal rib ossification
HP:0012473	0.0671292	MetaLR	69	2910	15	0.0272644	0.155938	Tongue atrophy
HP:0012473	0.114549	VEST3	69	2910	15	0.0580867	0.213455	Tongue atrophy
HP:0012473	0.0871532	MetaSVM	69	2910	15	0.0397176	0.180588	Tongue atrophy
HP:0012473	0.0588524	FATHMM	69	2910	15	0.0224308	0.145604	Tongue atrophy
HP:0012473	0.0598283	M-CAP	69	2910	15	0.0229896	0.146826	Tongue atrophy
HP:0012501	0.121243	FATHMM	100	2910	24	0.0703602	0.200969	Abnormality of the brainstem white matter
HP:0012501	0.146348	VEST3	100	2910	24	0.0896388	0.229874	Abnormality of the brainstem white matter
HP:0012501	0.155281	MetaSVM	100	2910	24	0.096657	0.240015	Abnormality of the brainstem white matter
HP:0012501	0.154636	MetaLR	100	2910	24	0.0961478	0.239285	Abnormality of the brainstem white matter
HP:0012501	0.172427	M-CAP	100	2910	24	0.11033	0.259288	Abnormality of the brainstem white matter
HP:0012598	0.106709	VEST3	41	2910	7	0.0424429	0.243538	Abnormal urine potassium concentration
HP:0012598	0.194654	MetaSVM	41	2910	7	0.100368	0.343677	Abnormal urine potassium concentration
HP:0012598	0.124258	FATHMM	41	2910	7	0.0531202	0.264094	Abnormal urine potassium concentration
HP:0012598	0.102929	M-CAP	41	2910	7	0.0402166	0.239075	Abnormal urine potassium concentration
HP:0012598	0.118122	MetaLR	41	2910	7	0.0493255	0.256937	Abnormal urine potassium concentration
HP:0012607	0.100938	M-CAP	46	2910	8	0.0412442	0.226609	Abnormal urine magnesium concentration
HP:0012607	0.148275	VEST3	46	2910	8	0.0716663	0.281908	Abnormal urine magnesium concentration
HP:0012607	0.127877	MetaSVM	46	2910	8	0.0581296	0.258357	Abnormal urine magnesium concentration
HP:0012607	0.0740661	MetaLR	46	2910	8	0.0258479	0.194293	Abnormal urine magnesium concentration
HP:0012607	0.072897	FATHMM	46	2910	8	0.0252188	0.192879	Abnormal urine magnesium concentration
HP:0030173	0.0677195	M-CAP	96	2910	11	0.0317257	0.1387	Peripheral hypermyelination
HP:0030173	0.118368	VEST3	96	2910	11	0.0674078	0.199608	Peripheral hypermyelination
HP:0030173	0.100781	MetaSVM	96	2910	11	0.0545231	0.178861	Peripheral hypermyelination
HP:0030173	0.0862573	MetaLR	96	2910	11	0.0442457	0.161422	Peripheral hypermyelination
HP:0030173	0.0917875	FATHMM	96	2910	11	0.0481158	0.168097	Peripheral hypermyelination
HP:0030188	0.0563149	M-CAP	36	2910	26	0.0142613	0.197526	Tremor by anatomical site
HP:0030188	0.0253626	FATHMM	36	2910	26	0.00324798	0.172058	Tremor by anatomical site
HP:0030188	0.0874092	VEST3	36	2910	26	0.0292474	0.233421	Tremor by anatomical site
HP:0030188	0.0633314	MetaSVM	36	2910	26	0.0173758	0.205422	Tremor by anatomical site
HP:0030188	0.0468963	MetaLR	36	2910	26	0.0103857	0.187448	Tremor by anatomical site
HP:0030291	0.119918	VEST3	45	2910	1	0.0525215	0.250896	Lower-limb metaphyseal irregularity
HP:0030291	0.0713334	MetaSVM	45	2910	1	0.0240902	0.192911	Lower-limb metaphyseal irregularity
HP:0030291	0.0536629	FATHMM	45	2910	1	0.0152711	0.17174	Lower-limb metaphyseal irregularity
HP:0030291	0.0718054	MetaLR	45	2910	1	0.0243395	0.193481	Lower-limb metaphyseal irregularity
HP:0030291	0.0738247	M-CAP	45	2910	1	0.0254135	0.195918	Lower-limb metaphyseal irregularity
HP:0030307	0.0536629	FATHMM	45	2910	1	0.0152711	0.17174	Flared lower limb metaphysis
HP:0030307	0.119918	VEST3	45	2910	1	0.0525215	0.250896	Flared lower limb metaphysis
HP:0030307	0.0713334	MetaSVM	45	2910	1	0.0240902	0.192911	Flared lower limb metaphysis
HP:0030307	0.0718054	MetaLR	45	2910	1	0.0243395	0.193481	Flared lower limb metaphysis
HP:0030307	0.0738247	M-CAP	45	2910	1	0.0254135	0.195918	Flared lower limb metaphysis
HP:0030332	0.0726011	FATHMM	80	2910	21	0.0325495	0.154086	Abnormal T cell morphology
HP:0030332	0.148234	VEST3	80	2910	21	0.0858639	0.243824	Abnormal T cell morphology
HP:0030332	0.119152	MetaSVM	80	2910	21	0.0643515	0.210139	Abnormal T cell morphology
HP:0030332	0.107512	MetaLR	80	2910	21	0.0560499	0.196392	Abnormal T cell morphology
HP:0030332	0.108803	M-CAP	80	2910	21	0.0569607	0.197925	Abnormal T cell morphology
HP:0030402	0.17638	M-CAP	71	2910	26	0.104205	0.282765	Abnormal platelet aggregation
HP:0030402	0.115356	VEST3	71	2910	26	0.0592283	0.21265	Abnormal platelet aggregation
HP:0030402	0.0945338	MetaSVM	71	2910	26	0.0450222	0.187787	Abnormal platelet aggregation
HP:0030402	0.0890266	MetaLR	71	2910	26	0.0413933	0.181117	Abnormal platelet aggregation
HP:0030402	0.0536767	FATHMM	71	2910	26	0.0198079	0.137342	Abnormal platelet aggregation
HP:0030637	0.0259117	FATHMM	51	2910	13	0.00470552	0.130186	Cone dysfunction
HP:0030637	0.166288	VEST3	51	2910	13	0.0871242	0.2942	Cone dysfunction
HP:0030637	0.0666746	MetaSVM	51	2910	13	0.023223	0.176718	Cone dysfunction
HP:0030637	0.0584153	MetaLR	51	2910	13	0.018887	0.166622	Cone dysfunction
HP:0030637	0.103557	M-CAP	51	2910	13	0.0448269	0.221396	Cone dysfunction
HP:0040012	0.0695133	VEST3	36	2910	24	0.0202605	0.212526	Chromosome breakage
HP:0040012	0.0637671	MetaSVM	36	2910	24	0.0175749	0.205919	Chromosome breakage
HP:0040012	0.178166	MetaLR	36	2910	24	0.0845169	0.337345	Chromosome breakage
HP:0040012	0.152831	M-CAP	36	2910	24	0.0678368	0.309013	Chromosome breakage
HP:0040012	0.105913	FATHMM	36	2910	24	0.0393651	0.255088	Chromosome breakage
HP:0040084	0.0641289	FATHMM	34	2910	8	0.0170796	0.212735	Abnormal circulating renin
HP:0040084	0.0409833	VEST3	34	2910	8	0.0077813	0.188886	Abnormal circulating renin
HP:0040084	0.060801	MetaSVM	34	2910	8	0.0156112	0.209026	Abnormal circulating renin
HP:0040084	0.0811842	MetaLR	34	2910	8	0.0251584	0.232251	Abnormal circulating renin
HP:0040084	0.134126	M-CAP	34	2910	8	0.0546143	0.293463	Abnormal circulating renin
HP:0040121	0.12745	VEST3	31	2910	3	0.0483696	0.295652	Abnormality of the acoustic reflex
HP:0040121	0.0599391	MetaSVM	31	2910	3	0.0142648	0.219319	Abnormality of the acoustic reflex
HP:0040121	0.0592752	MetaLR	31	2910	3	0.0139918	0.21862	Abnormality of the acoustic reflex
HP:0040121	0.0394773	M-CAP	31	2910	3	0.00669613	0.200368	Abnormality of the acoustic reflex
HP:0040121	0.0345761	FATHMM	31	2910	3	0.00518838	0.197392	Abnormality of the acoustic reflex
HP:0040163	0.0888362	MetaLR	53	2910	9	0.0364669	0.200743	Abnormal pelvis bone morphology
HP:0040163	0.151448	VEST3	53	2910	9	0.0776804	0.274424	Abnormal pelvis bone morphology
HP:0040163	0.0905526	MetaSVM	53	2910	9	0.0375051	0.20282	Abnormal pelvis bone morphology
HP:0040163	0.0848029	M-CAP	53	2910	9	0.0340531	0.195851	Abnormal pelvis bone morphology
HP:0040163	0.0645744	FATHMM	53	2910	9	0.0225637	0.171111	Abnormal pelvis bone morphology
HP:0045026	0.0308069	FATHMM	51	2910	24	0.0064511	0.134654	Abnormality of the mediastinum
HP:0045026	0.0613683	VEST3	51	2910	24	0.0204112	0.170228	Abnormality of the mediastinum
HP:0045026	0.0411133	MetaSVM	51	2910	24	0.0106478	0.145893	Abnormality of the mediastinum
HP:0045026	0.040965	MetaLR	51	2910	24	0.0105831	0.145721	Abnormality of the mediastinum
HP:0045026	0.0881459	M-CAP	51	2910	24	0.0354158	0.202873	Abnormality of the mediastinum
HP:0045027	0.0308069	FATHMM	51	2910	24	0.0064511	0.134654	Abnormality of the thoracic cavity
HP:0045027	0.0613683	VEST3	51	2910	24	0.0204112	0.170228	Abnormality of the thoracic cavity
HP:0045027	0.0411133	MetaSVM	51	2910	24	0.0106478	0.145893	Abnormality of the thoracic cavity
HP:0045027	0.040965	MetaLR	51	2910	24	0.0105831	0.145721	Abnormality of the thoracic cavity
HP:0045027	0.0881459	M-CAP	51	2910	24	0.0354158	0.202873	Abnormality of the thoracic cavity
HP:0045056	0.0810425	VEST3	31	2910	5	0.0237025	0.242624	Abnormal levels of alpha-fetoprotein
HP:0045056	0.0543885	MetaLR	31	2910	5	0.012034	0.213586	Abnormal levels of alpha-fetoprotein
HP:0045056	0.110868	M-CAP	31	2910	5	0.0390491	0.276736	Abnormal levels of alpha-fetoprotein
HP:0045056	0.0710028	MetaSVM	31	2910	5	0.0190394	0.231342	Abnormal levels of alpha-fetoprotein
HP:0045056	0.0327215	FATHMM	31	2910	5	0.00465507	0.196585	Abnormal levels of alpha-fetoprotein
HP:0100251	0.0730951	MetaSVM	31	2910	6	0.0199868	0.233673	Lipomas of the central neryous system
HP:0100251	0.11879	MetaLR	31	2910	6	0.0434402	0.285791	Lipomas of the central neryous system
HP:0100251	0.145228	M-CAP	31	2910	6	0.0588755	0.315741	Lipomas of the central neryous system
HP:0100251	0.0651932	FATHMM	31	2910	6	0.0164809	0.224953	Lipomas of the central neryous system
HP:0100251	0.0908194	VEST3	31	2910	6	0.0285061	0.253767	Lipomas of the central neryous system
HP:0100285	0.0220194	FATHMM	26	2910	6	0.00163756	0.236094	EMG: impaired neuromuscular transmission
HP:0100285	0.0408163	VEST3	26	2910	6	0.00606194	0.228931	EMG: impaired neuromuscular transmission
HP:0100285	0.0373633	MetaSVM	26	2910	6	0.00508798	0.227549	EMG: impaired neuromuscular transmission
HP:0100285	0.0342282	MetaLR	26	2910	6	0.00426089	0.226927	EMG: impaired neuromuscular transmission
HP:0100285	0.0395787	M-CAP	26	2910	6	0.00570554	0.228365	EMG: impaired neuromuscular transmission
HP:0100295	0.0424151	FATHMM	47	2910	10	0.010608	0.154682	Muscle fiber atrophy
HP:0100295	0.135948	VEST3	47	2910	10	0.0639534	0.265961	Muscle fiber atrophy
HP:0100295	0.0761074	MetaSVM	47	2910	10	0.0272628	0.194927	Muscle fiber atrophy
HP:0100295	0.0678961	MetaLR	47	2910	10	0.0228453	0.18497	Muscle fiber atrophy
HP:0100295	0.0768845	M-CAP	47	2910	10	0.0276907	0.195868	Muscle fiber atrophy
HP:0100321	0.0290733	FATHMM	31	2910	3	0.00367091	0.195726	Abnormality of the dentate nucleus
HP:0100321	0.183213	VEST3	31	2910	3	0.082814	0.357842	Abnormality of the dentate nucleus
HP:0100321	0.0738506	MetaSVM	31	2910	3	0.0203322	0.234517	Abnormality of the dentate nucleus
HP:0100321	0.0562959	MetaLR	31	2910	3	0.0127872	0.215525	Abnormality of the dentate nucleus
HP:0100321	0.0746824	M-CAP	31	2910	3	0.0207145	0.235449	Abnormality of the dentate nucleus
HP:0100582	0.0904243	VEST3	29	2910	26	0.0271847	0.261268	Nasal polyposis
HP:0100582	0.0625693	MetaSVM	29	2910	26	0.0146341	0.230751	Nasal polyposis
HP:0100582	0.0491127	MetaLR	29	2910	26	0.00949494	0.217703	Nasal polyposis
HP:0100582	0.104331	M-CAP	29	2910	26	0.0342042	0.277	Nasal polyposis
HP:0100582	0.022401	FATHMM	29	2910	26	0.00195496	0.211391	Nasal polyposis
HP:0100593	0.157803	VEST3	38	2910	6	0.0726403	0.309487	Calcification of cartilage
HP:0100593	0.161174	MetaSVM	38	2910	6	0.0748666	0.313286	Calcification of cartilage
HP:0100593	0.184461	MetaLR	38	2910	6	0.0906137	0.339245	Calcification of cartilage
HP:0100593	0.125945	M-CAP	38	2910	6	0.0523722	0.273089	Calcification of cartilage
HP:0100593	0.186092	FATHMM	38	2910	6	0.09174	0.341046	Calcification of cartilage
HP:0100653	0.0377086	MetaLR	40	2910	126	0.00764318	0.166229	Optic neuritis
HP:0100653	0.0647436	M-CAP	40	2910	126	0.0192698	0.196074	Optic neuritis
HP:0100653	0.0414075	VEST3	40	2910	126	0.00903588	0.169872	Optic neuritis
HP:0100653	0.036561	MetaSVM	40	2910	126	0.00722672	0.165158	Optic neuritis
HP:0100653	0.0258764	FATHMM	40	2910	126	0.00375796	0.157586	Optic neuritis
HP:0100654	0.0414075	VEST3	40	2910	126	0.00903588	0.169872	Retrobulbar optic neuritis
HP:0100654	0.036561	MetaSVM	40	2910	126	0.00722672	0.165158	Retrobulbar optic neuritis
HP:0100654	0.0377086	MetaLR	40	2910	126	0.00764318	0.166229	Retrobulbar optic neuritis
HP:0100654	0.0647436	M-CAP	40	2910	126	0.0192698	0.196074	Retrobulbar optic neuritis
HP:0100654	0.0258764	FATHMM	40	2910	126	0.00375796	0.157586	Retrobulbar optic neuritis
HP:0100710	0.0469634	MetaLR	52	2910	21	0.0134529	0.151157	Impulsivity
HP:0100710	0.126673	M-CAP	52	2910	21	0.0602064	0.247214	Impulsivity
HP:0100710	0.0534929	MetaSVM	52	2910	21	0.0166076	0.15905	Impulsivity
HP:0100710	0.0310845	FATHMM	52	2910	21	0.00665565	0.133158	Impulsivity
HP:0100710	0.10718	VEST3	52	2910	21	0.0474931	0.224219	Impulsivity
HP:0100721	0.0308069	FATHMM	51	2910	24	0.0064511	0.134654	Mediastinal lymphadenopathy
HP:0100721	0.0613683	VEST3	51	2910	24	0.0204112	0.170228	Mediastinal lymphadenopathy
HP:0100721	0.0411133	MetaSVM	51	2910	24	0.0106478	0.145893	Mediastinal lymphadenopathy
HP:0100721	0.040965	MetaLR	51	2910	24	0.0105831	0.145721	Mediastinal lymphadenopathy
HP:0100721	0.0881459	M-CAP	51	2910	24	0.0354158	0.202873	Mediastinal lymphadenopathy
HP:0100732	0.113489	FATHMM	70	2910	16	0.0576414	0.211311	Pancreatic fibrosis
HP:0100732	0.111055	VEST3	70	2910	16	0.055957	0.208427	Pancreatic fibrosis
HP:0100732	0.145845	MetaSVM	70	2910	16	0.0808175	0.249019	Pancreatic fibrosis
HP:0100732	0.142587	MetaLR	70	2910	16	0.0784244	0.245273	Pancreatic fibrosis
HP:0100732	0.120851	M-CAP	70	2910	16	0.0627914	0.219994	Pancreatic fibrosis
HP:0100765	0.0475495	VEST3	29	2910	7	0.00894658	0.216355	Abnormality of the tonsils
HP:0100765	0.112085	MetaSVM	29	2910	7	0.038298	0.285789	Abnormality of the tonsils
HP:0100765	0.0601951	MetaLR	29	2910	7	0.0136768	0.22831	Abnormality of the tonsils
HP:0100765	0.191937	M-CAP	29	2910	7	0.0861454	0.374417	Abnormality of the tonsils
HP:0100765	0.0425533	FATHMM	29	2910	7	0.0072705	0.212422	Abnormality of the tonsils
HP:0100827	0.0243838	FATHMM	32	2910	7	0.00263684	0.191116	Lymphocytosis
HP:0100827	0.0247715	VEST3	32	2910	7	0.00272611	0.190957	Lymphocytosis
HP:0100827	0.033193	MetaSVM	32	2910	7	0.0049384	0.191924	Lymphocytosis
HP:0100827	0.0303601	MetaLR	32	2910	7	0.00413895	0.190861	Lymphocytosis
HP:0100827	0.0240752	M-CAP	32	2910	7	0.00256667	0.191262	Lymphocytosis
HP:0100828	0.0303601	MetaLR	32	2910	6	0.00413895	0.190861	Increase in T cell number
HP:0100828	0.0240752	M-CAP	32	2910	6	0.00256667	0.191262	Increase in T cell number
HP:0100828	0.033193	MetaSVM	32	2910	6	0.0049384	0.191924	Increase in T cell number
HP:0100828	0.0243838	FATHMM	32	2910	6	0.00263684	0.191116	Increase in T cell number
HP:0100828	0.0247715	VEST3	32	2910	6	0.00272611	0.190957	Increase in T cell number
HP:0100842	0.080904	FATHMM	25	2910	6	0.0204794	0.270397	Septo-optic dysplasia
HP:0100842	0.0591408	VEST3	25	2910	6	0.01179	0.248786	Septo-optic dysplasia
HP:0100842	0.183988	MetaSVM	25	2910	6	0.0757726	0.382748	Septo-optic dysplasia
HP:0100842	0.146342	MetaLR	25	2910	6	0.0535229	0.341969	Septo-optic dysplasia
HP:0100842	0.130691	M-CAP	25	2910	6	0.0448807	0.32478	Septo-optic dysplasia
HP:0100951	0.121243	FATHMM	100	2910	24	0.0703602	0.200969	Enlarged fossa interpeduncularis
HP:0100951	0.146348	VEST3	100	2910	24	0.0896388	0.229874	Enlarged fossa interpeduncularis
HP:0100951	0.155281	MetaSVM	100	2910	24	0.096657	0.240015	Enlarged fossa interpeduncularis
HP:0100951	0.154636	MetaLR	100	2910	24	0.0961478	0.239285	Enlarged fossa interpeduncularis
HP:0100951	0.172427	M-CAP	100	2910	24	0.11033	0.259288	Enlarged fossa interpeduncularis
HP:0200023	0.0423067	VEST3	33	2910	11	0.00804523	0.193946	Priapism
HP:0200023	0.0961175	MetaSVM	33	2910	11	0.0323373	0.252827	Priapism
HP:0200023	0.0590472	MetaLR	33	2910	11	0.0145427	0.210637	Priapism
HP:0200023	0.0656964	M-CAP	33	2910	11	0.0174315	0.217955	Priapism
HP:0200023	0.0356536	FATHMM	33	2910	11	0.00583736	0.188838	Priapism
HP:0200039	0.100641	VEST3	34	2910	11	0.0353185	0.254859	Pustule
HP:0200039	0.0352386	MetaSVM	34	2910	11	0.00586571	0.184413	Pustule
HP:0200039	0.0308216	MetaLR	34	2910	11	0.00452749	0.181917	Pustule
HP:0200039	0.0634622	M-CAP	34	2910	11	0.0167823	0.211988	Pustule
HP:0200039	0.0213442	FATHMM	34	2910	11	0.00212661	0.18247	Pustule
HP:0200096	0.121243	FATHMM	100	2910	24	0.0703602	0.200969	Triangular-shaped open mouth
HP:0200096	0.146348	VEST3	100	2910	24	0.0896388	0.229874	Triangular-shaped open mouth
HP:0200096	0.155281	MetaSVM	100	2910	24	0.096657	0.240015	Triangular-shaped open mouth
HP:0200096	0.154636	MetaLR	100	2910	24	0.0961478	0.239285	Triangular-shaped open mouth
HP:0200096	0.172427	M-CAP	100	2910	24	0.11033	0.259288	Triangular-shaped open mouth
HP:0200114	0.0897806	FATHMM	38	2910	9	0.0314153	0.230748	Metabolic alkalosis
HP:0200114	0.0754296	VEST3	38	2910	9	0.0238904	0.213802	Metabolic alkalosis
HP:0200114	0.188179	MetaSVM	38	2910	9	0.0931849	0.343346	Metabolic alkalosis
HP:0200114	0.132895	MetaLR	38	2910	9	0.0566671	0.281108	Metabolic alkalosis
HP:0200114	0.109871	M-CAP	38	2910	9	0.0427475	0.254383	Metabolic alkalosis
