# Supplementary material for: A phenotype centric benchmark of variant prioritisation tools
Source: NPJ Genom Med. 2018 Feb 5;3:5. doi: 10.1038/s41525-018-0044-9 (PMC5799157; doi:10.1038/s41525-018-0044-9)
Supplement: Supplementary file 10 — Supplementary File 4 [file 41525_2018_44_MOESM10_ESM.txt]

% This file should be used as an .Rnw file

\documentclass{article}

%% Load LaTeX packages
\usepackage{pdflscape}
\usepackage{hyperref}
\usepackage[authoryear]{natbib}
\usepackage[section]{placeins}
\usepackage{fullpage}
\usepackage{indentfirst}
\usepackage[singlelinecheck=false]{caption}
\usepackage{underscore}
\usepackage{graphicx}
\usepackage{setspace}
\usepackage{booktabs}
\usepackage{longtable}
\usepackage{dcolumn}
\usepackage{xcolor}

\begin{document}
\title{Benchmark for variant prioritisation}
\author{Denise Anderson}
\maketitle

\tableofcontents

%% Load and cite R libraries
<<LoadLibraries, include=FALSE>>=
library("repmis")
LoadandCite(pkgs=c(
  "repmis","ontologyIndex","ggplot2","gridExtra","reshape","PRROC","gplots","org.Hs.eg.db","NMF","GenomicFeatures"), file="presentation/report/Packages.bib")
@

\section{Human Phenotype Ontology}

Read in latest HPO obo file:
<<eval=FALSE>>=
hpo <- get_ontology(file="hp.obo")
@

We can now browse children and ancestors of HPO terms.  The top of the hierarchy is \verb|HP:0000001| so browse children of this term:
<<>>=
hpo$name[hpo$children[["HP:0000001"]]]
@

These subontologies contain the following information:

\begin{itemize}

\item \textbf{Phenotypic abnormality}: This is the main ontology of the HPO and contains descriptions of clinical abnormalities. The level 1 children of this class are formed by terms such as \emph{Abnormality of the musculoskeletal system} and \emph{Hematological abnormality}.
\item \textbf{Mode of inheritance}: This relatively small ontology is intended to describe the mode of inheritance and contains terms such as \emph{Autosomal dominant}..
\item \textbf{Clincal modifier}: This ontology contains classes that describe typical modifiers of clinical symptoms. For example the speed of progression, the variablity or the onset. It contains terms such as \emph{Onset in childhood}, \emph{Rapidly progressive}, or \emph{Incomplete penetrance}.
\item \textbf{Mortality/Aging}: This sub-ontology describes \emph{Time of death} and contains classes such as \emph{Neonatal death} or \emph{Sudden death}.

\end{itemize}

Browse children of \emph{Phenotypic abnormality}:
<<>>=
hpo.PhAb <- hpo$name[hpo$children[["HP:0000118"]]]

hpo.PhAb
@

Retrieve all descendants of \emph{Phenotypic abnormality}:
<<tidy.opts=list(width.cutoff=60), eval=FALSE>>=
hpo.PhAb.descendants <- get_descendants(ontology=hpo, ancestor="HP:0000118")

write.table(hpo.PhAb.descendants, file="HPO_phenotypic_abnormality_descendants.txt", quote=FALSE, row.names=FALSE, col.names=FALSE)
@

I set up a file of Phenolyzer commands for each descendant.  This is the command that will return the exact same results as Phenolyzer web server default settings according to the GitHub page.  I have used the extra rm command to remove the out.predicted_gene_scores file generated for each query as these files were large:
<<eval=FALSE, engine='bash'>>=
for term in $(cat HPO_phenotypic_abnormality_descendants.txt); do echo "$term -p -ph \
-logistic -out out/$term/out -addon DB_DISGENET_GENE_DISEASE_SCORE,DB_GAD_GENE_DISEASE_SCORE \
-addon_weight 0.25"; done > Phenolyzer_commands_for_HPO_phenotypic_abnormality_descendants.txt

for term in $(cat HPO_phenotypic_abnormality_descendants.txt); do echo \
"out/$term/out.predicted_gene_scores"; done > remove.txt

max=$(wc -l < HPO_phenotypic_abnormality_descendants.txt)

n=50

for i in $(seq 1 50 $max)

do sed -n "$i","$n"p Phenolyzer_commands_for_HPO_phenotypic_abnormality_descendants.txt | \
xargs -P 50 -L 1 perl disease_annotation.pl; sed -n "$i","$n"p remove.txt | xargs -P 50 rm

n=$(($n+50))

done
@

\section{Phenolyzer genes for HPO phenotypic abnormality terms}

Read in Phenolyzer gene lists for the HPO phenotypic abnormality terms.  We will assess performance based on all genes, or for all genes with Phenolyzer scores greater than 0.25 or 0.5:
<<eval=FALSE>>=
genes <- list.files(path="Software/phenolyzer/out/", recursive=TRUE, pattern="out.final_gene_list", full.names=TRUE)

vp.phenolyzer <- list()

vp.phenolyzer$All <- lapply(genes, FUN=function(x) read.table(x, header=TRUE, stringsAsFactors = FALSE))

names(vp.phenolyzer$All) <- gsub(".*//(.*)/.*", "\\1", genes)

vp.phenolyzer$All25 <- lapply(vp.phenolyzer$All, FUN=function(x) x[x$Score > 0.25,])

vp.phenolyzer$All50 <- lapply(vp.phenolyzer$All, FUN=function(x) x[x$Score > 0.5,])
@

Calculate distribution of number of genes returned by Phenolyzer across the \Sexpr{length(hpo.PhAb.descendants)} HPO phenotypic abnormality terms:
<<>>=
lapply(vp.phenolyzer, FUN=function(x) table(cut(sapply(x, nrow), breaks=c(0,1,10,50,250,500,1000,Inf), include.lowest = TRUE, right=FALSE)))

lapply(vp.phenolyzer, FUN=function(x) table(cut(sapply(x, nrow), breaks=c(0,10,50,250,500,1000,Inf))))
@

Extract gene symbols for dbNSFP:
<<eval=FALSE>>=
vp.phenolyzer.genes <- do.call(rbind.data.frame, vp.phenolyzer$All)

vp.phenolyzer.genes <- vp.phenolyzer.genes[!(duplicated(paste(vp.phenolyzer.genes$Gene, vp.phenolyzer.genes$ID))),]

vp.genes <- sapply(vp.phenolyzer$All, FUN=function(x) x$Gene)

dbNSFP.genes <- unique(unlist(vp.genes))

write.table(dbNSFP.genes, file="data/dbNSFP/HPO_phenotypic_abnormality_genes_expanded.txt", row.names = FALSE, col.names = FALSE, quote = FALSE)

rm(vp.genes)
@

Annotate genes using dbNSFP.  The perl command retains rows where there is ClinVar annotation:
<<eval=FALSE, engine='bash'>>=
java search_dbNSFP33a -i HPO_phenotypic_abnormality_genes_expanded.txt \
-o HPO_phenotypic_abnormality_genes_expanded.out -v hg19

perl -e 'open(FH,"<$ARGV[0]") or die "Need to supply a file"; while(<FH>) { chomp($_); \
@cols = split("\t",$_); print "$_\n" if ($cols[181] ne ".");} close(FH);' \
HPO_phenotypic_abnormality_genes_expanded.out > HPO_phenotypic_abnormality_variants_expanded.txt
@

7,281 (30\%) of the genes queried in dbNSFP version 3.3a were not found.  Annotate these 7,281:
<<eval=FALSE>>=
notfound <- read.table("data/dbNSFP/HPO_phenotypic_abnormality_genes_expanded.out.err", stringsAsFactors = FALSE)

notfound <- data.frame(symbol=notfound[1:7281,])

notfound$entrez <- vp.phenolyzer.genes$ID[match(notfound$symbol, vp.phenolyzer.genes$Gene)]

vp.phenolyzer.genes$GeneFound <- !(vp.phenolyzer.genes$Gene %in% notfound$symbol)

hgnc <- read.delim("data/hgnc_complete_set.txt", header=TRUE)

vp.phenolyzer.genes$HGNCGene <- vp.phenolyzer.genes$Gene %in% hgnc$symbol

vp.phenolyzer.genes$HGNCEntrez <- vp.phenolyzer.genes$ID %in% hgnc$entrez_id

notfound$symbol_locus_group <- hgnc$locus_group[match(notfound$symbol, hgnc$symbol)]

notfound$entrez_locus_group <- hgnc$locus_group[match(notfound$entrez, hgnc$entrez_id)]

entrez <- read.delim("data/Homo_sapiens.gene_info", header=TRUE, na.strings="_", stringsAsFactors=FALSE)

notfound$symbol_gene_type <- entrez$type_of_gene[match(notfound$symbol, entrez$Symbol)]

notfound$entrez_gene_type <- entrez$type_of_gene[match(notfound$entrez, entrez$GeneID)]

rm(entrez, hgnc)
@

Tabulate genes not found in dbNSFP by HGNC locus group and Entrez gene type based on either gene symbol or Entrez gene identifier:
<<>>=
table(notfound$symbol_locus_group, exclude=NULL)

table(notfound$entrez_locus_group, exclude=NULL)

table(notfound$symbol_gene_type, exclude=NULL)

table(notfound$entrez_gene_type, exclude=NULL)
@

\section{dbNSFP variant annotation}

ClinVar is the only variant annotation available in dbNSFP.  The ClinVar clinical significance is coded as follows:

\begin{itemize}

\item \textbf{2} - Benign
\item \textbf{3} - Likely benign
\item \textbf{4} - Likely pathogenic
\item \textbf{5} - Pathogenic
\item \textbf{6} - drug response
\item \textbf{7} - histocompatibility

\end{itemize}

A negative score means the score is for the ref allele.

\vspace{6 pt}

Read in dbNSFP output that has been filtered to variants with ClinVar annotation, tabulate clinical significance scores and retain variants that are pathogenic.  Drop variants with multiple gene annotation as these will not merge into the genes:
<<tidy.opts=list(width.cutoff=60)>>=
vp.variants <- read.delim("data/dbNSFP/HPO_phenotypic_abnormality_variants_expanded.txt", header=TRUE, na.strings=".", stringsAsFactors = FALSE)

table(vp.variants$clinvar_clnsig)

vp.variants <- vp.variants[vp.variants$clinvar_clnsig %in% c("5","5|5","5|5|5","5|5|5|5","5|5|5|5|5","5|5|5|5|5|5","5|5|5|5|5|5|5","5|5|5|5|5|5|5|5","5|5|5|5|5|5|5|5|5","5|5|5|5|5|5|5|5|5|5","5|5|5|5|5|5|5|5|5|5|5","5|5|5|5|5|5|5|5|5|5|5|5|5|5","5|5|5|5|5|5|5|5|5|5|5|5|5|5|5|5|5|5|5|5|5|5"),]

vp.variants$Pathogenic <- 1

vp.variants <- vp.variants[!(grepl(";", vp.variants$genename)),]

dim(vp.variants)
@

Merge these pathogenic variants into the genes for each HPO phenotypic abnormality term.  The functional prediction scores available in dbNSFP are:

\begin{itemize}

\item \textbf{SIFT_score:} Scores range from 0 to 1. The smaller the score the more likely the SNP has damaging effect.
\item \textbf{Polyphen2_HDIV_score:} Polyphen2 score based on HumDiv, i.e. hdiv_prob. The score ranges from 0 to 1.
\item \textbf{Polyphen2_HVAR_score:} Polyphen2 score based on HumVar, i.e. hvar_prob.	The score ranges from 0 to 1. 
\item \textbf{LRT_score:} The original LRT two-sided \emph{p}-value, ranges from 0 to 1.
\item \textbf{MutationTaster_score:} MutationTaster \emph{p}-value, ranges from 0 to 1. 
\item \textbf{MutationAssessor_score:} MutationAssessor functional impact combined score. The	score ranges from -5.135 to 6.49 in dbNSFP. 
\item \textbf{FATHMM_score:} FATHMM default score (weighted for human inherited-disease mutations with Disease Ontology). Scores range from -16.13 to 10.64. The smaller the score, the more likely the SNP has damaging effect.
\item \textbf{PROVEAN_score:} PROVEAN score. Scores range from -14 to 14. The smaller the score, the more likely the SNP has damaging effect. 
\item \textbf{VEST3_score:} VEST 3.0 score. Score ranges from 0 to 1. The larger the score, the more likely the mutation may cause functional change. 
\item \textbf{CADD_raw:} CADD raw score for functional prediction of a SNP. The larger the score, the more likely the SNP has damaging effect. Scores range from -7.535037 to 35.788538 in dbNSFP. 
\item \textbf{DANN_score:} DANN is a functional prediction score retrained based on the training data	of CADD using deep neural network. Scores range from 0 to 1. A larger number indicates a higher probability to be damaging.
\item \textbf{fathmm-MKL_coding_score:} fathmm-MKL \emph{p}-values. Scores range from 0 to 1. SNVs with scores \textgreater 0.5 are predicted to be deleterious, and those \textless 0.5 are predicted to be neutral or benign. Scores close to 0 or 1 are with the highest confidence. Coding scores are trained using 10 groups of features. 
\item \textbf{MetaSVM_score:} Our support vector machine (SVM) based ensemble prediction score, which	incorporated 10 scores (SIFT, PolyPhen-2 HDIV, PolyPhen-2 HVAR, GERP++, MutationTaster, Mutation Assessor, FATHMM, LRT, SiPhy, PhyloP) and the maximum frequency observed in	the 1000 genomes populations. Larger value means the SNV is more likely to be damaging. Scores range from -2 to 3 in dbNSFP.
\item \textbf{MetaLR_score:} Our logistic regression (LR) based ensemble prediction score, which incorporated 10 scores (SIFT, PolyPhen-2 HDIV, PolyPhen-2 HVAR, GERP++, MutationTaster, Mutation Assessor, FATHMM, LRT, SiPhy, PhyloP) and the maximum frequency observed in	the 1000 genomes populations. Larger value means the SNV is more likely to be damaging.	Scores range from 0 to 1.
\item \textbf{integrated_fitCons_score:} fitCons score predicts the fraction of genomic positions belonging to a specific function class (defined by epigenomic "fingerprint") that are under selective pressure. Scores range from 0 to 1, with a larger score indicating a higher proportion of nucleic sites of the functional class the genomic position belong to are under selective pressure, therefore more likely to be functional important. Integrated (i6) scores are integrated across three cell types (GM12878, H1-hESC and HUVEC).
\item \textbf{Eigen-raw:} Eigen score for coding SNVs. A functional prediction score based on conservation, allele frequencies, and delteriousness prediction using an unsupervised learning method.
\item \textbf{Eigen-PC-raw}: Eigen PC score for genome-wide SNVs. A functional prediction score based on conservation, allele frequencies, delteriousness prediction (for missense SNVs) and epigenomic signals (for synonymous and non-coding SNVs) using an unsupervised learning method.
\item \textbf{GenoCanyon_score}: A functional prediction scores based on conservation and biochemical annotations using an unsupervised statistical learning.
\item \textbf{M-CAP_score}: Scores range from 0 to 1. The larger the score, the more likely the SNP has a damaging effect.

\end{itemize}

The conservation scores available are:

\begin{itemize}

\item \textbf{GERP++_RS:} GERP++ RS score, the larger the score, the more conserved the site. Scores range from	-12.3 to 6.17.
\item \textbf{phyloP100way_vertebrate:} phyloP (phylogenetic \emph{p}-values) conservation score based on the multiple alignments of 100 vertebrate genomes (including human). The larger the score, the more conserved the site. Scores range from -20 to 10.003 in dbNSFP.
\item \textbf{phyloP20way_mammalian:} phyloP (phylogenetic \emph{p}-values) conservation score based on the multiple alignments of 20 mammalian genomes (including human). The larger the score,	the more conserved the site. Scores range from -13.282 to 1.199 in dbNSFP.
\item \textbf{phastCons100way_vertebrate:} phastCons conservation score based on the multiple alignments of 100 vertebrate genomes (including human). The larger the score, the more conserved the site. Scores range from 0 to 1. 
\item \textbf{phastCons20way_mammalian:} phastCons conservation score based on the multiple alignments of 20 mammalian genomes (including human). The larger the score, the more conserved the site. Scores range from 0 to 1. 
\item \textbf{SiPhy_29way_logOdds:} SiPhy score based on 29 mammals genomes. The larger the score, the more conserved the site. Scores range from 0 to 37.9718 in dbNSFP.

\end{itemize}

dbNSFP also offers rank scores for all of the above functional prediction and conservation scores where scores have been transformed where necessary so that higher scores always indicate that the variant is more likely to be damaging and where scores have been restricted within the range of zero to one.  Each score is ranked and the rank score is the ratio of the rank over the total number of scores in dbNSFP.  This make comparisons across scores possible.  A score of 0.9 means it is more likely to be damaging than 90\% of all potential nsSNVs predicted by that method.

<<eval=FALSE, tidy.opts=list(width.cutoff=60)>>=
ScoreCols <- c("SIFT_converted_rankscore","Polyphen2_HDIV_rankscore","Polyphen2_HVAR_rankscore","LRT_converted_rankscore","MutationTaster_converted_rankscore","MutationAssessor_score_rankscore","FATHMM_converted_rankscore","PROVEAN_converted_rankscore","VEST3_rankscore","MetaSVM_rankscore","MetaLR_rankscore","M.CAP_rankscore","CADD_raw_rankscore","DANN_rankscore","fathmm.MKL_coding_rankscore","Eigen.PC.raw_rankscore","GenoCanyon_score_rankscore","integrated_fitCons_score_rankscore","GERP.._RS_rankscore","phyloP100way_vertebrate_rankscore","phyloP20way_mammalian_rankscore","phastCons100way_vertebrate_rankscore","phastCons20way_mammalian_rankscore","SiPhy_29way_logOdds_rankscore","Pathogenic")

vp <- list()

for (i in seq_along(names(vp.phenolyzer))) {
  vp[[names(vp.phenolyzer)[i]]] <- lapply(vp.phenolyzer[[i]], FUN=function(x) merge(x, vp.variants[,c("genename",ScoreCols)], by.x="Gene", by.y="genename"))
}

vp$AllComplete <- lapply(vp$All, FUN=function(x) x[complete.cases(x),])

vp$All25Complete <- lapply(vp$All25, FUN=function(x) x[complete.cases(x),])

vp$All50Complete <- lapply(vp$All50, FUN=function(x) x[complete.cases(x),])
@

Calculate distribution of number of variants returned by dbNSFP across the HPO phenotypic abnormality terms:
<<>>=
lapply(vp, FUN=function(x) table(cut(sapply(x, nrow), breaks=c(0,1,10,50,250,500,1000,Inf), include.lowest = TRUE, right=FALSE)))

lapply(vp, FUN=function(x) table(cut(sapply(x, nrow), breaks=c(0,10,50,250,500,1000,Inf))))
@

Use the \emph{VariBenchSelected} data set from the Grimm et al. publication \citep{Grimm2015} and extract the set of benign variants for annotation with dbNSFP using build hg19:
<<tidy.opts=list(width.cutoff=60), eval=FALSE>>=
varibench.selected <- read.csv("VariBenchSelected.csv")

write.table(varibench.selected[varibench.selected$True.Label == -1, c("CHR","Nuc.Pos","REF.Nuc","ALT.Nuc","REF.AA","ALT.AA")], file="data/dbNSFP/VariBench_Selected_benign_variants.txt", row.names=FALSE, col.names=FALSE, quote=FALSE)
@

Annotate with dbNSFP:
<<eval=FALSE, engine='bash'>>=
java search_dbNSFP33a -i VariBench_Selected_benign_variants.txt -o VariBench_Selected_benign_variants_dbNSFP -v hg19
@

Read in the set of dbNSFP annotated benign variants and drop any that have ClinVar annotation and add a 'pathogenicity' class label:
<<tidy.opts=list(width.cutoff=60), eval=FALSE>>=
varibench.selected.benign <- read.delim("data/dbNSFP/VariBench_Selected_benign_variants_dbNSFP", header=TRUE, na.strings=".")

varibench.selected.benign <- varibench.selected.benign[is.na(varibench.selected.benign$clinvar_clnsig),]

varibench.selected.benign$Pathogenic <- 0
@

\section{Area under the ROC curve and area under the precision recall curve}

Set up list for curves where HPO term has at least 25 pathogenic variants and add in Grimm benign variants:
<<eval=FALSE, tidy.opts=list(width.cutoff=60)>>=
vp.scores <- lapply(vp, FUN=function(x) x[sapply(x, nrow) >= 25])

for (i in seq_along(names(vp.scores))) {
  vp.scores[[names(vp.scores)[i]]] <- lapply(vp.scores[[i]], FUN=function (x) x[ , ScoreCols])
}

for (i in seq_along(names(vp.scores))) {
  vp.scores[[names(vp.scores)[i]]] <- lapply(vp.scores[[i]], FUN=function(x) rbind(x, varibench.selected.benign[ , ScoreCols]))
}

vp.scores$AllComplete <- lapply(vp.scores$AllComplete, FUN=function(x) x[complete.cases(x),])

vp.scores$All25Complete <- lapply(vp.scores$All25Complete, FUN=function(x) x[complete.cases(x),])

vp.scores$All50Complete <- lapply(vp.scores$All50Complete, FUN=function(x) x[complete.cases(x),])
@

Check extent of missing data across scores.  Some functional scores have scores for very few variants for some of the HPO terms.  This is causing problems calculating the AUC, so in addition to requiring each HPO term to have 25 variants we also need to add another restriction where each HPO term must have scores across at least 25 variants:
<<eval=FALSE, tidy.opts=list(width.cutoff=60)>>=
vp.notNA <- list()

for (i in seq_along(names(vp.scores)[1:3])) {
  vp.notNA[[names(vp.scores)[i]]] <- lapply(vp.scores[[i]], FUN=function(x) aggregate(x[,-(length(ScoreCols))], by=list(x$Pathogenic), FUN=function(x) sum(!(is.na(x)))))
}

for (i in seq_along(names(vp.notNA))) {
  vp.notNA[[names(vp.notNA)[i]]] <- do.call("rbind", vp.notNA[[i]])
}

complete.25 <- list()

for (i in seq_along(names(vp.notNA))) {
  complete.25[[names(vp.notNA)[i]]] <- apply(vp.notNA[[i]][vp.notNA[[i]]$Group.1 == 1, -1], MARGIN = 1, FUN = function(x) all(x >= 25))
}

for (i in seq_along(names(vp.scores)[1:3])) {
  vp.scores[[names(vp.scores)[i]]] <- vp.scores[[i]][complete.25[[i]]]
}

vp.missing <- list()

for (i in seq_along(names(vp.scores)[1:3])) {
  vp.missing[[names(vp.scores)[i]]] <- lapply(vp.scores[[i]], FUN=function (x) aggregate(x[,-(length(ScoreCols))], by=list(x$Pathogenic), FUN=function(x) sum(is.na(x))/length(x)))
}

for (i in seq_along(names(vp.missing))) {
  vp.missing[[names(vp.missing)[i]]] <- do.call("rbind", vp.missing[[i]])
}

vp.missing.long <- lapply(vp.missing, FUN=function(x) melt(x, id="Group.1"))
@

Show number of terms with variants remaining for each score threshold:
<<>>=
lapply(complete.25, FUN=function(x) table(x, exclude=NULL))
@

\begin{figure}
<<warning=FALSE, message=FALSE, tidy.opts=list(width.cutoff=60)>>=
ggplot(vp.missing.long[["All"]][vp.missing.long[["All"]]$Group.1 == 1,], aes(x=value)) + geom_histogram() + facet_wrap(~ variable, ncol=5) + xlab(label="") + theme(strip.text.x=element_text(size=5)) + coord_cartesian(xlim=c(0, 1)) + theme_bw()
@
\caption{Distribution of proportion of missing data across the pathogenic variant functional prediction scores for the \Sexpr{table(complete.25$All)[2]} HPO terms}
\end{figure}

Area under the precision-recall curve is a better performance measure where there is class imbalance.  Use \emph{PRROC} package to calculate area under the ROC curve and area under the precision-recall curve for each of the HPO terms:
<<eval=FALSE, tidy.opts=list(width.cutoff=60)>>=
PRROC <- list()

for (i in seq_along(names(vp.scores)[1:3])) {
  PRROC[[names(vp.scores)[i]]]$AUC <- lapply(vp.scores[[i]], function(x) apply(x[,1:(length(ScoreCols)-1)], MARGIN=2, function(y) roc.curve(scores.class0=na.omit(y), weights.class0=x$Pathogenic[!is.na(y)])$auc))
}

for (i in seq_along(names(vp.scores)[1:3])) {
  PRROC[[names(vp.scores)[i]]]$AUCPRDG <- lapply(vp.scores[[i]], function(x) apply(x[,1:(length(ScoreCols)-1)], MARGIN=2, function(y) pr.curve(scores.class0=na.omit(y), weights.class0=x$Pathogenic[!is.na(y)])$auc.davis.goadrich))
}

for (i in 4:6) {
  PRROC[[names(vp.scores)[i]]]$AUC <- lapply(vp.scores[[i]], function(x) apply(x[,1:(length(ScoreCols)-1)], MARGIN=2, function(y) roc.curve(scores.class0=y, weights.class0=x$Pathogenic)$auc))
}

for (i in 4:6) {
  PRROC[[names(vp.scores)[i]]]$AUCPRDG <- lapply(vp.scores[[i]], function(x) apply(x[,1:(length(ScoreCols)-1)], MARGIN=2, function(y) pr.curve(scores.class0=y, weights.class0=x$Pathogenic)$auc.davis.goadrich))
}

vp.perform <- lapply(PRROC, function(x) FUN=rbind(stack(x$AUC), stack(x$AUCPRDG)))

for (i in seq_along(names(vp.perform))) {
  colnames(vp.perform[[names(vp.perform)[i]]]) <- c("AUC","HPO")
}

for (i in seq_along(names(vp.perform))) {
  vp.perform[[names(vp.perform)[i]]]$AUCMethod <- c(rep("AUCROC", nrow(stack(PRROC[[names(vp.perform)[i]]]$AUC))), rep("AUCPRDG", nrow(stack(PRROC[[names(vp.perform)[i]]]$AUCPRDG))))
}

for (i in seq_along(names(vp.perform))) {
  vp.perform[[names(vp.perform)[i]]]$Method <- rep(rep(names(PRROC[[names(vp.perform)[i]]]$AUC[[1]]), times=length(unique(vp.perform[[names(vp.perform)[i]]]$HPO))), 2)
}

for (i in seq_along(names(vp.perform))) {
  vp.perform[[names(vp.perform)[i]]]$NumVariants <- rep(sapply(vp.scores[[names(vp.perform)[i]]], function(x) length(x$Pathogenic[x$Pathogenic == 1])), times=2, each=24)
}

for (i in seq_along(names(vp.perform))) {
  vp.perform[[names(vp.perform)[i]]]$NumPathogenic <- rep(sapply(vp.scores[[names(vp.perform)[i]]], function(x) apply(x[x$Pathogenic == 1, colnames(x) %in% ScoreCols[1:(length(ScoreCols)-1)]], MARGIN=2, FUN=function(x) sum(!is.na(x)))), times=2)
}

for (i in seq_along(names(vp.perform))) {
  vp.perform[[names(vp.perform)[i]]]$NumBenign <- rep(sapply(vp.scores[[names(vp.perform)[i]]], function(x) apply(x[x$Pathogenic == 0, colnames(x) %in% ScoreCols[1:(length(ScoreCols)-1)]], MARGIN=2, FUN=function(x) sum(!is.na(x)))), times=2)
}

vp.phenolyzer.NumGenes <- lapply(vp.phenolyzer, FUN=function(x) data.frame(NumGenes=sapply(x, nrow)))

vp.phenolyzer.NumGenes$AllComplete <- vp.phenolyzer.NumGenes$All

vp.phenolyzer.NumGenes$All25Complete <- vp.phenolyzer.NumGenes$All25

vp.phenolyzer.NumGenes$All50Complete <- vp.phenolyzer.NumGenes$All50

for (i in seq_along(names(vp.perform))) {
  vp.perform[[names(vp.perform)[i]]]$index <- 1:nrow(vp.perform[[names(vp.perform)[i]]])
}

for (i in seq_along(names(vp.perform))) {
  vp.perform[[names(vp.perform)[i]]] <- merge(vp.perform[[names(vp.perform)[i]]], vp.phenolyzer.NumGenes[[names(vp.perform)[i]]], by.x="HPO", by.y=0, all.x=TRUE, all.y=FALSE, sort=FALSE)
}

for (i in seq_along(names(vp.perform))) {
  vp.perform[[names(vp.perform)[i]]] <- orderBy(~ index, data=vp.perform[[names(vp.perform)[i]]])
}

for (i in seq_along(names(vp.perform))) {
  vp.perform[[names(vp.perform)[i]]] <- vp.perform[[names(vp.perform)[i]]][,colnames(vp.perform[[i]]) != "index"]
}

for (i in seq_along(names(vp.perform))) {
  vp.perform[[names(vp.perform)[i]]]$NumVariantsGenes <- paste0(vp.perform[[names(vp.perform)[i]]]$NumVariants, " (", vp.perform[[names(vp.perform)[i]]]$NumGenes, ")")
}

vp.perform <- lapply(vp.perform, FUN=function(x) x[!(x$HPO == "HP:0000118"),])
@

Add in logit confidence interval from \citep{boyd2013area}.  R code is available at \url{https://github.com/kboyd/raucpr/blob/master/precision_recall.r}.  Load function:
<<>>=
aucpr.conf.int.expit <- function(estimate,num.pos,num.neg,conf.level=0.95) {
## Calculates confidence interval for an AUCPR estimate using expit.
  
## convert to logit scale
est.logit = log(estimate/(1-estimate))
## standard error (from Kevin Eng)
se.logit = sqrt(estimate*(1-estimate)/num.pos)*(1/estimate + 1/(1-estimate))
## confidence interval in logit
ci.logit = est.logit+qnorm(c((1-conf.level)/2,(1+conf.level)/2))*se.logit

## back to original scale
ci = exp(ci.logit)/(1+exp(ci.logit))
attr(ci,"conf.level") = conf.level
attr(ci,"method") = "expit"
return(ci)
}
@

Add confidence interval to performance measures for each tool:
<<eval=FALSE, tidy.opts=list(width.cutoff=60)>>=
for (i in seq_along(names(vp.perform))) {
  vp.perform[[names(vp.perform)[i]]]$LL <- t(apply(vp.perform[[names(vp.perform)[i]]][,c("AUC","NumPathogenic","NumBenign")], MARGIN=1, FUN=function(x) aucpr.conf.int.expit(estimate=x["AUC"], num.pos=x["NumPathogenic"], num.neg=x["NumBenign"])))[,1]
}

for (i in seq_along(names(vp.perform))) {
  vp.perform[[names(vp.perform)[i]]]$UL <- t(apply(vp.perform[[names(vp.perform)[i]]][,c("AUC","NumPathogenic","NumBenign")], MARGIN=1, FUN=function(x) aucpr.conf.int.expit(estimate=x["AUC"], num.pos=x["NumPathogenic"], num.neg=x["NumBenign"])))[,2]
}
@

Set up wide datasets for heatmaps:
<<eval=FALSE>>=
vp.perform.AUCROC <- lapply(vp.perform, FUN=function(x) reshape(data=x[x$AUCMethod == "AUCROC", c("HPO","AUC","AUCMethod","Method","NumVariants","NumGenes","NumVariantsGenes")], timevar="Method", idvar=c("HPO","AUCMethod","NumVariants","NumGenes","NumVariantsGenes"), direction="wide"))

for (i in seq_along(names(vp.perform.AUCROC))) {
  colnames(vp.perform.AUCROC[[names(vp.perform.AUCROC)[i]]])[6:29] <- ScoreCols[1:24]
}

vp.perform.AUCPRDG <- lapply(vp.perform, FUN=function(x) reshape(data=x[x$AUCMethod == "AUCPRDG", c("HPO","AUC","AUCMethod","Method","NumVariants","NumGenes","NumVariantsGenes")], timevar="Method", idvar=c("HPO", "AUCMethod","NumVariants","NumGenes","NumVariantsGenes"), direction="wide"))

for (i in seq_along(names(vp.perform.AUCPRDG))) {
  colnames(vp.perform.AUCPRDG[[names(vp.perform.AUCPRDG)[i]]])[6:29] <- ScoreCols[1:24]
}
@

<<eval=FALSE>>=
labs <- colnames(vp.perform.AUCROC$All)[6:29]

labs <- gsub("_rankscore|_converted|_vertebrate|_mammalian|_logOdds|_score|.raw|_raw|_coding|_29way", "", labs)

labs[labs == "GERP.._RS"] <- "GERP++"

labs[labs == "Polyphen2_HDIV"] <- "PolyPhen2-HDIV"

labs[labs == "Polyphen2_HVAR"] <- "PolyPhen2-HVAR"

labs[labs == "M.CAP"] <- "M-CAP"

labs[labs == "fathmm.MKL"] <- "fathmm-MKL"

labs[labs == "Eigen.PC"] <- "Eigen-PC"

labs[labs == "integrated_fitCons"] <- "fitCons-i6"

lab.class <- data.frame(class=c("FPS","FPS","FPS","FPS","FPS","FPS","FPS","FPS","FPS","ES","ES","ES","GPS","GPS","GPS","GPS","GPS","GPS","CS","CS","CS","CS","CS","CS"))

hpo.df <- data.frame()

for (i in 1:length(hpo.PhAb)) {
  hpo.df <- rbind(hpo.df, data.frame(Phenotypic_abnormality=hpo.PhAb[i], HPO_terms=get_descendants(ontology=hpo, roots=names(hpo.PhAb[i]))))
}

hpo.df <- merge(hpo.df, as.data.frame(hpo$name), by.x="HPO_terms", by.y=0)
@

\begin{figure}
<<echo=FALSE>>=
aheatmap(as.matrix(vp.perform.AUCROC[["All"]][ , !(colnames(vp.perform.AUCROC[["All"]]) %in% c("HPO","AUCMethod","NumVariants","NumGenes","NumVariantsGenes"))]), labCol=labs, col="-Spectral:30", breaks=seq(0.7, 1, 0.01), annCol=lab.class, annColors=list(class=c("black","red","blue","yellow")), annLegend=FALSE)
@
\caption{Heatmap of auROC for 6,379 HPO terms with no score threshold on Phenolyzer genes}
\end{figure}

\begin{figure}
<<echo=FALSE>>=
aheatmap(as.matrix(vp.perform.AUCROC[["All25"]][ , !(colnames(vp.perform.AUCROC[["All25"]]) %in% c("HPO","AUCMethod","NumVariants","NumGenes","NumVariantsGenes"))]), labCol=labs, col="-Spectral:30", breaks=seq(0.7, 1, 0.01), annCol=lab.class, annColors=list(class=c("black","red","blue","yellow")), annLegend=FALSE)
@
\caption{Heatmap of auROC for 3,497 HPO terms with a score threshold of greater than 0.25 on Phenolyzer genes}
\end{figure}

\begin{figure}
<<echo=FALSE>>=
aheatmap(as.matrix(vp.perform.AUCROC[["All50"]][ , !(colnames(vp.perform.AUCROC[["All50"]]) %in% c("HPO","AUCMethod","NumVariants","NumGenes","NumVariantsGenes"))]), labCol=labs, col="-Spectral:30", breaks=seq(0.7, 1, 0.01), annCol=lab.class, annColors=list(class=c("black","red","blue","yellow")), annLegend=FALSE)
@
\caption{Heatmap of auROC for 2,824 HPO terms with a score threshold of greater than 0.50 on Phenolyzer genes}
\end{figure}

\begin{figure}
<<echo=FALSE>>=
aheatmap(as.matrix(vp.perform.AUCPRDG[["All"]][ , !(colnames(vp.perform.AUCPRDG[["All"]]) %in% c("HPO","AUCMethod","NumVariants","NumGenes","NumVariantsGenes"))]), labCol=labs, col="-Spectral:100", breaks=seq(0, 1, 0.01), annCol=lab.class, annColors=list(class=c("black","red","blue","yellow")), annLegend=FALSE)
@
\caption{Heatmap of auPRC for 6,379 HPO terms with no score threshold on Phenolyzer genes}
\end{figure}

\begin{figure}
<<echo=FALSE>>=
aheatmap(as.matrix(vp.perform.AUCPRDG[["All25"]][ , !(colnames(vp.perform.AUCPRDG[["All25"]]) %in% c("HPO","AUCMethod","NumVariants","NumGenes","NumVariantsGenes"))]), labCol=labs, col="-Spectral:100", breaks=seq(0, 1, 0.01), annCol=lab.class, annColors=list(class=c("black","red","blue","yellow")), annLegend=FALSE)
@
\caption{Heatmap of auPRC for 3,497 HPO terms with a score threshold of greater than 0.25 on Phenolyzer genes}
\end{figure}

\begin{figure}
<<echo=FALSE>>=
aheatmap(as.matrix(vp.perform.AUCPRDG[["All50"]][ , !(colnames(vp.perform.AUCPRDG[["All50"]]) %in% c("HPO","AUCMethod","NumVariants","NumGenes","NumVariantsGenes"))]), labCol=labs, col="-Spectral:100", breaks=seq(0, 1, 0.01), annCol=lab.class, annColors=list(class=c("black","red","blue","yellow")), annLegend=FALSE)
@
\caption{Heatmap of auPRC for 2,824 HPO terms with a score threshold of greater than 0.50 on Phenolyzer genes}
\end{figure}

\begin{figure}
<<echo=FALSE>>=
aheatmap(as.matrix(vp.perform.AUCROC[["AllComplete"]][ , !(colnames(vp.perform.AUCROC[["AllComplete"]]) %in% c("HPO","AUCMethod","NumVariants","NumGenes","NumVariantsGenes"))]), labCol=labs, col="-Spectral:30", breaks=seq(0.7, 1, 0.01), annCol=lab.class, annColors=list(class=c("black","red","blue","yellow")), annLegend=FALSE)
@
\caption{Heatmap of auROC for 6,348 HPO terms with no score threshold on Phenolyzer genes}
\end{figure}

\begin{figure}
<<echo=FALSE>>=
aheatmap(as.matrix(vp.perform.AUCROC[["All25Complete"]][ , !(colnames(vp.perform.AUCROC[["All25Complete"]]) %in% c("HPO","AUCMethod","NumVariants","NumGenes","NumVariantsGenes"))]), labCol=labs, col="-Spectral:30", breaks=seq(0.7, 1, 0.01), annCol=lab.class, annColors=list(class=c("black","red","blue","yellow")), annLegend=FALSE)
@
\caption{Heatmap of auROC for 3,383 HPO terms with a score threshold of greater than 0.25 on Phenolyzer genes}
\end{figure}

\begin{figure}
<<echo=FALSE>>=
aheatmap(as.matrix(vp.perform.AUCROC[["All50Complete"]][ , !(colnames(vp.perform.AUCROC[["All50Complete"]]) %in% c("HPO","AUCMethod","NumVariants","NumGenes","NumVariantsGenes"))]), labCol=labs, col="-Spectral:30", breaks=seq(0.7, 1, 0.01), annCol=lab.class, annColors=list(class=c("black","red","blue","yellow")), annLegend=FALSE)
@
\caption{Heatmap of auROC for 2,638 HPO terms with a score threshold of greater than 0.50 on Phenolyzer genes}
\end{figure}

\begin{figure}
<<echo=FALSE>>=
aheatmap(as.matrix(vp.perform.AUCPRDG[["AllComplete"]][ , !(colnames(vp.perform.AUCPRDG[["AllComplete"]]) %in% c("HPO","AUCMethod","NumVariants","NumGenes","NumVariantsGenes"))]), labCol=labs, col="-Spectral:100", breaks=seq(0, 1, 0.01), annCol=lab.class, annColors=list(class=c("black","red","blue","yellow")), annLegend=FALSE)
@
\caption{Heatmap of auPRC for 6,348 HPO terms with no score threshold on Phenolyzer genes}
\end{figure}

\begin{figure}
<<echo=FALSE>>=
aheatmap(as.matrix(vp.perform.AUCPRDG[["All25Complete"]][ , !(colnames(vp.perform.AUCPRDG[["All25Complete"]]) %in% c("HPO","AUCMethod","NumVariants","NumGenes","NumVariantsGenes"))]), labCol=labs, col="-Spectral:100", breaks=seq(0, 1, 0.01), annCol=lab.class, annColors=list(class=c("black","red","blue","yellow")), annLegend=FALSE)
@
\caption{Heatmap of auPRC for 3,383 HPO terms with a score threshold of greater than 0.25 on Phenolyzer genes}
\end{figure}

\begin{figure}
<<echo=FALSE>>=
aheatmap(as.matrix(vp.perform.AUCPRDG[["All50Complete"]][ , !(colnames(vp.perform.AUCPRDG[["All50Complete"]]) %in% c("HPO","AUCMethod","NumVariants","NumGenes","NumVariantsGenes"))]), labCol=labs, col="-Spectral:100", breaks=seq(0, 1, 0.01), annCol=lab.class, annColors=list(class=c("black","red","blue","yellow")), annLegend=FALSE)
@
\caption{Heatmap of auPRC for 2,638 HPO terms with a score threshold of greater than 0.50 on Phenolyzer genes}
\end{figure}

\section{Session Information}
<<sessionInfo, results='asis', echo=FALSE>>=
toLatex(sessionInfo())
@

\nocite{*}
\bibliographystyle{jss}
\bibliography{Packages,Main}

\end{document}
